# Supplementary material for: Glycine Decarboxylase (GLDC) Plays a Crucial Role in Regulating Energy Metabolism, Invasion, Metastasis and Immune Escape for Prostate Cancer
Source: Int J Biol Sci. 2023 Sep 4;19(15):4726–43. doi: 10.7150/ijbs.85893 (PMC10539704; doi:10.7150/ijbs.85893)
Supplement: Supplementary file 2 — Supplementary table 5. [file ijbsv19p4726s2.xls]

## Sheet: GSEA.result
Supplementary Table 5: GO enrichment analysis of GLDC-high and low groups in TCGA cohort.
ID	Description	setSize	enrichmentScore	NES	pvalue	p.adjust	qvalue	rank	leading_edge	core_enrichment
GOMF_OLFACTORY_RECEPTOR_ACTIVITY	GOMF_OLFACTORY_RECEPTOR_ACTIVITY	200	-0.913772	-4.03741	1e-10	3.71278e-08	3.02749e-08	1088	tags=81%, list=6%, signal=77%	OR6B2/OR4D5/OR11H4/OR51D1/OR5C1/OR52B2/OR2G6/OR3A2/OR2Z1/OR51A7/OR5B12/OR11L1/OR1J2/OR6T1/OR5K2/OR5B21/OR2B11/OR10H2/OR2L5/OR11G2/OR2A5/OR52I2/OR4L1/OR52E4/OR52N1/OR1Q1/OR10P1/OR5B2/OR2AJ1/OR5H2/OR8G5/OR52K1/OR6C70/OR6J1/OR52B6/OR51B6/OR14A2/OR2AK2/OR52E6/OR52E8/OR1N2/OR2J2/OR2T2/OR4N5/OR8D1/OR4F21/OR56A5/OR4B1/OR2A14/OR2T12/OR52D1/OR13C9/OR4A15/OR2K2/OR1D2/OR52A5/OR4C12/OR11A1/OR1N1/OR2A25/OR6A2…
GOBP_SENSORY_PERCEPTION_OF_SMELL	GOBP_SENSORY_PERCEPTION_OF_SMELL	222	-0.896856	-4.00634	1e-10	3.71278e-08	3.02749e-08	1088	tags=73%, list=6%, signal=70%	OR6B2/OR4D5/OR11H4/OR51D1/OR5C1/OR52B2/OR2G6/OR3A2/OR2Z1/OR51A7/OR5B12/OR11L1/OR1J2/OR6T1/OR5K2/OR5B21/OR2B11/OR10H2/OR2L5/OR11G2/OR2A5/OR52I2/OR4L1/OR52E4/OR52N1/OR1Q1/OR10P1/OR5B2/OR2AJ1/OR5H2/OR8G5/OR52K1/OR6C70/OR6J1/OR52B6/OR51B6/OR14A2/OR2AK2/OR52E6/OR52E8/OR1N2/OR2J2/OR2T2/OR4N5/OR8D1/OR4F21/OR56A5/GFY/OR4B1/OR2A14/OR2T12/OR52D1/OR13C9/OR4A15/OR2K2/OR1D2/OR52A5/OR4C12/OR11A1/OR1N1/OR2A25/O…
GOBP_SENSORY_PERCEPTION_OF_CHEMICAL_STIMULUS	GOBP_SENSORY_PERCEPTION_OF_CHEMICAL_STIMULUS	282	-0.863195	-3.92966	1e-10	3.71278e-08	3.02749e-08	1088	tags=62%, list=6%, signal=60%	OR6B2/OR4D5/OR11H4/OR51D1/RTP5/TAS2R50/OR5C1/P2RX3/OR52B2/TAS2R60/OR2G6/OR3A2/OR2Z1/OR51A7/OR5B12/OR11L1/OR1J2/OR6T1/OR5K2/OR5B21/OR2B11/OR10H2/OR2L5/OR11G2/OR2A5/OR52I2/OR4L1/OR52E4/OR52N1/OR1Q1/OR10P1/OR5B2/OR2AJ1/GNAT1/OR5H2/OR8G5/OR52K1/OR6C70/OR6J1/OR52B6/OR51B6/OR14A2/OR2AK2/OR52E6/GNAT3/OR52E8/OR1N2/OR2J2/OR2T2/OR4N5/OR8D1/OR4F21/OR56A5/GFY/OR4B1/OR2A14/OR2T12/OR52D1/OR13C9/TAS1R2/OR4A15/O…
GOBP_DETECTION_OF_CHEMICAL_STIMULUS	GOBP_DETECTION_OF_CHEMICAL_STIMULUS	270	-0.8644	-3.90984	1e-10	3.71278e-08	3.02749e-08	1088	tags=64%, list=6%, signal=61%	OR6B2/OR4D5/OR11H4/OR51D1/RTP5/TAS2R50/OR5C1/OR52B2/OR2G6/OR3A2/OR2Z1/OR51A7/OR5B12/OR11L1/OR1J2/OR6T1/OR5K2/OR5B21/OR2B11/OR10H2/OR2L5/OR11G2/OR2A5/OR52I2/OR4L1/OR52E4/OR52N1/OR1Q1/OR10P1/OR5B2/OR2AJ1/GNAT1/OR5H2/OR8G5/OR52K1/OR6C70/OR6J1/OR52B6/OR51B6/OR14A2/OR2AK2/OR52E6/GNAT3/OR52E8/OR1N2/OR2J2/OR2T2/OR4N5/OR8D1/OR4F21/OR56A5/OR4B1/OR2A14/OR2T12/OR52D1/OR13C9/TAS1R2/OR4A15/OR2K2/OR1D2/OR52A5/…
GOBP_DETECTION_OF_STIMULUS_INVOLVED_IN_SENSORY_PERCEPTION	GOBP_DETECTION_OF_STIMULUS_INVOLVED_IN_SENSORY_PERCEPTION	296	-0.851992	-3.89911	1e-10	3.71278e-08	3.02749e-08	1137	tags=59%, list=6%, signal=57%	OR51B4/SCN1A/OR6B2/OR4D5/OR11H4/OR51D1/RTP5/TAS2R50/OR5C1/OR52B2/OR2G6/OR3A2/OR2Z1/OR51A7/OR5B12/OR11L1/OR1J2/OR6T1/KCNA1/OR5K2/OR5B21/OR2B11/OR10H2/LHFPL5/OR2L5/OR11G2/OR2A5/OR52I2/OR4L1/OR52E4/OR52N1/OR1Q1/OR10P1/OR5B2/OR2AJ1/GNAT1/OR5H2/OR8G5/OR52K1/OR6C70/OR6J1/OR52B6/OR51B6/OR14A2/OR2AK2/OR52E6/GNAT3/OR52E8/OR1N2/OR2J2/OR2T2/OR4N5/OR8D1/OR4F21/OR56A5/OR4B1/OR2A14/OR2T12/OR52D1/OR13C9/TAS1R2/…
GOBP_DETECTION_OF_STIMULUS	GOBP_DETECTION_OF_STIMULUS	457	-0.761077	-3.61635	1e-10	3.71278e-08	3.02749e-08	1137	tags=40%, list=6%, signal=39%	OR51B4/SCN1A/OR6B2/OR4D5/NPFFR2/OR11H4/OR51D1/RTP5/TAS2R50/OR5C1/OR52B2/NOX3/GUCA1A/OR2G6/OR3A2/OR2Z1/OR51A7/OR5B12/OR11L1/OR1J2/OR6T1/KCNA1/OR5K2/OR5B21/OR2B11/OR10H2/LHFPL5/OR2L5/OR11G2/OR2A5/OR52I2/OR4L1/OR52E4/OR52N1/OR1Q1/OR10P1/OR5B2/OR2AJ1/GNAT1/OR5H2/GUCA1C/OR8G5/OR52K1/OR6C70/OR6J1/OR52B6/OR51B6/OR14A2/OR2AK2/OR52E6/GNAT3/OR52E8/OR1N2/OR2J2/OR2T2/OR4N5/OR8D1/OR4F21/OR56A5/OR4B1/OR2A14/OR…
GOBP_KERATINIZATION	GOBP_KERATINIZATION	168	-0.759342	-3.28562	1e-10	3.71278e-08	3.02749e-08	1273	tags=46%, list=7%, signal=43%	SPRR3/CELA2A/KRTAP5-11/KRTAP5-10/KRTAP11-1/KRT40/KRTAP16-1/RPTN/KRTAP26-1/KRT39/SPRR2D/KRTAP13-1/KRTAP10-5/SPRR2G/SPRR2E/SPRR1A/KRTAP9-6/KRTAP20-2/KRTAP5-6/KRTAP21-2/KRT28/KRT27/KRT85/KRTAP24-1/KRT12/KRTAP4-11/CDSN/KRTAP29-1/SPRR2A/KRTAP10-11/KRT25/KRTAP6-1/KRT3/KRTAP9-4/KRTAP3-2/KRTAP5-5/KRTAP19-1/LCE3D/KRT82/LCE4A/KRT35/KRT77/KRTAP9-9/LCE2C/LCE1C/KRTAP15-1/KRT38/KRTAP10-1/KRTAP19-5/KRTAP22-1/KR…
GOMF_ODORANT_BINDING	GOMF_ODORANT_BINDING	53	-0.921525	-3.23719	1e-10	3.71278e-08	3.02749e-08	856	tags=83%, list=5%, signal=79%	OR6B2/OR5C1/OR5B12/OR11L1/OR5K2/OR5B21/OR5B2/OR5H2/OR8G5/OR14A2/OR8D1/OR2A25/OR5AP2/OR14C36/OR8D4/OR4E2/OR8G1/OR10K2/OR5H1/OR5AK2/OR5M8/OR8B2/OR8K5/OR9I1/OR9G4/OR5W2/OR10J1/OR5D16/OR8U1/OR5H15/OR6K2/OR5D14/OR5K3/OR8J3/OR5B3/OR10Z1/OR5D18/OR5M3/OR5H6/OR5I1/OR5F1/OR5B17/OR8H1/OR8H3
GOBP_KERATINOCYTE_DIFFERENTIATION	GOBP_KERATINOCYTE_DIFFERENTIATION	241	-0.664517	-2.98837	1e-10	3.71278e-08	3.02749e-08	1273	tags=33%, list=7%, signal=31%	SPRR3/CELA2A/KRTAP5-11/KRTAP5-10/KRTAP11-1/KRT40/KRTAP16-1/RPTN/KRTAP26-1/KRT39/SPRR2D/KRTAP13-1/KRTAP10-5/SPRR2G/SPRR2E/SPRR1A/REG3A/REG3G/KRTAP9-6/KRTAP20-2/KRTAP5-6/KRTAP21-2/KRT28/KRT27/KRT85/KRTAP24-1/KRT12/KRTAP4-11/CDSN/KRTAP29-1/SPRR2A/KRTAP10-11/KRT25/KRTAP6-1/KRT3/KRTAP9-4/KRTAP3-2/KRTAP5-5/KRTAP19-1/LCE3D/KRT82/LCE4A/KRT35/KRT77/KRTAP9-9/LCE2C/LCE1C/KRTAP15-1/KRT38/KRTAP10-1/KRTAP19-5/…
GOCC_INTERMEDIATE_FILAMENT	GOCC_INTERMEDIATE_FILAMENT	157	-0.690536	-2.95619	1e-10	3.71278e-08	3.02749e-08	1228	tags=36%, list=7%, signal=34%	KRTAP5-11/KRTAP5-10/KRTAP11-1/KRT40/KRTAP16-1/KRTAP26-1/KRT39/KRTAP13-1/KRTAP10-5/KRTAP9-6/KRTAP20-2/KRTAP5-6/KRTAP21-2/KRT28/KRT27/KRT85/KRTAP24-1/KRT12/KRTAP4-11/KRTAP4-12/KRTAP29-1/KRTAP10-11/KRT25/KRTAP6-1/KRT3/KRTAP9-4/KRTAP3-2/KRTAP5-5/KRTAP19-1/KRT82/KRT35/KRT77/KRTAP9-9/KRTAP15-1/KRT38/KRTAP10-1/KRTAP19-5/KRTAP22-1/KRTAP10-7/KRTAP4-1/KRTAP12-1/KRTAP12-2/KRTAP23-1/KRTAP5-3/KRTAP10-4/KRTAP6…
GOCC_KERATIN_FILAMENT	GOCC_KERATIN_FILAMENT	67	-0.770919	-2.85662	1e-10	3.71278e-08	3.02749e-08	1228	tags=55%, list=7%, signal=52%	KRTAP3-1/KRTAP2-3/KRT79/KRT86/KRT75/KRTAP5-11/KRTAP5-10/KRTAP16-1/KRTAP10-5/KRTAP9-6/KRTAP5-6/KRT85/KRTAP24-1/KRTAP4-11/KRTAP4-12/KRTAP29-1/KRTAP10-11/KRT3/KRTAP9-4/KRTAP3-2/KRTAP5-5/KRT82/KRT77/KRTAP9-9/KRTAP10-1/KRTAP10-7/KRTAP4-1/KRTAP12-1/KRTAP12-2/KRTAP5-3/KRTAP10-4/KRTAP10-10/KRTAP4-6/KRTAP12-4/KRTAP4-8/KRTAP1-4/KRTAP4-2
GOCC_INTERMEDIATE_FILAMENT_CYTOSKELETON	GOCC_INTERMEDIATE_FILAMENT_CYTOSKELETON	197	-0.631782	-2.77682	1e-10	3.71278e-08	3.02749e-08	1228	tags=29%, list=7%, signal=27%	KRTAP5-11/KRTAP5-10/KRTAP11-1/KRT40/KRTAP16-1/KRTAP26-1/KRT39/KRTAP13-1/KRTAP10-5/KRTAP9-6/KRTAP20-2/KRTAP5-6/KRTAP21-2/KRT28/KRT27/KRT85/KRTAP24-1/KRT12/KRTAP4-11/KRTAP4-12/KRTAP29-1/KRTAP10-11/KRT25/KRTAP6-1/KRT3/KRTAP9-4/KRTAP3-2/KRTAP5-5/KRTAP19-1/KRT82/KRT35/KRT77/KRTAP9-9/KRTAP15-1/KRT38/KRTAP10-1/KRTAP19-5/KRTAP22-1/KRTAP10-7/KRTAP4-1/KRTAP12-1/KRTAP12-2/KRTAP23-1/KRTAP5-3/KRTAP10-4/KRTAP6…
GOBP_EPIDERMAL_CELL_DIFFERENTIATION	GOBP_EPIDERMAL_CELL_DIFFERENTIATION	298	-0.604826	-2.77263	1e-10	3.71278e-08	3.02749e-08	1273	tags=28%, list=7%, signal=26%	SPRR3/CELA2A/KRTAP5-11/KRTAP5-10/GDF3/KRTAP11-1/KRT40/KRTAP16-1/OVOL3/RPTN/KRTAP26-1/KRT39/SPRR2D/KRTAP13-1/KRTAP10-5/SPRR2G/SPRR2E/SPRR1A/REG3A/REG3G/KRTAP9-6/LHFPL5/CLRN1/KRTAP20-2/KRTAP5-6/KRTAP21-2/KRT28/KRT27/KRT85/KRTAP24-1/KRT12/KRTAP4-11/CDSN/KRTAP29-1/SPRR2A/KRTAP10-11/KRT25/KRTAP6-1/KRT3/KRTAP9-4/KRTAP3-2/KRTAP5-5/KRTAP19-1/LCE3D/KRT82/LCE4A/KRT35/KRT77/KRTAP9-9/LCE2C/LCE1C/KRTAP15-1/KR…
GOBP_SKIN_DEVELOPMENT	GOBP_SKIN_DEVELOPMENT	354	-0.543233	-2.52439	1e-10	3.71278e-08	3.02749e-08	1273	tags=23%, list=7%, signal=21%	SPRR3/CELA2A/KRTAP5-11/KRTAP5-10/ASCL4/KRTAP11-1/KRT40/KRTAP16-1/RPTN/KRTAP26-1/KRT39/SPRR2D/KRTAP13-1/KRTAP10-5/SPRR2G/SPRR2E/SPRR1A/REG3A/REG3G/KRTAP9-6/KRTAP20-2/KRTAP5-6/KRTAP21-2/KRT28/KRT27/KRT85/KRTAP24-1/KRT12/KRTAP4-11/CDSN/KRTAP29-1/SPRR2A/KRTAP10-11/KRT25/KRTAP6-1/KRT3/KRTAP9-4/KRTAP3-2/KRTAP5-5/KRTAP19-1/LCE3D/KRT82/LCE4A/KRT35/KRT77/KRTAP9-9/LCE2C/LCE1C/KRTAP15-1/KRT38/KRTAP10-1/KRTA…
GOBP_EPIDERMIS_DEVELOPMENT	GOBP_EPIDERMIS_DEVELOPMENT	399	-0.51314	-2.40918	1e-10	3.71278e-08	3.02749e-08	1273	tags=21%, list=7%, signal=20%	SPRR3/CELA2A/KRTAP5-11/KRTAP5-10/GDF3/KRTAP11-1/KRT40/KRTAP16-1/OVOL3/RPTN/KRTAP26-1/KRT39/SPRR2D/KRTAP13-1/KRTAP10-5/SPRR2G/SPRR2E/SPRR1A/REG3A/REG3G/KRTAP9-6/LHFPL5/CLRN1/KRTAP20-2/KRTAP5-6/KRTAP21-2/KRT28/KRT27/KRT85/KRTAP24-1/KRT12/KRTAP4-11/CDSN/KRTAP29-1/SPRR2A/KRTAP10-11/C1orf68/KRT25/KRTAP6-1/KRT3/KRTAP9-4/KRTAP3-2/KRTAP5-5/KRTAP19-1/LCE3D/KRT82/LCE4A/KRT35/KRT77/KRTAP9-9/LCE2C/LCE1C/KRTA…
GOCC_MITOCHONDRIAL_MATRIX	GOCC_MITOCHONDRIAL_MATRIX	457	0.330835	2.23871	1e-10	3.71278e-08	3.02749e-08	9261	tags=61%, list=50%, signal=31%	GLDC/OGDHL/HTD2/ACSM2B/ACSM6/PABPC5/ACSM3/NAT8L/NMNAT3/TRNT1/PARG/SDHAF3/MTHFD1L/TFB2M/BCKDHA/NUDT13/MTHFS/PARS2/SHMT2/ABCE1/ALDH5A1/TRMT61B/ETFA/IBA57/REXO2/ACO2/GRPEL2/WARS2/TRIT1/MRM1/TYMS/SLC25A5/MRPS35/ATXN3/NUBPL/ETFBKMT/HSPA1L/CREB1/ETFB/TK2/PRDX3/ACAT1/LRRC59/MRRF/MRPS31/MRPS27/DHX30/NDUFS3/MRPS28/TFAM/IVD/BCKDK/VDAC1/MCEE/MRPS18B/GRSF1/PPA2/MRPS22/MRPL17/RPS3/TBRG4/CLPP/SDHAF4/NAXD/HARS2…
GOBP_PROTEIN_TARGETING	GOBP_PROTEIN_TARGETING	423	0.316834	2.13347	1e-10	3.71278e-08	3.02749e-08	7601	tags=51%, list=41%, signal=31%	BAAT/NOS2/PEX10/HAP1/ZDHHC21/HAO2/ZDHHC23/RASSF9/SLC25A6/PAK1/ZFYVE16/SLC27A2/GRPEL2/ZDHHC6/AP3M1/SRP54/AP4E1/VPS13C/CHM/LMAN1/GNPAT/HSPA1L/USP9X/ERBIN/RPS4Y1/AP1M2/AP3D1/SREBF2/RPS15A/IDH1/RNF31/TOMM22/TIMM10B/VPS11/AGK/RPL5/AP4B1/RPS18/GCC2/RPS25/TIMM8B/FZD5/GDI1/YWHAG/RTP4/ZDHHC24/RPS3/TOMM70/VTI1B/RPL31/HUWE1/RPL27A/FBXO7/NACA/ACOT8/YWHAB/RPS24/RPS8/RPL21/NUCB1/GOLGA7/GRPEL1/RPS23/ITGB1BP1/RP…
GOBP_SMALL_GTPASE_MEDIATED_SIGNAL_TRANSDUCTION	GOBP_SMALL_GTPASE_MEDIATED_SIGNAL_TRANSDUCTION	496	0.304446	2.09882	1e-10	3.71278e-08	3.02749e-08	8766	tags=56%, list=47%, signal=31%	KSR2/LRRD1/DEPDC1B/ECT2/RAP1GAP2/CDKN2A/CDC42SE2/ABCA1/F2RL1/RASGRP1/ARHGAP12/ARFGEF2/NGEF/ARFGEF3/LPAR6/ZNF304/HACE1/CD2AP/CYTH3/NRP1/ADRA2A/KIF14/RALGPS1/ARHGAP18/RRAS2/ARHGAP39/RAP2A/AKAP13/PSD3/ARHGEF18/ARHGAP29/G3BP1/USP8/SIPA1L1/TSC2/CHM/KPNB1/VAV2/FBP1/ARHGDIG/ARAP2/KRIT1/CCNA2/ERBIN/GNA13/RGL2/RHOH/RAB21/RALGAPA1/CDC42EP1/RAB4A/RASA2/LRRC59/DOCK4/ARHGAP11B/GBF1/DENND4A/OBSCN/NRAS/STMN1/PS…
GOCC_VACUOLAR_MEMBRANE	GOCC_VACUOLAR_MEMBRANE	408	0.311793	2.11555	1.72497e-10	6.06735e-08	4.94746e-08	11108	tags=70%, list=60%, signal=29%	MCOLN3/TRPM2/PIGR/MREG/VASN/VLDLR/SPNS1/ATP11A/ATP6V1A/CP/MANBA/CYB561A3/ABCB6/SLC46A3/NCSTN/AP3M1/SLC30A4/GOPC/CLTC/SEH1L/LNPEP/ABCA5/AP1M2/ATG16L1/AP3D1/KPTN/CLEC16A/HSP90AB1/MFSD8/MTMR2/AP1B1/CCZ1/VPS11/RAB5C/UBA1/FNIP1/TMEM9B/VTI1B/TM9SF1/FNIP2/GAA/NSF/BORCS8/VPS33A/AP2A2/YWHAB/AP2B1/ATRAID/PSEN1/WDR59/GNAI3/ULK1/RRAGC/TMEM179B/VAC14/VPS18/CLCN4/UVRAG/UBXN6/GABARAPL1/DAGLB/SNAP29/AP2M1/DPP4/C…
GOBP_RIBONUCLEOPROTEIN_COMPLEX_BIOGENESIS	GOBP_RIBONUCLEOPROTEIN_COMPLEX_BIOGENESIS	424	0.309856	2.08309	1.99934e-10	6.68078e-08	5.44766e-08	11429	tags=71%, list=61%, signal=28%	FBLL1/EFL1/GNL3L/TFB2M/WDR3/ABCE1/ZNF658/TRAF7/TRMT61B/SMN2/FDXACB1/NLE1/NOLC1/NOL11/DDX18/GEMIN8/SCAF11/THUMPD1/DDX47/SNRPF/RCL1/HEATR3/DDX52/MRM1/RIOK2/RBMX/NAT10/RPL26L1/SNRPG/NOP9/BYSL/SRPK1/TARBP2/UTP11/EBNA1BP2/RPL7L1/DDX3X/KRR1/EIF3I/GTPBP4/ABT1/HSP90AB1/SETX/SF3B1/EIF2D/LSG1/NPM1/EIF5/NOM1/ZCCHC4/DHX30/SF3A3/EIF2S2/AGO1/TEX10/RAN/URB1/AGO3/PRPF3/PWP1/NOL8/CPSF6/USP39/RPL5/IMP4/PRPF6/PRPF3…
GOMF_CATALYTIC_ACTIVITY_ACTING_ON_RNA	GOMF_CATALYTIC_ACTIVITY_ACTING_ON_RNA	344	0.325498	2.14178	4.88486e-10	1.41937e-07	1.15739e-07	9650	tags=64%, list=52%, signal=31%	PIWIL1/FBLL1/TRNT1/TFB2M/TYW5/CNOT6/PARS2/DCPS/FANCM/POLR1B/POLR3B/TRMT61B/QTRT2/FDXACB1/ERN1/CNOT1/REXO2/DDX18/DDX47/RNASEH1/RNASEH2A/DDX46/WARS2/YTHDC2/TRIT1/RCL1/G3BP1/DDX52/MRM1/APEX1/ZC3H12B/POLR3E/TSNAX/FARSB/BRIP1/FTO/DDX3X/CPSF3/ANGEL2/CNOT6L/METTL6/UPF1/POLR3F/AARS2/ZCCHC4/PCIF1/DHX30/AGO3/DBR1/SMG6/POLR3G/TYW1B/DDX3Y/DXO/DDX50/DDX24/HARS2/PTRH2/DDX20/ERI2/NARS2/RPP30/TRMO/TRMT61A/SARS2/…
GOCC_CELL_SUBSTRATE_JUNCTION	GOCC_CELL_SUBSTRATE_JUNCTION	421	0.305253	2.05328	4.71789e-10	1.41937e-07	1.15739e-07	10645	tags=66%, list=57%, signal=29%	S100A7/EPPK1/ADAM9/FBLN7/ITGB8/TRPV4/TWF1/ADAM17/NRP1/PAK1/REXO2/RRAS2/HYOU1/NCSTN/TGM2/G3BP1/TADA1/PCBP2/CLTC/GIT2/ERBIN/PPIB/GNA13/RAB21/MARCKS/SORBS2/CDC42EP1/PROCR/NPM1/SNAP23/CLASP2/PAK4/NUMB/ARHGAP26/PPP1CC/PARVB/CAPN1/SDC4/FAP/CTNNA1/RPL5/ITGA2/PPP1CB/NCKAP1/RPS18/PTPRA/CD46/P4HB/YWHAG/CALR/RALA/RPS3/ENAH/STX16/LCP1/KRAS/RPL31/ADAM10/GNA12/FLII/YWHAB/RPS8/RPL37A/YWHAQ/ARL14EP/RPL3/RPL18/CH…
GOCC_ENDOSOME_MEMBRANE	GOCC_ENDOSOME_MEMBRANE	488	0.288637	1.98326	4.64759e-10	1.41937e-07	1.15739e-07	10851	tags=66%, list=58%, signal=28%	EPHA8/MCOLN3/MREG/OR51E2/ADRB2/TOM1L1/ANXA8/RABEP1/SLA2/BECN1/CYB561A3/ABCB6/ZFYVE16/WDR44/NCSTN/RAP2A/TSG101/LRP6/USP8/RNF144A/SNX5/SNX3/SLC30A4/CLTC/TAB3/STEAP2/ABCA5/RAB21/AP3D1/CLEC16A/ACAP2/RAB4A/NDRG1/MTMR2/NUMB/STAM2/VPS52/AP1G2/SNX27/VPS11/VPS29/GNPNAT1/INPP5F/APH1A/FZD5/RAB5C/UBA1/RUFY1/ITM2B/TMEM9B/VTI1B/SNX12/CD207/RAB35/VPS33A/CHMP1B/AP2A2/RAB27B/AP2B1/RBSN/CHMP5/PSEN1/ZFYVE9/CHMP3/SN…
GOBP_DEPHOSPHORYLATION	GOBP_DEPHOSPHORYLATION	464	0.28419	1.95072	4.15217e-09	1.15621e-06	9.42797e-07	10522	tags=64%, list=56%, signal=29%	FBP2/PLPPR1/NT5DC4/PLPP4/PPP4R4/PPP1R1B/CDCA2/CDC25C/POLB/PPM1H/INPP5J/CHP2/ARFGEF3/PPP2R2A/LCK/PLPPR3/PPP4R1/THTPA/PRKCD/CTDSPL2/CNST/PPP1R14B/APEX1/ACP1/MTMR3/CEP192/FBP1/PKMYT1/LPIN2/MFHAS1/PPP3CB/CDC25A/RBM26/HSP90AB1/PPP5C/MASTL/PPP2R3C/PCIF1/PTPDC1/SMG7/MTMR2/MTM1/PPP6R1/PPP1CC/RPAP2/SBF1/PPP1R2/PPP1R10/SMG6/PTPN11/CALM2/DRD2/ITGA2/FKBP15/PPP1CB/INPP5F/PTPRA/SHOC2/PPA2/WNK1/PPP4C/MTMR10/PPP…
GOBP_ENDOSOMAL_TRANSPORT	GOBP_ENDOSOMAL_TRANSPORT	226	0.351879	2.15344	4.75949e-09	1.20585e-06	9.83281e-07	8794	tags=61%, list=47%, signal=32%	ANXA8L1/DCLK1/ABCA1/ANXA8/RASSF9/ZFYVE16/REPS2/GOSR1/TSG101/SNX5/SNX3/VPS50/CLTC/AP3D1/CLEC16A/ACAP2/ALMS1/TBC1D23/UBE2O/GBF1/STAM2/VPS52/SNX27/VPS29/ARL1/INPP5F/GCC2/DCTN1/BET1L/STX16/VTI1B/SNX12/TRIM27/RAB35/CHMP1B/RBSN/CHMP5/SNX9/ZFYVE9/CHMP3/SNX8/DNM1L/SNX17/MVB12B/VCP/GOSR2/EVI5/YKT6/WASHC5/VPS26B/UBXN6/PIKFYVE/VPS39/CCDC22/USP7/CHMP7/ITSN1/AP3B1/DENND1C/UBA52/RAB13/RAB6A/GGA1/RAB14/UBAP1/RA…
GOCC_MICROTUBULE	GOCC_MICROTUBULE	411	0.292518	1.97825	4.87177e-09	1.20585e-06	9.83281e-07	8454	tags=54%, list=45%, signal=30%	TUBB4A/TTLL6/DCDC2C/RP1L1/MTUS2/KIF25/DNAH10/TUBA8/NEK2/FAM161A/GAS2/POLB/TUBA1C/SKA1/TRPV4/EML4/ARFGEF2/PRC1/TCP11L1/CEP170/MAP9/KIF14/MID2/ARHGAP18/HOOK2/CEP162/NUMA1/DNAH5/FAM110C/KIF5C/MID1IP1/BAG2/CLTC/PLK1/GOLGA2/CCDC66/TBCA/MDM1/SIRT2/INO80/CENPJ/NDRG1/CLASP2/KIF27/BCAS3/TTLL13P/STMN1/AURKB/MAP7/INVS/SHROOM2/TTC30A/CALM2/CUL3/MAPT/DCTN1/KIF24/TUBGCP2/TTLL1/DNAH1/CSPP1/TIAM1/KCNAB2/CKAP2/CA…
GOMF_ATPASE_ACTIVITY	GOMF_ATPASE_ACTIVITY	454	0.283005	1.91648	4.58479e-09	1.20585e-06	9.83281e-07	9340	tags=56%, list=50%, signal=29%	ATP12A/ABCA12/ACSM2B/ABCC8/KIF25/ACSM6/DNAH10/ACSM3/ATP10A/ORC1/MSH3/MSH2/ABCA1/ATP11A/XRCC2/ATP2A3/SMARCA1/ATP6V1A/AFG1L/MYO1E/FANCM/ABCE1/HLTF/PMS2/KIF14/ABCB6/MYO19/CHD9/AFG3L2/SLC27A2/DDX18/DDX47/DDX46/YTHDC2/G3BP1/GTF2F2/DDX52/DNAH5/OLA1/KIF5C/ATAD5/FIGNL1/HSPA1L/PMS1/ACSBG2/PSMC6/CHD8/BRIP1/ABCA5/DDX3X/INO80/YME1L1/UPF1/BPTF/SETX/TMEM30B/C10orf88/RFC3/DDX11/MSH5/DHX30/KIF27/AK6/PSMC2/ABCC1/…
GOBP_NEGATIVE_REGULATION_OF_PHOSPHORUS_METABOLIC_PROCESS	GOBP_NEGATIVE_REGULATION_OF_PHOSPHORUS_METABOLIC_PROCESS	482	0.275708	1.89378	7.27399e-09	1.73615e-06	1.41569e-06	10444	tags=63%, list=56%, signal=28%	PPP4R4/XDH/TESC/PPP1R1B/NLRP12/INSM1/WEE2/CDKN2A/CEP85/PRKAR1B/EPHA1/INPP5J/BMP7/TFAP4/CIT/ARFGEF3/SRCIN1/TAOK3/GPRC5A/DDIT4/PIBF1/PRKCD/CNST/PPP1R14B/TSG101/LRP6/HDAC4/CEP192/TSC2/FBP1/SH3GL2/TARBP2/PLK1/PKMYT1/PPARA/MFHAS1/SIRT2/RHOH/CAMK2N1/PRDX3/RBM26/PPP5C/MEN1/NPM1/MASTL/SOCS4/PCIF1/TARDBP/DNAJC3/CBLB/PWP1/PPP1R2/NUP62/COX11/PPP1R10/PRKCZ/CALM2/DRD2/FKBP15/PRKAG2/INHBA/MAPT/INPP5F/YWHAG/WNK…
GOMF_NUCLEOSIDE_TRIPHOSPHATASE_REGULATOR_ACTIVITY	GOMF_NUCLEOSIDE_TRIPHOSPHATASE_REGULATOR_ACTIVITY	495	0.273937	1.88119	7.83926e-09	1.80654e-06	1.4731e-06	8918	tags=55%, list=48%, signal=30%	RGPD3/RGPD1/RGPD8/PLEKHG4/DEPDC1B/ECT2/RAP1GAP2/NCAPH/RGS10/PLEKHG4B/RASGRP1/RABEP1/SEC23B/ARHGAP12/ARFGEF2/NGEF/ARFGEF3/CYTH3/NRP1/EEF1B2/RALGPS1/ARHGAP18/PLCB1/HYOU1/ARHGAP39/AKAP13/GRPEL2/ARHGEF18/ARHGAP29/SIPA1L1/TSC2/CHM/BAG2/VAV2/ARHGDIG/ARAP2/HERC2/GIT2/KRIT1/GPSM1/TBC1D4/RAB3GAP2/RGL2/RHOH/RALGAPA1/TBC1D9B/ACAP2/RAB4A/RASA2/DOCK4/AGAP9/GBF1/EIF5/DENND4A/RCBTB2/OBSCN/PSD4/ARHGAP26/TBC1D15/…
GOCC_NUCLEAR_SPECK	GOCC_NUCLEAR_SPECK	397	0.297214	2.02875	9.64817e-09	2.14929e-06	1.75258e-06	9490	tags=60%, list=51%, signal=30%	PDX1/WT1/FEV/ZNF217/BARD1/CDC25C/DNAJC11/SDE2/PIAS3/ARHGAP18/PLCB1/CARMIL1/SDCBP2/DDX46/CWC22/ZC3H13/SAP130/APEX1/SRP54/HBP1/HDAC4/EHMT2/TAF5L/SREK1/SRPK1/ERBIN/BCLAF1/PSME4/FTO/PSPC1/BRD1/S100PBP/MORF4L1/PNN/SF3B1/SMC5/BMP2K/SRSF2/DYRK1A/SF3A3/ZC3H14/OGG1/PIAS1/KMT2E/PPP1CC/TARDBP/AK6/PRPF3/GTF2E2/HIKESHI/CPSF6/THRAP3/PRPF6/MAPT/SNURF/SNRPA1/PRPF19/RNPS1/TFIP11/SRRM2/TCF12/RUFY1/ZBTB18/GATAD2B/Z…
GOBP_REGULATION_OF_SMALL_GTPASE_MEDIATED_SIGNAL_TRANSDUCTION	GOBP_REGULATION_OF_SMALL_GTPASE_MEDIATED_SIGNAL_TRANSDUCTION	316	0.32121	2.10493	1.16718e-08	2.51621e-06	2.05178e-06	8347	tags=56%, list=45%, signal=31%	LRRD1/DEPDC1B/ECT2/RAP1GAP2/CDC42SE2/ABCA1/F2RL1/RASGRP1/ARHGAP12/ARFGEF2/NGEF/ARFGEF3/LPAR6/CD2AP/CYTH3/NRP1/KIF14/RALGPS1/ARHGAP18/ARHGAP39/AKAP13/PSD3/ARHGEF18/ARHGAP29/SIPA1L1/TSC2/VAV2/FBP1/ARHGDIG/ARAP2/ERBIN/GNA13/RGL2/RHOH/RALGAPA1/RASA2/LRRC59/ARHGAP11B/GBF1/DENND4A/OBSCN/STMN1/PSD4/NOTCH2/ARHGAP26/NUP62/CGNL1/CUL3/ADGRG1/SHOC2/GDI1/SOS1/KCTD13/RASA4/GMIP/KRAS/PREX1/TIAM1/ARHGAP6/CRKL/DE…
GOMF_CADHERIN_BINDING	GOMF_CADHERIN_BINDING	313	0.316435	2.06759	1.31509e-08	2.67956e-06	2.18497e-06	10595	tags=68%, list=57%, signal=30%	CDH10/VASN/CTNND2/CDH17/FMNL2/LAD1/TWF1/CCNB2/BZW2/TXNDC9/GPRC5A/CD2AP/ACVR1/ARHGAP18/BZW1/PAICS/USP8/OLA1/SNX5/OLFM4/GOLGA2/DDX3X/HCFC1/HSP90AB1/CDC42EP1/FNBP1L/IDH1/NDRG1/LRRC59/LARP1/EIF5/PAK4/RAN/NUMB/GLOD4/CTNNA1/PTPN11/ESYT2/CDH4/GIGYF2/CD46/EIF4H/HDLBP/CRKL/YWHAB/ABI1/CDH26/EPS8L2/PARK7/CHMP5/PSEN1/AFDN/SNX9/PCMT1/RPL14/RPL24/EEF1G/GOLGA3/IST1/YKT6/CTNND1/USO1/RPL23A/ZC3HAV1/PPME1/SH3GL1/P…
GOBP_COVALENT_CHROMATIN_MODIFICATION	GOBP_COVALENT_CHROMATIN_MODIFICATION	444	0.282129	1.90469	1.32314e-08	2.67956e-06	2.18497e-06	8752	tags=58%, list=47%, signal=32%	KDM4E/FBLL1/PAX5/PARG/HDAC1/BCOR/RIOX1/KDM5D/MBIP/TAF1/YEATS4/MYB/HDAC2/ZNF304/NOS1/NCOA3/DOT1L/BRCC3/ARID4A/PRKCD/IWS1/PRMT1/LDB1/RIF1/EP300/KDM4A/MUC1/CARM1/KDM5B/KANSL2/TADA1/USP16/HDAC4/NAA60/SETD5/RPS6KA5/EHMT2/REST/TAF5L/HAT1/KAT5/NIPBL/CCNA2/DNMT3B/SIRT2/BRD1/NCOA1/HCFC1/MORF4L1/DR1/TET3/PPP5C/MEN1/BRD7/LEO1/TAF5/KMT2E/KDM5A/AURKB/PWP1/RNF168/UBE2A/HDAC3/TADA2B/JARID2/DDB1/MCM3AP/CBX8/BRCA…
GOMF_MOLECULAR_ADAPTOR_ACTIVITY	GOMF_MOLECULAR_ADAPTOR_ACTIVITY	312	0.320225	2.08771	1.37368e-08	2.7001e-06	2.20172e-06	8786	tags=58%, list=47%, signal=31%	CNTLN/SH3RF1/ANAPC1/CDC42SE2/GAS2/IPPK/SHANK2/SLA2/AIMP2/NOLC1/CNOT1/MMS19/NCSTN/AKAP13/SEC22B/GOSR1/AP4E1/LPL/BFAR/PSMC6/SPAG4/TSNARE1/SH3PXD2A/NDC1/AP1M2/HCFC1/SORBS2/MEN1/SNAP23/AP1G2/VPS11/NUP62/CARD10/PTPN11/CHCHD3/AXIN1/MAPT/DDB1/DCAF7/APH1A/DLG5/ERCC2/BET1L/POLD3/STX16/SASH1/PDCD6/VTI1B/ST13/FBXO7/AP2A2/ABI1/AP2B1/SHC1/BLNK/ATP1B3/NCK2/CUX1/TIRAP/CRADD/PSMG2/GOSR2/SPATA2/LDLRAP1/FLRT3/SDCB…
GOMF_TRANSCRIPTION_COREGULATOR_ACTIVITY	GOMF_TRANSCRIPTION_COREGULATOR_ACTIVITY	464	0.275397	1.89036	2.15147e-08	4.10809e-06	3.34983e-06	9099	tags=58%, list=49%, signal=31%	MLIP/TOX3/TOX2/TRIM31/HDAC1/BCOR/NR0B2/GMNN/ZMYND8/TFB2M/CASP8AP2/HTATIP2/MED23/CNOT6/SS18L1/HIPK2/NCOA3/PIAS3/TP53BP1/MID2/MMS19/LDB1/EP300/MUC1/CARM1/IRF2BP2/TSG101/KDM5B/TADA1/RBBP8/USP16/APEX1/HDAC4/ARID5B/ZNF410/TAF5L/KAT5/LPIN2/DNMT3B/BCLAF1/JMY/NCOA1/HCFC1/DR1/CENPJ/ABT1/BCL9/MED13L/DYRK1B/SLC30A9/NPM1/BRD7/EID2/SRSF2/DYRK1A/MED13/SMARCC1/PIAS1/KDM5A/MED4/HDAC3/THRAP3/TADA2B/PRPF6/XPC/BRCA…
GOBP_REGULATION_OF_CELL_CYCLE_PHASE_TRANSITION	GOBP_REGULATION_OF_CELL_CYCLE_PHASE_TRANSITION	434	0.280753	1.90022	2.38863e-08	4.43424e-06	3.61578e-06	8437	tags=54%, list=45%, signal=30%	TUBB4A/CYP1A1/HMMR/NEK2/CDKN2A/CASP2/CENPF/OVOL1/ORC1/ANAPC1/CDC25C/ID2/DTL/CNOT6/TAF1/TFAP4/CDCA5/PSMA6/ADAM17/TAOK3/ZWINT/CEP78/CDK4/KIF14/BRCC3/CNOT1/PLCB1/PRMT1/EP300/NEDD1/MUC1/CEP131/CARM1/NAE1/APEX1/RIOK2/CEP192/TPR/ATAD5/PSMD13/PLK1/PSMC6/PSME4/DDX3X/SIRT2/INO80/CDC25A/CNOT6L/CSNK1E/CENPJ/ALMS1/CDC7/NPM1/BRD7/DBF4/NABP2/E2F4/KMT2E/USP44/AURKB/PSMC2/CUL3/DCTN1/DDB1/CEP72/ERCC2/XPC/YWHAG/TR…
GOBP_POSITIVE_REGULATION_OF_PROTEOLYSIS	GOBP_POSITIVE_REGULATION_OF_PROTEOLYSIS	353	0.300009	2.00081	2.70667e-08	4.88882e-06	3.98646e-06	10441	tags=68%, list=56%, signal=30%	XDH/NLRP12/MAP3K5/ADAM9/CASP2/FAS/F3/TNFRSF10A/CASP8AP2/BBS7/PRSS22/ATP2A3/TAF1/TFAP4/HDAC2/LCK/HECTD1/ADRA2A/TMTC3/NCSTN/ACER2/FBXO22/RNF19A/CASP8/ATXN3/SUMO2/RNF144A/REST/BAG2/PLK1/PSME4/DDX3X/SIRT2/CSNK1E/ACVR1C/RHBDD1/SOCS4/MAPK12/PIAS1/NKX3-1/PSMC2/CLN6/NRDC/AXIN1/MAPT/CDC20B/APH1A/RPS3/PSMC1/PDCD6/PSMC4/MALT1/LGMN/ARIH1/PSEN1/SNX9/PSME2/OGT/ASPH/NFE2L2/VCP/CRADD/FAM122A/TNFSF10/IST1/TRIB1/C…
GOBP_PROTEIN_POLYUBIQUITINATION	GOBP_PROTEIN_POLYUBIQUITINATION	324	0.311085	2.05208	2.79611e-08	4.91747e-06	4.00982e-06	7296	tags=51%, list=39%, signal=31%	FBXW10/KLHL20/BARD1/ANAPC1/NHLRC4/DTL/UBE2V1/TAF1/FBXO11/PSMA6/TPP2/HECTD1/HACE1/FBXW9/UBE2G1/SKP2/FBXO22/TRIM3/RNF19A/RNF144A/BFAR/PSMD13/PSMC6/LNPEP/PSME4/DDX3X/AKTIP/RC3H1/UBE2O/FBXO41/RNF31/PSMC2/RNF168/UBE2A/CUL3/RNF6/RC3H2/PRPF19/FBXL20/FBXO21/UBE2S/PSMC1/BRCA1/SASH1/UBE3B/KLHL3/UBE2E2/PSMC4/HUWE1/HERC6/TRIM27/FBXO7/RNF41/RNF5/ARIH1/RNF34/PSMB10/UBR2/TRIP12/NMI/PSME2/UBR5/PPIL2/DZIP3/MIB2/F…
GOBP_DEFENSE_RESPONSE_TO_GRAM_NEGATIVE_BACTERIUM	GOBP_DEFENSE_RESPONSE_TO_GRAM_NEGATIVE_BACTERIUM	72	-0.688679	-2.59324	3.56408e-08	6.10738e-06	4.9801e-06	1027	tags=25%, list=6%, signal=24%	DEFA6/IL17A/DEFA5/DEFA3/CST11/DEFB118/IL17F/DEFB4A/LCE3A/DEFB127/LCE3B/DEFB114/DEFB103A/DEFB104B/DEFB106B/DEFB103B/DEFA1B/DEFB104A
GOMF_PROTEIN_MACROMOLECULE_ADAPTOR_ACTIVITY	GOMF_PROTEIN_MACROMOLECULE_ADAPTOR_ACTIVITY	260	0.328001	2.06407	4.05544e-08	6.77563e-06	5.525e-06	8021	tags=56%, list=43%, signal=32%	CNTLN/SH3RF1/CDC42SE2/GAS2/SHANK2/SLA2/NOLC1/MMS19/NCSTN/AKAP13/SEC22B/GOSR1/AP4E1/LPL/BFAR/PSMC6/SPAG4/TSNARE1/NDC1/AP1M2/HCFC1/SORBS2/MEN1/SNAP23/AP1G2/VPS11/NUP62/CARD10/PTPN11/AXIN1/MAPT/DDB1/DCAF7/APH1A/DLG5/ERCC2/BET1L/POLD3/STX16/PDCD6/VTI1B/ST13/FBXO7/AP2A2/ABI1/AP2B1/SHC1/BLNK/ATP1B3/NCK2/CUX1/TIRAP/CRADD/GOSR2/SPATA2/LDLRAP1/FLRT3/SDCBP/YKT6/VPS18/CNKSR1/ARRDC1/SNAP29/AP2M1/STX12/PDZK1/…
GOBP_NEGATIVE_REGULATION_OF_INTRACELLULAR_SIGNAL_TRANSDUCTION	GOBP_NEGATIVE_REGULATION_OF_INTRACELLULAR_SIGNAL_TRANSDUCTION	467	0.265707	1.81379	6.72847e-08	1.09674e-05	8.94308e-06	9205	tags=56%, list=49%, signal=29%	PDX1/XDH/NLRP12/DDIAS/HDAC1/F2RL1/BMP7/SHANK2/SLA2/CIT/ARHGAP12/TAOK3/CD2AP/DDIT4/WNK2/PRKCD/HYOU1/MUC1/CASP8/TSC2/FIGNL1/FBP1/PPARA/ERBIN/DDX3X/RHOH/CAMK2N1/ARMC10/KPTN/RASA2/MEN1/DYRK1A/MTM1/NDUFS3/STMN1/NUP62/DRD2/CGNL1/HDAC3/CASTOR2/CUL3/DLG5/RIOK3/C1QTNF3/FNIP1/TRIM39/OTUD7A/OTUD7B/KCTD13/RASA4/PDCD6/GPS1/RPS6KA6/SPRED3/TSC1/PARK7/RNF34/ITGB1BP1/UBR2/NMI/PRKAA2/SYNGAP1/NFE2L2/PPP2CB/PIN1/CRT…
GOBP_NUCLEAR_TRANSCRIBED_MRNA_CATABOLIC_PROCESS	GOBP_NUCLEAR_TRANSCRIBED_MRNA_CATABOLIC_PROCESS	202	0.34921	2.10528	7.24547e-08	1.15289e-05	9.40095e-06	4852	tags=44%, list=26%, signal=33%	CNOT6/DCPS/TNRC6B/PPP2R2A/EDC4/SMG8/CNOT1/PATL2/RPS4Y1/CNOT6L/UPF1/RC3H1/RPS15A/AGO1/SMG7/PELO/DCP1B/RPL5/SMG6/THRAP3/RPS18/RC3H2/DCP1A/RPS25/RNPS1/TNRC6A/DXO/RPS3/RPL31/RPL27A/WDR61/UPF2/RPS24/RPS8/RPL21/RPS23/RPL37A/MLH1/PNRC2/DIS3L2/RPL14/RPS12/RPL3/RPL24/RPL18/RPS6/PARN/RPS19/LSM4/RPS27/RPL23A/RPL32/ZFP36L1/RPL11/EIF4G1/RPS10/PABPC1/CNOT4/EDC3/RPS28/RPL26/RPS9/UBA52/TNKS1BP1/RPSA/EXOSC6/BTG2/…
GOBP_REGULATION_OF_CHROMOSOME_ORGANIZATION	GOBP_REGULATION_OF_CHROMOSOME_ORGANIZATION	261	0.322237	2.03321	9.61246e-08	1.49396e-05	1.21821e-05	7281	tags=52%, list=39%, signal=32%	NEK2/CENPF/GNL3L/ANAPC1/CDCA5/MYB/ZWINT/ZNF304/NOS1/BECN1/RIF1/NUMA1/ERCC4/MUC1/RIOK2/NAT10/TPR/RPS6KA5/PLK1/NIPBL/DNMT3B/AXIN2/UPF1/SMC5/BRD7/DDX11/ACD/NABP2/KMT2E/USP44/AURKB/PPP1R10/SMG6/MAP2K7/CUL3/TADA2B/MAPT/JARID2/POT1/TERF2/BRCA1/ERCC1/IK/TINF2/TADA2A/WDR61/HDAC8/SMARCB1/NEK7/OGT/ZBTB7B/HNRNPA1/PSMG2/RUVBL2/PARN/TACC3/RPS6KA4/WBP2/LCMT1/CDC26/PPHLN1/PAF1/ING2/TTK/MIER1/KAT7/NAA10/YLPM1/CC…
GOBP_RIBOSOME_BIOGENESIS	GOBP_RIBOSOME_BIOGENESIS	295	0.308556	1.99458	1.18923e-07	1.80627e-05	1.47288e-05	11174	tags=69%, list=60%, signal=28%	FBLL1/EFL1/GNL3L/TFB2M/WDR3/ABCE1/ZNF658/TRAF7/TRMT61B/FDXACB1/NLE1/NOLC1/NOL11/DDX18/THUMPD1/DDX47/RCL1/HEATR3/DDX52/MRM1/RIOK2/NAT10/RPL26L1/NOP9/BYSL/UTP11/EBNA1BP2/RPL7L1/DDX3X/KRR1/GTPBP4/ABT1/LSG1/NPM1/NOM1/ZCCHC4/DHX30/TEX10/RAN/URB1/PWP1/NOL8/RPL5/IMP4/PIH1D2/TBL3/GTPBP10/RPS25/RIOK3/HELB/ERCC2/BRIX1/PES1/ERI2/TSC1/RPP30/RPS24/RPS8/MRPS7/SART1/MYBBP1A/MPHOSPH10/RPL14/RPL3/MPV17L2/RPL24/MR…
GOMF_TUBULIN_BINDING	GOMF_TUBULIN_BINDING	356	0.29244	1.93881	1.25147e-07	1.85857e-05	1.51552e-05	8454	tags=53%, list=45%, signal=30%	TTLL6/NCALD/MTUS2/KIF25/PACRG/CENPF/FAM161A/GAS2/POLB/SKA1/TRPV4/EML4/PRC1/MAP9/KIF14/MID2/SMC3/HOOK2/NUMA1/CEP350/FAM110C/IFT74/KIF5C/TPR/STRBP/PLK1/KRIT1/GOLGA2/CCDC66/TBCA/MDM1/DDX3X/INO80/CENPJ/PPP5C/ALMS1/NDRG1/MARK4/CLASP2/KIF27/BCAS3/TTLL13P/OGG1/STMN1/MAPT/DCTN1/CEP44/KIF24/TUBGCP2/RPS3/TTLL1/BRCA1/TIAM1/CAPN6/SETD2/GAPDH/KIF22/JAKMIP3/APC2/SPAG5/DNM1L/TTLL7/TOGARAM1/SKA2/CHP1/RMDN3/GABAR…
GOBP_RAS_PROTEIN_SIGNAL_TRANSDUCTION	GOBP_RAS_PROTEIN_SIGNAL_TRANSDUCTION	334	0.292241	1.93116	1.757e-07	2.55262e-05	2.08147e-05	7457	tags=50%, list=40%, signal=30%	KSR2/LRRD1/CDKN2A/CDC42SE2/ABCA1/F2RL1/RASGRP1/ARFGEF2/ARFGEF3/LPAR6/ZNF304/HACE1/CYTH3/NRP1/ADRA2A/KIF14/RALGPS1/RRAS2/RAP2A/AKAP13/PSD3/ARHGEF18/ARHGAP29/G3BP1/USP8/KPNB1/FBP1/ARHGDIG/CCNA2/ERBIN/GNA13/RGL2/RHOH/RAB21/CDC42EP1/RAB4A/RASA2/LRRC59/GBF1/DENND4A/NRAS/STMN1/PSD4/NOTCH2/NUP62/CUL3/ADGRG1/NCKAP1/SHOC2/GDI1/RALA/SOS1/KCTD13/RASA4/KRAS/TIAM1/GNA12/ARHGAP6/RAB35/CRKL/DENND4B/RALGDS/RAB33…
GOBP_CHROMOSOME_SEGREGATION	GOBP_CHROMOSOME_SEGREGATION	310	0.302003	1.95341	1.93418e-07	2.75023e-05	2.2426e-05	6966	tags=49%, list=37%, signal=31%	TEX12/C14orf39/KIF25/ECT2/NEK2/CEP85/SGO1/CDCA2/CENPF/NCAPH/ANAPC1/SYCP2/SKA1/MIS18A/SMC2/FANCM/EML4/PRC1/CDCA5/ZWINT/BECN1/KIF14/MEIOC/PIBF1/SMC3/MMS19/STAG1/NUMA1/ERCC4/PDS5A/MAU2/RIOK2/SLC25A5/NAA60/TPR/KPNB1/P3H4/SRPK1/PLK1/SEH1L/NIPBL/USP9X/BRIP1/DDX3X/SIRT2/INO80/AXIN2/NDC1/SMC5/DDX11/EME2/CSNK2A1/RAN/USP44/AURKB/CCNE2/NUP62/CUL3/RIOK3/ERCC2/MLH3/RPS3/BRCA1/CENPC/IK/CHMP1B/HDAC8/CHMP5/MLH1/…
GOBP_MRNA_PROCESSING	GOBP_MRNA_PROCESSING	492	0.258337	1.77754	2.08302e-07	2.90017e-05	2.36486e-05	9233	tags=54%, list=50%, signal=28%	KHDRBS3/ELAVL4/ZNF473/BARD1/DCPS/GTF2H3/SMN2/HNRNPR/ERN1/IWS1/GEMIN8/CCNT1/TIA1/SCAF11/DDX47/DDX46/CWC22/HNRNPLL/SNRPF/ZC3H13/GTF2F2/RBMX/SNRPG/REST/PCF11/PCBP2/SREK1/SRPK1/FIP1L1/CPSF2/PPIL1/CSTF1/CPSF3/PSPC1/CNOT6L/RBM22/PNN/RBM26/SETX/SF3B1/KIN/SCAF4/SLTM/SRSF2/TRA2A/LEO1/DYRK1A/SF3A3/ZC3H14/RBMX2/SREK1IP1/TARDBP/PRPF3/TSEN15/DBR1/CPSF6/CWF19L1/SNRNP27/USP39/SRRT/YBX1/THRAP3/PRPF6/PRPF39/SNRPA…
GOBP_NIK_NF_KAPPAB_SIGNALING	GOBP_NIK_NF_KAPPAB_SIGNALING	164	0.366056	2.11465	2.16661e-07	2.95499e-05	2.40957e-05	8393	tags=63%, list=45%, signal=35%	EDARADD/NLRP12/TNFRSF10A/IL23A/BMP7/PSMA6/EP300/PSMD13/PSMC6/PSME4/DDX3X/RC3H1/AGO3/PSMC2/CARD10/NFKB2/RC3H2/C1QTNF3/CALR/RPS3/PPP4C/PSMC1/SASH1/PSMC4/MALT1/AKIP1/PSMB10/NMI/PSME2/LRRC19/TIRAP/IRAK1/NLRC3/NOL3/PSMD3/TLR2/DICER1/SPHK1/TERF2IP/NLRP3/PSMD11/TLR7/PSME3/TMSB4X/SKP1/TNFSF15/PSMB3/RBCK1/RELB/PSMB7/PSMB1/PSMA2/PSMB2/TRAF4/IL18R1/EGFR/LGALS9/PSMD1/PSMD5/CUL1/PPM1B/CD14/LAPTM5/NFKBIA/CCL19…
GOBP_CELL_CYCLE_G2_M_PHASE_TRANSITION	GOBP_CELL_CYCLE_G2_M_PHASE_TRANSITION	268	0.312018	1.99841	2.45651e-07	3.26923e-05	2.66581e-05	10436	tags=65%, list=56%, signal=29%	TUBB4A/HMMR/NEK2/CENPF/ORC1/CDC25C/DTL/CCNB2/PSMA6/TAOK3/PPP2R2A/CEP78/CDK4/KIF14/BRCC3/PLCB1/CDK14/NEDD1/CEP131/SKP2/NAE1/CEP192/ATAD5/PSMD13/PLK1/PKMYT1/PSMC6/CCNA2/PSME4/CDC25A/CSNK1E/CENPJ/ALMS1/CDC7/NPM1/CCNY/MASTL/NABP2/AURKB/PSMC2/PPP1CB/DCTN1/CEP72/TAF2/YWHAG/TRIM39/PSMC1/BRCA1/PSMC4/ARPP19/PSMB10/ENSA/SYF2/PSME2/FAM122A/DYNC1H1/LCMT1/PPP1R12A/ODF2/PPME1/TUBA4A/CEP152/RCC2/AJUBA/CEP41/PSM…
GOMF_TRANSCRIPTION_COACTIVATOR_ACTIVITY	GOMF_TRANSCRIPTION_COACTIVATOR_ACTIVITY	253	0.317597	1.9879	2.49485e-07	3.26923e-05	2.66581e-05	9157	tags=59%, list=49%, signal=31%	TOX3/TOX2/TRIM31/HTATIP2/MED23/CNOT6/SS18L1/HIPK2/NCOA3/MID2/MMS19/EP300/CARM1/TSG101/TADA1/USP16/APEX1/ARID5B/TAF5L/KAT5/LPIN2/JMY/NCOA1/HCFC1/DR1/CENPJ/ABT1/BCL9/DYRK1B/SLC30A9/NPM1/BRD7/DYRK1A/MED13/SMARCC1/KDM5A/MED4/THRAP3/TADA2B/PRPF6/XPC/BRCA1/SMARCC2/TAF11/TRIM27/TADA2A/KAT6A/SMARCB1/PARK7/WWOX/TRIM24/ZBED1/PER2/WBP2/PSMC3IP/MED27/SRCAP/FUS/ATXN7L3/NCOA4/TRIM21/SMARCD2/SRA1/ASXL1/KAT2B/YA…
GOCC_ENDOCYTIC_VESICLE	GOCC_ENDOCYTIC_VESICLE	299	0.301272	1.94303	2.73944e-07	3.52071e-05	2.87087e-05	9596	tags=61%, list=51%, signal=30%	SFTPA1/RAB11FIP1/ABCA1/RABEP1/MYO1E/BECN1/CD2AP/FZD4/HYOU1/SEC22B/SNX3/SH3GL2/CLTC/SNAP23/STAM2/VPS11/DRD2/INPP5F/FZD5/RAB5C/PTCH1/CALR/RALA/CD207/RAB35/AP2A2/AP2B1/TIRAP/AMN/RAB22A/HLA-C/FMNL1/VPS26B/UVRAG/AP2M1/DPP4/STX12/PIKFYVE/DLG4/SGIP1/STXBP3/CAMK2G/CAMK2D/PDIA3/UBA52/RAB13/CLTB/ATP6V0C/HPX/UNC93B1/ANXA11/RAB14/RAB10/TLR2/LPAR2/SPHK1/APOB/VAMP3/ATP6V0E2/RAB11FIP5/SH3KBP1/TLR7/OCLN/MYO1C/SF…
GOBP_REGULATION_OF_DNA_REPAIR	GOBP_REGULATION_OF_DNA_REPAIR	119	0.398716	2.15731	2.93105e-07	3.62745e-05	2.95791e-05	5998	tags=48%, list=32%, signal=33%	PARG/PARPBP/UBE2V1/TP53BP1/BRCC3/MMS19/RIF1/FIGNL1/AXIN2/DDX11/OGG1/RNF168/WRNIP1/HELB/POT1/TFIP11/TERF2/RPS3/PPP4C/CBX8/BRCA1/KMT5C/EYA3/UBQLN4/CEBPG/FANCB/TRIP12/SETD2/UBR5/PARP9/SIRT7/FUS/EYA2/KAT7/HDAC10/RECQL5/TMEM161A/RTEL1/SPIRE2/CHEK1/PPP4R2/TERF2IP/POLH/NPAS2/KLHL15/SMCHD1/ZNF365/EGFR/MAGEF1/ARID2/ZCWPW1/TIGAR/PML/NUDT16L1/UBE2V2/PRKDC/TRIM28
GOBP_POSITIVE_REGULATION_OF_ESTABLISHMENT_OF_PROTEIN_LOCALIZATION	GOBP_POSITIVE_REGULATION_OF_ESTABLISHMENT_OF_PROTEIN_LOCALIZATION	323	0.291956	1.93144	2.92367e-07	3.62745e-05	2.95791e-05	9540	tags=60%, list=51%, signal=30%	NKX6-1/PDX1/SHH/PLA2G1B/IL1A/RFX6/ECT2/MYRIP/ADAM9/NR0B2/OR51E2/F2RL1/CHP2/CD2AP/MCU/PAK1/PRKCD/CTDSPL2/CAMK1/CEP131/CNST/TSG101/RIOK2/CASP8/TPR/GZMB/HSPA1L/PPP3CB/PDCD10/CAMK2N1/RBM22/CENPJ/HSP90AB1/SREBF2/TMEM30B/RNF31/BCAS3/RAN/TARDBP/VPS11/PRKCZ/NMU/HDAC3/TMED10/KCNN4/FZD5/C1QTNF3/YWHAG/TM7SF3/NUTF2/HUWE1/YWHAB/PSEN1/ITGB1BP1/YWHAQ/GOLPH3/UBR5/MPC2/OAZ2/CDK5/DNM1L/OXCT1/PPID/CHP1/OAZ1/RAC1/FI…
GOBP_CELL_CELL_SIGNALING_BY_WNT	GOBP_CELL_CELL_SIGNALING_BY_WNT	498	0.255643	1.76404	3.05448e-07	3.71147e-05	3.02642e-05	10429	tags=63%, list=56%, signal=28%	BARX1/SHH/LBX2/MDFI/CXXC4/NOTUM/DEPDC1B/HDAC1/ANKRD6/CTNND2/SOX2/STRN/DRAXIN/SCEL/PSMA6/TNRC6B/TMEM198/CSNK1G3/CSNK1G1/NLE1/WNK2/SHISA2/FZD4/PLCB1/LDB1/CDK14/SOX9/LRP6/USP8/HBP1/TSC2/SNX3/CLTC/PSMD13/PSMC6/CHD8/PSME4/DDX3X/PPP3CB/AXIN2/CSNK1E/BCL9/CCNY/BRD7/LEO1/SALL1/CSNK2A1/AGO1/TMEM237/AGO3/WNT8B/INVS/PSMC2/MLLT3/VPS29/DRD2/FRAT2/CUL3/AXIN1/FZD5/TNRC6A/WNK1/PSMC1/LGR4/PSMC4/TIAM1/WDR61/AP2A2/A…
GOBP_PROTEASOMAL_PROTEIN_CATABOLIC_PROCESS	GOBP_PROTEASOMAL_PROTEIN_CATABOLIC_PROCESS	471	0.261247	1.78343	3.69118e-07	4.40503e-05	3.59196e-05	10429	tags=62%, list=56%, signal=28%	SHH/KLHL20/ANAPC1/BBS7/TAF1/UGGT2/AMN1/PSMA6/NCCRP1/HECTD1/HACE1/CD2AP/KIF14/TMTC3/SVIP/UBE2G1/SKP2/FBXO22/TRIM3/RNF19A/ATXN3/NEMF/SUMO2/RNF144A/CRBN/PCBP2/BAG2/KAT5/MAEA/BFAR/PSMD13/PLK1/PSMC6/KCTD5/PSME4/SIRT2/CSNK1E/HSP90AB1/RHBDD1/SOCS4/SMARCC1/MTM1/PIAS1/USP44/FAF2/AURKB/PSMC2/UBE2A/CUL3/CDC20B/DDB1/PRPF19/ERLIN2/FBXL20/TRIM39/UBE2S/PSMC1/KCTD13/PSMC4/HUWE1/GNA12/ANKZF1/RNF41/TMEM67/RNF5/WAC…
GOBP_DEFENSE_RESPONSE_TO_BACTERIUM	GOBP_DEFENSE_RESPONSE_TO_BACTERIUM	225	-0.502118	-2.2423	3.99997e-07	4.68979e-05	3.82417e-05	1027	tags=17%, list=6%, signal=16%	DEFA6/PRG2/SPAG11B/WFDC13/DCD/IL17A/IGLL1/REG3G/DEFA5/PPBP/DEFB123/BPIFA1/DEFA3/SPAG11A/DEFB129/CST11/DEFB118/STATH/WFDC11/WFDC9/DEFB136/IL17F/DEFB4A/LACRT/LCE3A/DEFB121/DEFB127/LCE3B/DEFB112/DEFB114/DEFB103A/DEFB110/DEFB104B/DEFB106B/DEFB103B/DEFA1B/DEFB105A/DEFB104A
GOBP_PEPTIDYL_LYSINE_MODIFICATION	GOBP_PEPTIDYL_LYSINE_MODIFICATION	374	0.279846	1.8501	4.31282e-07	4.96941e-05	4.05217e-05	8224	tags=54%, list=44%, signal=31%	IVL/LOX/PAX5/NAT8/NUP210/BCOR/GNL3L/MBIP/TAF1/YEATS4/MYB/HDAC2/ZNF304/NOS1/NCOA3/PIAS3/POM121/DOT1L/ARID4A/IWS1/LDB1/RIF1/EP300/MUC1/CAMKMT/NUP133/TGM2/KANSL2/TADA1/HDAC4/NAA60/SETD5/TPR/SUMO2/RPS6KA5/EHMT2/TAF5L/HAT1/KAT5/P3H4/ETFBKMT/SEH1L/DNMT3B/SETD4/SIRT2/BRD1/NCOA1/NDC1/HCFC1/MORF4L1/DR1/TET3/MEN1/SMC5/BRD7/TAF5/PIAS1/KMT2E/METTL21A/PWP1/NUP62/VIPAS39/TADA2B/DHPS/JARID2/MCM3AP/BRCA1/SETD7/T…
GOBP_ESTABLISHMENT_OF_ORGANELLE_LOCALIZATION	GOBP_ESTABLISHMENT_OF_ORGANELLE_LOCALIZATION	422	0.265926	1.79403	4.68234e-07	5.30374e-05	4.32479e-05	9353	tags=57%, list=50%, signal=29%	F5/SLIT1/SNAP91/KIF25/MREG/TRAPPC5/CENPF/CENPA/BICDL1/BBS7/HAP1/MYO1E/EML4/CDCA5/ABCE1/AP1AR/BECN1/KIF14/MEIOC/PIBF1/MYO19/NUMA1/SEC22B/GOSR1/AP3M1/RIOK2/KIF5C/BBS2/NOP9/LMAN1/KPNB1/PLK1/SEH1L/GOLGA2/PDCD10/AP1M2/SEC24B/FER/AP3D1/SCFD1/FNBP1L/LSG1/TBC1D23/NPM1/GBF1/C17orf75/AP3M2/SNAP23/CLASP2/FHOD1/RAN/PPP6R1/AURKB/SHROOM2/STXBP2/SEC23IP/NUP62/GORASP1/PRKCZ/CUL3/TMED10/MAPT/DCTN1/SEC24D/CENPC/PD…
GOMF_UBIQUITIN_LIKE_PROTEIN_LIGASE_BINDING	GOMF_UBIQUITIN_LIKE_PROTEIN_LIGASE_BINDING	301	0.297411	1.91085	5.04001e-07	5.61374e-05	4.57757e-05	8822	tags=54%, list=47%, signal=29%	PACRG/CBSL/ANKRA2/HLTF/BECN1/FZD4/KDM4A/UBE2G1/TSG101/NAE1/SLC25A5/CASP8/ATXN3/SUMO2/PCBP2/BAG2/HSPA1L/HERC2/MFHAS1/AXIN2/TNFRSF14/HSP90AB1/RNF31/PIAS1/FAF2/RPL5/UBE2A/CUL3/AXIN1/GPI/ERLIN2/FZD5/CALR/RALA/UBXN7/CACUL1/FANCL/BRCA1/FBXO7/ARIH1/RNF34/STAT2/SNX9/FAF1/DNM1L/POLR2A/RAD18/VCP/PARP9/TRIB1/ZNF675/RPL11/UBE2D1/UBE2B/ARRDC1/GABARAPL1/DBT/TRIOBP/ABI2/CACYBP/YWHAE/USP7/HM13/HSPD1/UBA52/NEDD8/…
GOCC_CELL_LEADING_EDGE	GOCC_CELL_LEADING_EDGE	404	0.273216	1.8647	5.93505e-07	6.50229e-05	5.30212e-05	10728	tags=63%, list=58%, signal=27%	KCNC2/TESC/SH3RF1/WASF3/BMX/PDE9A/INPP5J/TRPV4/TWF1/ADAM17/CD2AP/CYTH3/PAK1/ARHGAP18/CARMIL1/LDB1/PSD3/SLC39A6/SNX5/DDX3X/JMY/FER/KPTN/SORBS2/ACAP2/PODXL/GBF1/ARF4/CLASP2/BCAS3/MTM1/PSD4/PARVB/FAP/CTNNA1/PRKCZ/NCKAP1/MAPT/P4HB/RPS3/ENAH/LCP1/TIAM1/TSC1/ABI1/EPS8L2/ITGB1BP1/SNX9/IFIT5/APC2/CDK5/TIRAP/VEZT/BSPRY/RAB22A/SSH1/DGKZ/CTNND1/FAM89B/HAX1/RAC1/INPP5E/NF2/GABARAPL1/KNSTRN/ABCA7/DPP4/PKN2/SR…
GOBP_VESICLE_ORGANIZATION	GOBP_VESICLE_ORGANIZATION	328	0.282919	1.85946	6.3567e-07	6.85191e-05	5.58721e-05	9556	tags=60%, list=51%, signal=30%	F5/SNAP91/ANXA8L1/TRAPPC5/ABCA1/ANXA8/SEC23B/ARFGEF2/CD2AP/INSIG1/PI4K2B/HOOK2/ZFYVE16/SEC22B/GOSR1/TSG101/USP8/SNX3/LMAN1/CREB1/GOLGA2/TBC1D4/TSNARE1/AKTIP/SEC24B/AP3D1/SCFD1/FNBP1L/GBF1/SNAP23/STAM2/PPP6R1/SHROOM2/VPS11/SDC4/SEC23IP/GORASP1/CUL3/TMED10/SEC24D/CALR/STX16/PDCD6/VTI1B/PPP6C/NSF/CHMP1B/CHMP5/GOLPH3/CHMP3/TRAPPC4/GNAI3/RFX2/BLOC1S6/GOSR2/IST1/CHP1/RAB22A/SDCBP/USO1/VPS18/WASHC5/TGFA…
GOBP_POSITIVE_REGULATION_OF_CELL_ADHESION	GOBP_POSITIVE_REGULATION_OF_CELL_ADHESION	413	0.26823	1.81368	6.98052e-07	7.40489e-05	6.03812e-05	9298	tags=55%, list=50%, signal=28%	SHH/MIP/IL1A/CHRD/FUT3/AGR2/ADAM9/PRSS2/SOX2/EPHA1/IL23A/BMP7/MYB/LCK/CYTH3/NRP1/PAK1/CARMIL1/LDB1/IL7/SPOCK2/TGM2/IFT74/OLFM4/COL26A1/RHOH/AP3D1/TNFRSF14/PODXL/SDC4/PRKCZ/PTPN11/ITGA2/ADGRG1/CD46/NKAP/GPAM/P4HB/CALR/RPS3/PREX1/MALT1/TSC1/CRKL/RELL2/AFDN/IL4R/SART1/NCK2/ZBTB7B/SELENOK/CCR2/IRAK1/RAC1/RSU1/DPP4/CD1D/STAT5B/TRIOBP/RUNX1/TESK1/HSPD1/AP3B1/RREB1/MAP4K4/PNP/TFRC/JUP/RARA/NLRP3/NFKBIZ/…
GOBP_NEGATIVE_REGULATION_OF_MITOTIC_CELL_CYCLE	GOBP_NEGATIVE_REGULATION_OF_MITOTIC_CELL_CYCLE	297	0.29852	1.92821	7.25545e-07	7.57628e-05	6.17787e-05	8457	tags=55%, list=45%, signal=30%	WEE2/DDIAS/CDKN2A/CASP2/CENPF/OVOL1/ORC1/CDC25C/MSH2/TOM1L1/BMP7/CNOT6/PSMA6/TAOK3/ZWINT/CDK4/NLE1/MEIOC/CNOT1/PRMT1/EP300/MUC1/CARM1/YTHDC2/NAE1/TPR/PSMD13/PLK1/PSMC6/PSME4/ANGEL2/CNOT6L/BRD7/EME2/NABP2/E2F4/USP44/NKX3-1/AURKB/PSMC2/FAP/PPP1R10/DCLRE1B/XPC/TRIM39/PSMC1/BRCA1/IK/PSMC4/FBXO7/CDC14A/PSMB10/SYF2/STK33/PSME2/MDM4/CRADD/FAM122A/PSMG2/ARID3A/LCMT1/CDK2AP2/ZFP36L1/BTG1/TTK/AURKAIP1/RBL1…
GOBP_NUCLEAR_TRANSCRIBED_MRNA_CATABOLIC_PROCESS_NONSENSE_MEDIATED_DECAY	GOBP_NUCLEAR_TRANSCRIBED_MRNA_CATABOLIC_PROCESS_NONSENSE_MEDIATED_DECAY	120	0.387149	2.10471	8.03523e-07	8.26146e-05	6.73658e-05	5503	tags=48%, list=30%, signal=34%	PPP2R2A/SMG8/RPS4Y1/UPF1/RPS15A/SMG7/DCP1B/RPL5/SMG6/RPS18/DCP1A/RPS25/RNPS1/RPS3/RPL31/RPL27A/UPF2/RPS24/RPS8/RPL21/RPS23/RPL37A/PNRC2/RPL14/RPS12/RPL3/RPL24/RPL18/RPS6/PARN/RPS19/RPS27/RPL23A/RPL32/RPL11/EIF4G1/RPS10/PABPC1/RPS28/RPL26/RPS9/UBA52/RPSA/NCBP1/RPL10/RPS16/RPLP1/RPS11/SECISBP2/RPL28/RPS15/RPL36/RBM8A/CASC3/UPF3A/RPS20/RPLP0
GOBP_NEGATIVE_REGULATION_OF_CELL_CYCLE_PROCESS	GOBP_NEGATIVE_REGULATION_OF_CELL_CYCLE_PROCESS	327	0.288714	1.90488	8.43129e-07	8.45709e-05	6.89611e-05	8446	tags=54%, list=45%, signal=30%	KIF25/NEK2/CDKN2A/CASP2/CENPF/OVOL1/ORC1/CDC25C/TOM1L1/DTL/BMP7/CNOT6/TFAP4/PSMA6/TAOK3/ZWINT/CDK4/MGA/BRCC3/CNOT1/PRMT1/EP300/MUC1/CARM1/NAE1/RBBP8/TPR/EHMT2/PSMD13/PLK1/PSMC6/MDM1/PSME4/CNOT6L/HSP90AB1/CDC7/NPM1/BRD7/NABP2/E2F4/USP44/AURKB/PSMC2/PPP1R10/TRIM39/CALR/TERF2/PSMC1/BRCA1/IK/PSMC4/ADAM10/FBXO7/TMEM67/PSMB10/SYF2/PSME2/MDM4/CRADD/FAM122A/PSMG2/ARID3A/LCMT1/CDK2AP2/ZFP36L1/TTK/RING1/PH…
GOBP_NEGATIVE_REGULATION_OF_PHOSPHORYLATION	GOBP_NEGATIVE_REGULATION_OF_PHOSPHORYLATION	373	0.277404	1.8282	8.4786e-07	8.45709e-05	6.89611e-05	9231	tags=57%, list=50%, signal=29%	XDH/TESC/PPP1R1B/NLRP12/INSM1/WEE2/CDKN2A/CEP85/PRKAR1B/EPHA1/INPP5J/BMP7/TFAP4/CIT/SRCIN1/TAOK3/GPRC5A/DDIT4/PIBF1/PRKCD/TSG101/LRP6/HDAC4/TSC2/FBP1/SH3GL2/TARBP2/PLK1/PPARA/SIRT2/RHOH/CAMK2N1/PRDX3/PPP5C/MEN1/NPM1/SOCS4/TARDBP/DNAJC3/CBLB/PWP1/NUP62/COX11/PRKCZ/CALM2/DRD2/PRKAG2/INHBA/MAPT/INPP5F/YWHAG/WNK1/GPS1/TRIM27/SPRED3/FBXO7/CRKL/YWHAB/PARK7/CEACAM1/PSEN1/ITGB1BP1/NLRP2B/NCK2/CHP1/TRIB1/…
GOBP_VIRAL_GENE_EXPRESSION	GOBP_VIRAL_GENE_EXPRESSION	196	0.333107	2.01684	9.11058e-07	8.95383e-05	7.30116e-05	5787	tags=46%, list=31%, signal=32%	TRIM31/NUP210/HDAC1/TFAP4/POM121/MID2/EP300/CCNT1/NUP133/GTF2F2/TPR/REST/CCNT2/PCBP2/TARBP2/SEH1L/RPS4Y1/NDC1/EIF2D/RPS15A/TARDBP/NELFCD/NUP62/EIF2AK4/RPL5/RPS18/RPS25/RPS3/TAF11/RPL31/RPL27A/DENR/TRIM27/RPS24/SMARCB1/RPS8/RPL21/RPS23/RPL37A/SPCS3/UBP1/RPL14/RPS12/RPL3/RPL24/POLR2A/RPL18/RPS6/NUP50/RPS19/EIF3G/RPS27/RPL23A/RPL32/RPL11/TRIM21/EIF3L/NUP35/RPS10/SPCS1/RPS28/SP1/MCTS1/RPL26/RPS9/ZNF6…
GOBP_POSITIVE_REGULATION_OF_PROTEIN_CONTAINING_COMPLEX_ASSEMBLY	GOBP_POSITIVE_REGULATION_OF_PROTEIN_CONTAINING_COMPLEX_ASSEMBLY	244	0.308366	1.93056	9.31291e-07	9.02002e-05	7.35514e-05	9474	tags=59%, list=51%, signal=29%	MMP1/WASF3/GNL3L/CDH17/ABCA1/IL5/AP1AR/GTF2H3/PAK1/CARMIL1/NUMA1/ERCC4/CREB1/PSMC6/DDX3X/JMY/FER/CDC42EP1/PSMC2/NCKAP1/MAPT/DCTN1/DDB1/ERCC2/FNIP1/RPS3/ERCC1/LCP1/PSMC4/FNIP2/TRIM27/PARK7/SNX9/FAF1/NCK2/TIRAP/VCP/TOGARAM1/GTF2H5/WASHC5/RAC1/ARPC5L/EIF4G1/MED25/AJUBA/SH3GLB1/ARPIN/ABI2/CYFIP1/ARPC4/NR1H2/GMFB/DLG1/SPIRE2/HIP1R/TFRC/CDT1/WASF1/RHOC/PYCARD/ATM/FCHSD2/WHAMM/OCLN/MYO1C/DDB2/P2RY12/PTK…
GOCC_CHROMOSOMAL_REGION	GOCC_CHROMOSOMAL_REGION	314	0.293349	1.91259	9.48329e-07	9.05383e-05	7.38271e-05	8585	tags=54%, list=46%, signal=30%	IKZF1/NEK2/SGO1/CENPF/ORC1/CENPA/MSH2/SKA1/MIS18A/CDCA5/SS18L1/ZWINT/ORC2/TP53BP1/DOT1L/CENPU/SMC3/STAG1/RIF1/ERCC4/PDS5A/NUP133/APEX1/NAT10/TPR/HAT1/PLK1/SEH1L/SIRT2/SUGT1/UPF1/SETX/MEN1/SMC5/POLD1/CLASP2/ACD/NABP2/PPP1CC/AURKB/PPP1R10/SMG6/DCLRE1B/PPP1CB/WRNIP1/DCTN1/DDB1/POT1/TFIP11/ORC5/TERF2/CENPC/ERCC1/TINF2/KMT5C/XRCC6/DYNLT3/CFDP1/PSEN1/ESCO2/KIF22/SPAG5/LRWD1/ITGB3BP/SKA3/PPP2CB/SKA2/PPP…
GOBP_ACTIN_FILAMENT_ORGANIZATION	GOBP_ACTIN_FILAMENT_ORGANIZATION	414	0.265409	1.80272	1.04001e-06	9.78929e-05	7.98242e-05	10602	tags=66%, list=57%, signal=29%	TMSB15B/PLA2G1B/WASF3/PLS1/GAS2/MARCKSL1/F2RL1/EPHA1/TRPV4/MYO1E/TWF1/ARHGAP12/AP1AR/NEBL/CD2AP/NRP1/MCU/PAK1/ARHGAP18/CARMIL1/MYO19/PRKCD/ARHGEF18/JMY/RHOH/FER/MARCKS/TACSTD2/KPTN/SORBS2/ELMO3/CDC42EP1/ALMS1/CLASP2/FHOD1/STMN1/SHROOM2/SDC4/CTNNA1/CGNL1/CUL3/NCKAP1/TTC17/ENAH/KCTD13/LCP1/PREX1/TRIM27/ARHGAP6/TSC1/FLII/WASHC3/ABI1/ITGB1BP1/SNX9/NCK2/ARHGEF10/SSH1/RFLNA/WASHC5/HAX1/RAC1/MTPN/NF2/AR…
GOBP_REGULATION_OF_AUTOPHAGY	GOBP_REGULATION_OF_AUTOPHAGY	321	0.283999	1.87041	1.12553e-06	0.00010304	8.40215e-05	9162	tags=57%, list=49%, signal=29%	KIF25/ADRB2/ATP6V1A/PIK3C2A/BECN1/ERN1/MID2/ERCC4/EP300/SVIP/KDM4A/SEC22B/ACER2/MTMR3/TSC2/VPS13C/SNX5/KAT5/SCOC/GOLGA2/TAB3/GPSM1/RAB3GAP2/SIRT2/ZKSCAN3/FOXK1/CLEC16A/SREBF2/MFSD8/SCFD1/LARP1/MTM1/CAPN1/EIF2AK4/PRKAG2/VDAC1/MAPT/FZD5/PAFAH1B2/TRIM27/TSC1/FBXO7/RNF41/TRIM65/RNF5/WAC/PARK7/UBQLN4/SOGA1/GAPDH/CDK5/PRKAA2/DNM1L/GNAI3/ATP6V1E2/ULK1/RRAGC/ATG101/EXOC4/HAX1/WDR6/VPS26B/UVRAG/TRIM21/EIF…
GOCC_NUCLEAR_ENVELOPE	GOCC_NUCLEAR_ENVELOPE	444	0.257636	1.73933	1.12321e-06	0.00010304	8.40215e-05	6599	tags=43%, list=35%, signal=29%	RGPD3/RGPD1/MLIP/P2RX5/RGPD8/PLA2G4C/GHRHR/GCH1/RAP1GAP2/NUP210/CENPF/MPL/WDR3/GTF3C3/DTL/AGPAT5/PRKG2/ATP2A3/HTATIP2/PARP11/YEATS4/CDK4/POM121/RNF123/ERN1/PAK1/LMNB1/PLCB1/RIF1/DPY19L3/NUP133/TPR/KPNB1/DNASE1/SEH1L/ERBIN/BRIP1/SPAG4/NDC1/TMEM33/GTPBP4/MINDY3/TNRC18/TEX2/LRRC59/POLA1/QRICH2/RAN/CLGN/NEMP1/KPNA3/CSE1L/MFSD10/NUP62/KLHDC2/PRKCZ/YBX1/RNF6/DCTN1/OSBPL8/MCM3AP/TMEM170A/CALR/FANCL/SLC2…
GOBP_VIRAL_LIFE_CYCLE	GOBP_VIRAL_LIFE_CYCLE	330	0.281059	1.84544	1.17497e-06	0.000106113	8.65267e-05	9433	tags=56%, list=51%, signal=28%	CLDN9/TRIM31/NUP210/SLPI/LRRC15/POM121/NRP1/MID2/NUP133/YTHDC2/TSG101/TPR/SNX3/KPNB1/PCBP2/SRPK1/TARBP2/SEH1L/PPARA/PPIB/ILF3/DDX3X/NDC1/ATG16L1/TNFRSF14/HSP90AB1/LARP1/RAN/KPNA3/NUP62/EIF2AK4/ITGA2/DDB1/CD46/P4HB/USP6NL/PPIH/TRIM27/CHMP1B/SMARCB1/CHMP5/TRIM26/IFIT5/CHMP3/MVB12B/VCP/ZBED1/NUP50/PPID/IST1/WWP1/SLC52A2/VPS18/OAS1/ZC3HAV1/UVRAG/TRIM21/DPP4/NUP35/PIKFYVE/SPCS1/PKN2/PABPC1/CHMP7/SLC20…
GOCC_UBIQUITIN_LIGASE_COMPLEX	GOCC_UBIQUITIN_LIGASE_COMPLEX	282	0.292851	1.87608	1.23237e-06	0.000108546	8.8511e-05	10691	tags=66%, list=57%, signal=29%	BCOR/KLHL20/BARD1/ANAPC1/DTL/UBE2V1/FBXO11/AMN1/TRAF7/NCCRP1/BRCC3/SKP2/KLHL9/RNF19A/KLHL7/RNF144A/DCAF4/CRBN/MAEA/KCTD5/ZSWIM4/SUGT1/GAN/RNF31/FBXO25/PHC2/RNF168/UBE2A/CUL3/CDC20B/DDB1/DCAF7/FBXL20/FBXO21/UBE2S/CBX8/BRCA1/KCTD13/KLHL3/PDCD6/MED18/RANBP10/FBXO7/ARIH1/DCAF11/UBR2/MED10/WDTC1/RAD18/MIB2/FBXW5/FBXO32/WWP1/CDC26/UBE2D1/UBE2B/DCAF10/TRIM21/RING1/PHC1/KLHL42/CACYBP/FEM1A/FBXL12/ANAPC11…
GOMF_PROTEIN_SERINE_THREONINE_KINASE_ACTIVITY	GOMF_PROTEIN_SERINE_THREONINE_KINASE_ACTIVITY	419	0.262084	1.77138	1.2344e-06	0.000108546	8.8511e-05	7598	tags=49%, list=41%, signal=30%	KSR2/GRK1/DCLK1/MAP3K5/NEK2/STK39/MAPK13/CDK19/PDIK1L/MAPK6/PRKG2/HTATIP2/ATP23/TESK2/TAF1/PRKX/CIT/GRK3/STK36/MAP4K3/TAOK3/HIPK2/CDK4/CSNK1G3/CSNK1G1/ACVR1/WNK2/ERN1/PAK1/PRKCD/AKAP13/CDK14/CAMK1/RIOK2/RPS6KA5/SRPK1/PLK1/PKMYT1/RPS6KA1/OXSR1/CSNK1E/CDC7/DYRK1B/ACVR1C/BMP2K/MARK4/MASTL/OBSCN/CSNK2A1/DYRK1A/PRKD3/PAK4/MAPK12/AURKB/MINK1/EIF2AK4/PRKCZ/BCKDK/PHKA2/MAP2K7/MYLK4/RIOK3/CDK11A/STKLD1/WN…
GOBP_REGULATION_OF_PROTEIN_CONTAINING_COMPLEX_ASSEMBLY	GOBP_REGULATION_OF_PROTEIN_CONTAINING_COMPLEX_ASSEMBLY	423	0.262423	1.76708	1.403e-06	0.000121769	9.92935e-05	9476	tags=59%, list=51%, signal=30%	TMSB15B/TUBB4A/MMP1/INSM1/WASF3/GNL3L/CDH17/ABCA1/ANKRA2/INPP5J/IL5/TWF1/AP1AR/GTF2H3/KIF14/PAK1/ARHGAP18/CARMIL1/PRKCD/NUMA1/ERCC4/EP300/SVIP/SOX9/CREB1/PSMC6/DDX3X/SIRT2/JMY/FER/HCFC1/CDC42EP1/DYRK1A/STMN1/VPS11/PSMC2/PRKCZ/PTPN11/NCKAP1/MAPT/DCTN1/DDB1/RIOK3/ERCC2/TFIP11/FNIP1/RPS3/ERCC1/LCP1/PREX1/PSMC4/FNIP2/TRIM27/FLII/PARK7/SNX9/FAF1/NCK2/TIRAP/ULK1/VCP/TOGARAM1/GTF2H5/SSH1/LCMT1/VPS18/WAS…
GOMF_GUANYL_NUCLEOTIDE_EXCHANGE_FACTOR_ACTIVITY	GOMF_GUANYL_NUCLEOTIDE_EXCHANGE_FACTOR_ACTIVITY	194	0.333705	2.01122	1.54573e-06	0.000132437	0.000107992	8568	tags=57%, list=46%, signal=31%	PLEKHG4/ECT2/PLEKHG4B/RASGRP1/ARFGEF2/NGEF/ARFGEF3/CYTH3/EEF1B2/RALGPS1/AKAP13/ARHGEF18/VAV2/HERC2/RAB3GAP2/RGL2/DOCK4/GBF1/DENND4A/RCBTB2/OBSCN/PSD4/SBF1/CCZ1/DOCK6/FNIP1/SOS1/RIC8A/PREX1/TIAM1/DENND4B/RALGDS/EPS8L2/NUCB1/TRIO/ARHGEF10/ARHGEF9/IQSEC1/RCC1L/RCC2/RABIF/MON1A/EPS8L1/RAPGEFL1/ITSN1/PCP2/DENND1C/PSD/LAMTOR1/TBC1D10A/RIC8B/P2RY12/FGD1/ABR/CCDC88A/PLCD4/SPATA13/ARHGEF40/FGD2/RASGRP3/RG…
GOBP_INTERLEUKIN_1_MEDIATED_SIGNALING_PATHWAY	GOBP_INTERLEUKIN_1_MEDIATED_SIGNALING_PATHWAY	100	0.408567	2.10955	1.65461e-06	0.000139971	0.000114136	7896	tags=66%, list=42%, signal=38%	IL1A/UBE2V1/PSMA6/IL1RAP/PLCB1/RPS6KA5/PSMD13/PSMC6/TAB3/PSME4/PSMC2/PSMC1/PSMC4/PSMB10/PSME2/RPS6KA4/ZNF675/IRAK1/MAP3K3/PSMD3/UBA52/MAPK3/TAB1/PSMD11/OTUD4/PSME3/SKP1/PSMB3/IRAK2/RIPK2/PSMB7/PSMB1/PSMA2/PSMB2/IRAK3/PSMD1/PSMD5/CUL1/VRK2/NFKBIA/RELA/PSMB9/NFKB1/PSMB8/IL1R2/IL1RN/FBXW11/ZBP1/PSMC5/NOD2/PELI1/IL1RL2/TOLLIP/MYD88/PSMC3/TNIP2/PELI2/NOD1/IKBKG/PSMD14/IKBKB/PSMB6/ST18/PSMA7/IL6/IRAK4
GOCC_RIBOSOME	GOCC_RIBOSOME	219	0.320033	1.9466	1.85336e-06	0.000154825	0.000126248	10848	tags=70%, list=58%, signal=30%	APEX1/MRPS35/RPL26L1/RPL7L1/DDX3X/RPS4Y1/EIF2D/RPS15A/LARP1/LARP4/MRPS31/MRPS27/MRPS28/EIF2AK4/RPL5/PTCD3/RPS18/MRPS18B/RPS25/MRPS22/MRPL17/RPS3/RPL31/RPL27A/MRPS12/SERP1/RPS24/RPS8/RPL21/RPS23/MRPS7/MRPL21/RPL37A/MRPL38/EIF3H/RPL14/RPS12/RPL3/MRPL11/MRPL49/MPV17L2/RPL24/RPL18/RPS6/MRPS9/MRPL13/RPS19/MRPL48/BTF3/RPS27/RPL23A/RPL32/RPL11/MRPS15/MRPS21/RPS10/RPL22L1/AURKAIP1/RPS28/MCTS1/RPL26/RPS9/…
GOBP_SIGNAL_TRANSDUCTION_BY_P53_CLASS_MEDIATOR	GOBP_SIGNAL_TRANSDUCTION_BY_P53_CLASS_MEDIATOR	259	0.30165	1.89489	1.95575e-06	0.000159471	0.000130036	8477	tags=57%, list=45%, signal=31%	ZNF385B/ATRIP/TAF4B/HDAC1/CASP2/BARD1/CDC25C/MSH2/CNOT6/TAF1/TFAP4/HIPK2/HDAC2/DDIT4/CNOT1/TTC5/PRMT1/EP300/MUC1/CARM1/ACER2/RBBP8/EHMT2/KAT5/BRIP1/JMY/CNOT6L/ARMC10/SUPT16H/NDRG1/RFC3/BRD7/CSNK2A1/DYRK1A/E2F4/TAF5/AURKB/RPL5/PRKAG2/TAF2/BRCA1/TAF11/RPS6KA6/SPRED3/KAT6A/WWOX/RNF34/SMYD2/MYBBP1A/CDK5/PRKAA2/TRIM24/MDM4/CRADD/PIN1/ARID3A/TOP3A/ING5/RPL11/ING2/PRKAB1/MSX1/PPP1R13B/CNOT4/CDIP1/DYRK3/…
GOCC_INTRINSIC_COMPONENT_OF_ORGANELLE_MEMBRANE	GOCC_INTRINSIC_COMPONENT_OF_ORGANELLE_MEMBRANE	385	0.271328	1.82374	1.95669e-06	0.000159471	0.000130036	11135	tags=66%, list=60%, signal=27%	P2RX5/CSGALNACT1/SV2C/ELOVL6/MREG/COX16/RTN1/INSIG2/DNAJC11/SGMS1/SLC37A1/PIGG/APOOL/MCU/INSIG1/ABCB6/IMMT/ERN1/SLC46A3/AFG3L2/SLC27A2/ACER2/MTX3/MTX2/COX18/ELOVL5/GRAMD1A/CASD1/BFAR/STEAP2/DOLPP1/TMEM33/FAR1/CANX/SREBF2/RAB4A/EMC7/SAMD8/RHBDD1/BSCL2/SLC25A3/COX11/AGK/SGPL1/ESYT2/CHCHD3/BET1L/CALR/ITM2B/STX16/SCD/GHITM/RCE1/RAB35/SFXN2/RAB27B/RETREG1/PEX11B/PIGBOS1/EMC2/GOLGA7/MPC2/TEX261/SCO2/TR…
GOBP_SYNAPSE_ORGANIZATION	GOBP_SYNAPSE_ORGANIZATION	401	0.262134	1.78801	2.09194e-06	0.000168439	0.000137349	9655	tags=57%, list=52%, signal=28%	GRID2/LRTM2/ASIC2/IL1RAPL1/PCDH8/SLIT1/PCDHB3/PCDHB10/PCDHB9/PCDHB13/PCDHB5/WASF3/CTNND2/ZMYND8/LRP8/SIX4/TANC1/SHANK2/PCDHB4/NGEF/SRCIN1/BHLHB9/CUX2/IL1RAP/AFG3L2/ARHGAP39/CAMK1/SPOCK2/SIPA1L1/SETD5/PCDHB14/REST/GNPAT/GPHN/LRFN1/ERC2/NDRG1/ARF4/PCLO/MTMR2/DRD2/LZTS3/MAPT/DCTN1/DLG5/FZD5/TIAM1/ADAM10/TSC1/LGMN/CRKL/EPHA7/PSEN1/CDK5/SYNGAP1/DNM1L/VCP/PIN1/FLRT3/SSH1/RYK/BDNF/SEMA4D/EIF4G1/NLGN2/DL…
GOMF_OMEGA_PEPTIDASE_ACTIVITY	GOMF_OMEGA_PEPTIDASE_ACTIVITY	111	-0.582071	-2.37154	2.19234e-06	0.00017418	0.000142031	638	tags=11%, list=3%, signal=11%	GGTLC3/USP17L7/USP17L1/USP17L4/USP17L17/USP17L3/ATXN3L/USP17L10/USP17L21/USP17L15/USP17L5/USP17L22
GOBP_RIBONUCLEOPROTEIN_COMPLEX_SUBUNIT_ORGANIZATION	GOBP_RIBONUCLEOPROTEIN_COMPLEX_SUBUNIT_ORGANIZATION	191	0.3299	1.98421	2.21537e-06	0.00017418	0.000142031	10530	tags=70%, list=56%, signal=31%	TRAF7/SMN2/NLE1/GEMIN8/SCAF11/SNRPF/RBMX/SNRPG/SRPK1/TARBP2/EIF3I/ABT1/HSP90AB1/SETX/SF3B1/EIF2D/EIF5/DHX30/SF3A3/EIF2S2/AGO1/AGO3/PRPF3/CPSF6/USP39/RPL5/PRPF6/PRPF39/PIH1D2/PRPF19/TFIP11/BRIX1/EIF4H/DENR/ISY1/DDX20/RBM5/SRSF5/MRPS7/SART1/EIF3H/RPL3/RPL24/VCP/CELF1/RUVBL2/STRAP/RPS19/LSM4/EIF3G/RPS27/EIF3CL/RPL23A/PRPF8/NUDT21/RPL11/EIF3L/RPS10/NOL3/SNRPB/RPS28/MCTS1/DYRK3/SRPK2/RPSA/EIF6/CD2BP2/…
GOBP_MITOTIC_SISTER_CHROMATID_SEGREGATION	GOBP_MITOTIC_SISTER_CHROMATID_SEGREGATION	158	0.346625	1.99855	2.26252e-06	0.000175372	0.000143002	7186	tags=52%, list=39%, signal=32%	KIF25/NEK2/SGO1/CENPF/NCAPH/ANAPC1/SMC2/EML4/PRC1/CDCA5/ZWINT/BECN1/KIF14/PIBF1/NUMA1/PDS5A/MAU2/RIOK2/TPR/KPNB1/PLK1/SEH1L/NIPBL/INO80/SMC5/RAN/USP44/AURKB/NUP62/CUL3/CENPC/IK/CHMP1B/CHMP5/KIF22/DIS3L2/SPAG5/PSMG2/TACC3/LCMT1/CDC26/NAA50/KNSTRN/TTK/CDCA8/POGZ/NAA10/DUSP1/CHMP7/ANAPC11/NSMCE2/NCAPD2/TEX14/RB1/CDT1/CDC6/ATM/KIFC1/DSN1/HECW2/NCAPH2/VPS4A/AURKC/WRAP73/CDC23/REC8/BUB3/CDC16/TTN/MAD1L…
GOBP_MYELOID_CELL_DIFFERENTIATION	GOBP_MYELOID_CELL_DIFFERENTIATION	375	0.264295	1.74993	2.28301e-06	0.000175372	0.000143002	10399	tags=65%, list=56%, signal=29%	THPO/TMEM178A/LOX/TESC/IKZF1/HDAC1/ADGRF5/MPL/F2RL1/IL23A/ITGB8/IL5/PRKX/NBEAL2/TNRC6B/HIPK2/PIAS3/ARID4A/PRMT1/LDB1/EP300/SRP54/CASP8/MAEA/CREB1/HOXA5/MFHAS1/BRD1/SH3PXD2A/PRDX3/P4HTM/L3MBTL3/LEO1/FOXP1/AGO1/NOTCH2/KMT2E/AGO3/PTPN11/INHBA/ERCC2/TNRC6A/ZNF16/KAT6A/WDR61/VPS33A/RNF41/TCTA/CEACAM1/CEBPG/PSEN1/GNAS/TIRAP/RPS6/TRIB1/ALAS1/RPS19/ZNF675/ARNT/ZFP36L1/HAX1/PAF1/KAT2B/KAT7/CNOT4/STAT5B/RU…
GOBP_ESTABLISHMENT_OR_MAINTENANCE_OF_CELL_POLARITY	GOBP_ESTABLISHMENT_OR_MAINTENANCE_OF_CELL_POLARITY	210	0.319668	1.9319	2.54722e-06	0.000193444	0.000157739	10617	tags=68%, list=57%, signal=29%	SHH/KIF25/CENPA/CYTH3/PAK1/NUMA1/PLK1/KRIT1/ERBIN/RHOH/HSP90AB1/GBF1/ARF4/CLASP2/BCAS3/PARVB/SNX27/MAP7/CTNNA1/PRKCZ/DCTN1/DLG5/CRKL/RNF41/GOLPH3/RPGRIP1L/PARD6B/SPINT2/PDZD11/FAM89B/RAC1/MAPKAP1/RAB11FIP2/MAP4/GPSM2/PRKCI/CAP2/CD3G/MYH9/DLG1/RAB10/RIPOR2/RHOC/SIPA1L3/CYP26B1/DST/FBF1/PTK2B/RAC2/SPRY1/CLIC4/RHOB/PKD1/FSCN1/UST/RICTOR/MAP1B/KIF20B/TEK/WNT7B/NDE1/ARPC5/CCL21/CDH5/RAP1B/PDLIM1/CRK/L…
GOBP_REGULATION_OF_PROTEIN_SERINE_THREONINE_KINASE_ACTIVITY	GOBP_REGULATION_OF_PROTEIN_SERINE_THREONINE_KINASE_ACTIVITY	468	0.253662	1.73055	2.60212e-06	0.000195393	0.000159328	10804	tags=66%, list=58%, signal=29%	PLA2G1B/CXCL10/WEE2/MAP3K5/CDKN2A/STK39/SPDYA/MST1R/CCNJ/CDC25C/PRKAR1B/ADRB2/UBE2V1/RASGRP1/BMP7/TFAP4/CIT/CCNB2/ADAM17/TRAF7/MAP4K3/TAOK3/CDK4/ADRA2A/ERN1/PAK1/FZD4/PRKCD/AKAP13/CCNT1/CAMK1/TSG101/LRP6/CCNT2/PLK1/PKMYT1/TAB3/CCNA2/DDX3X/CDC25A/PDCD10/CCNYL1/TDGF1/GTPBP4/HSP90AB1/MEN1/CCNY/DBF4/CCNE2/NUP62/PTPN11/CALM2/MAP2K7/PRKAG2/FZD5/CNPPD1/YWHAG/RPS3/MAP4K5/SASH1/GHR/KRAS/GPS1/TIAM1/SPRED3/…
GOBP_REGULATION_OF_CYTOSKELETON_ORGANIZATION	GOBP_REGULATION_OF_CYTOSKELETON_ORGANIZATION	487	0.251111	1.7258	2.75716e-06	0.000202485	0.000165111	8355	tags=52%, list=45%, signal=30%	TMSB15B/EPHA5/TUBB4A/TRPM2/ECT2/WASF3/F2RL1/SKA1/EPHA1/INPP5J/TRPV4/TWF1/AP1AR/CD2AP/MAP9/NRP1/PAK1/ARHGAP18/CARMIL1/PRKCD/NUMA1/AKAP13/ARHGEF18/MID1IP1/TPR/CLTC/PLK1/MDM1/JMY/RHOH/FER/TACSTD2/CENPJ/CDC42EP1/ALMS1/NPM1/CLASP2/DYRK1A/FHOD1/BCAS3/STMN1/NOTCH2/SDC4/NUP62/CGNL1/NCKAP1/MAPT/DCTN1/RPS3/BRCA1/PREX1/PFDN2/TRIM27/ARHGAP6/TSC1/FLII/CAPN6/CHMP1B/TMEM67/CHMP5/ITGB1BP1/PLXNA3/SNX9/APC2/SPAG5/…
GOBP_RNA_SPLICING	GOBP_RNA_SPLICING	434	0.252872	1.71152	2.74276e-06	0.000202485	0.000165111	10221	tags=59%, list=55%, signal=27%	WT1/KHDRBS3/ELAVL4/DCPS/SMN2/HNRNPR/ERN1/IWS1/GEMIN8/TIA1/SCAF11/DDX47/DDX46/CWC22/HNRNPLL/SNRPF/ZC3H13/GTF2F2/RBMX/SNRPG/REST/PCF11/PCBP2/SREK1/SRPK1/FIP1L1/CPSF2/PPIL1/CSTF1/CPSF3/PSPC1/RBM22/PNN/SETX/SF3B1/SRSF2/TRA2A/DYRK1A/SF3A3/RBMX2/SREK1IP1/TARDBP/PRPF3/TSEN15/DBR1/CWF19L1/SNRNP27/USP39/SRRT/YBX1/THRAP3/PRPF6/PRPF39/SNRPA1/PRPF19/HNRNPF/GRSF1/RNPS1/TFIP11/SRRM2/PPIH/IK/HNRNPL/ISY1/DDX20/R…
GOBP_REGULATION_OF_SUPRAMOLECULAR_FIBER_ORGANIZATION	GOBP_REGULATION_OF_SUPRAMOLECULAR_FIBER_ORGANIZATION	348	0.269631	1.79679	3.14204e-06	0.000228242	0.000186114	9147	tags=58%, list=49%, signal=30%	TMSB15B/TUBB4A/WASF3/F2RL1/EPHA1/INPP5J/TRPV4/TWF1/AP1AR/NRP1/PAK1/ARHGAP18/CARMIL1/PRKCD/NUMA1/AKAP13/ARHGEF18/MID1IP1/JMY/FER/TACSTD2/CDC42EP1/ALMS1/CLASP2/DYRK1A/FHOD1/STMN1/SDC4/CGNL1/NCKAP1/MAPT/DCTN1/RPS3/PREX1/PFDN2/TRIM27/ARHGAP6/TSC1/FLII/PARK7/PSEN1/ITGB1BP1/SNX9/APC2/NCK2/ARHGEF10/TOGARAM1/SSH1/WASHC5/HAX1/RAC1/MTPN/NF2/ARPC5L/COLGALT1/ARPIN/TRIOBP/ABI2/TESK1/CYFIP1/ARPC4/RASA1/GMFB/SV…
GOBP_DEFENSE_RESPONSE_TO_GRAM_POSITIVE_BACTERIUM	GOBP_DEFENSE_RESPONSE_TO_GRAM_POSITIVE_BACTERIUM	78	-0.622641	-2.38247	3.24473e-06	0.000230687	0.000188107	1027	tags=24%, list=6%, signal=23%	RNASE7/GBP6/PGLYRP2/DEFA6/IL17A/REG3G/DEFA5/DEFA3/IL17F/DEFB4A/LCE3A/LCE3B/DEFB114/DEFB103A/DEFB104B/DEFB106B/DEFB103B/DEFA1B/DEFB104A
GOCC_NUCLEAR_MEMBRANE	GOCC_NUCLEAR_MEMBRANE	284	0.291355	1.86571	3.22035e-06	0.000230687	0.000188107	9637	tags=58%, list=52%, signal=28%	P2RX5/GHRHR/GCH1/RAP1GAP2/NUP210/MPL/WDR3/GTF3C3/DTL/PRKG2/ATP2A3/YEATS4/CDK4/POM121/RNF123/ERN1/PAK1/LMNB1/PLCB1/RIF1/DPY19L3/NUP133/TPR/KPNB1/ERBIN/BRIP1/SPAG4/NDC1/GTPBP4/MINDY3/TNRC18/TEX2/QRICH2/NEMP1/MFSD10/NUP62/KLHDC2/YBX1/RNF6/OSBPL8/MCM3AP/SLC29A2/NUTF2/TRIM27/AKIRIN1/EI24/PSEN1/INTS5/GAPDH/CUEDC2/ZBED1/SENP2/NUP50/SDCBP/TMEM176B/DPY19L4/LYPLA1/ANKRD17/CREB3L4/CLMN/JPT1/HAX1/PHF11/NUP35…
GOBP_REGULATION_OF_RESPONSE_TO_DNA_DAMAGE_STIMULUS	GOBP_REGULATION_OF_RESPONSE_TO_DNA_DAMAGE_STIMULUS	207	0.325341	1.97478	3.28902e-06	0.000231374	0.000188668	5998	tags=43%, list=32%, signal=29%	DDIAS/PARG/PARPBP/UBE2V1/TP53BP1/BRCC3/PRKCD/MMS19/RIF1/ERCC4/MUC1/FIGNL1/BCLAF1/AXIN2/DDX11/DYRK1A/OGG1/NKX3-1/PPP1R10/RNF168/WRNIP1/MAPT/HELB/POT1/TFIP11/TERF2/RPS3/PPP4C/CBX8/BRCA1/ERCC1/SPRED3/KMT5C/EYA3/UBQLN4/CEBPG/FANCB/TRIP12/SETD2/SMYD2/UBR5/ETAA1/PARP9/SIRT7/FUS/ING2/EYA2/THOC1/MSX1/KAT7/HDAC10/RECQL5/DYRK3/RPL26/TMEM161A/USP47/CRY1/RTEL1/SPIRE2/CHEK1/PPP4R2/TERF2IP/ATM/TAF9B/POLH/NPAS2…
GOMF_GTPASE_ACTIVITY	GOMF_GTPASE_ACTIVITY	293	0.285553	1.84304	3.34036e-06	0.000232538	0.000189617	9620	tags=61%, list=52%, signal=30%	TUBB4A/TUBA8/GCH1/EFL1/RGS10/TUBA1C/RRAS2/RAP2A/SRP54/RAB25/MTIF2/DDX3X/GNA13/RHOH/RAB21/GTPBP4/RAB4A/LSG1/ARF4/NRAS/ATL3/RAN/ARL1/GTPBP10/RAB5C/RALA/KRAS/GNA12/GBP3/RAB35/RAB27B/RAB33A/GNAS/TUBB1/DNM1L/GNAI3/RRAGC/RAB22A/IFT22/DRG2/RAC1/RASD1/RAB40C/RABL2A/TUBA4A/GFM1/ARL6/RASEF/ATL1/TUBD1/RAB2A/MMAA/GNB1/MFN1/RAB12/RASA1/RAB13/RERG/RRAGB/RAB6A/RAB14/RAB28/RGS1/RAB10/RALB/GNG3/RGS14/RHOC/ARF3/GN…
GOCC_RIBOSOMAL_SUBUNIT	GOCC_RIBOSOMAL_SUBUNIT	184	0.338298	2.01289	3.59557e-06	0.000247724	0.000202	10841	tags=72%, list=58%, signal=31%	MRPS35/RPL26L1/RPL7L1/DDX3X/RPS4Y1/EIF2D/RPS15A/LARP4/MRPS31/MRPS27/MRPS28/RPL5/RPS18/MRPS18B/RPS25/MRPS22/MRPL17/RPS3/RPL31/RPL27A/MRPS12/RPS24/RPS8/RPL21/RPS23/MRPS7/MRPL21/RPL37A/MRPL38/RPL14/RPS12/RPL3/MRPL11/MRPL49/MPV17L2/RPL24/RPL18/RPS6/MRPS9/MRPL13/RPS19/MRPL48/RPS27/RPL23A/RPL32/RPL11/MRPS15/MRPS21/RPS10/RPS28/MCTS1/RPL26/RPS9/UBA52/RPSA/MRPS24/MTERF4/MRPL18/MRPS17/RPL10/C12orf65/FXR2/M…
GOMF_RECEPTOR_REGULATOR_ACTIVITY	GOMF_RECEPTOR_REGULATOR_ACTIVITY	473	-0.39736	-1.88907	3.79217e-06	0.000258603	0.000210871	1754	tags=18%, list=9%, signal=17%	GDF5/GCG/VGF/GHRL/EREG/FASLG/GNRH2/PCSK9/OSTN/TNFSF18/UCN2/APOA1/MTRNR2L11/SLURP1/NRG3/CSF2/IL20/INSL3/EPGN/UCN3/PNOC/UTS2/GAST/SCT/IL22/REG1A/LEP/PDYN/TNFSF11/FGF5/IL27/GDF3/PRL/CCL1/CCL15/TRH/FSHB/PATE4/WNT8A/IL26/IL37/FGF19/IL17A/NPPB/MTRNR2L5/GH1/PPBP/IL9/IFNL2/ADIPOQ/FGF6/HCRT/MTRNR2L13/GHRH/IL19/INS/ADH7/CRH/IL17F/BMP10/CGB3/IL31/IFNA1/IFNA6/IL36A/BMP15/AVP/IL3/PTH/DEFB4A/LACRT/IFNA5/GH2/IF…
GOBP_POSITIVE_REGULATION_OF_CATABOLIC_PROCESS	GOBP_POSITIVE_REGULATION_OF_CATABOLIC_PROCESS	437	0.256523	1.74308	3.85519e-06	0.000260245	0.00021221	10429	tags=64%, list=56%, signal=29%	ADAM9/BARD1/ADRB2/BBS7/DTL/TAF1/TNRC6B/PIK3C2A/HECTD1/BECN1/HACE1/HNRNPR/ADRA2A/MID2/CNOT1/PRKCD/TMTC3/SVIP/SEC22B/SOX9/FBXO22/RNF19A/ATXN3/TSC2/SUMO2/RNF144A/BAG2/KAT5/SCOC/PLK1/PPARA/GPSM1/RAB3GAP2/FTO/SIRT2/CNOT6L/UPF1/CSNK1E/RC3H1/LARP1/SOCS4/CSNK2A1/PIAS1/TARDBP/CBLB/VPS11/PSMC2/EIF2AK4/NRDC/AXIN1/VDAC1/GIGYF2/CDC20B/DDB1/GRSF1/TNRC6A/YTHDF3/DXO/PAFAH1B2/PSMC1/PSMC4/HUWE1/TRIM27/NSF/TSC1/FBX…
GOBP_POSITIVE_REGULATION_OF_CHROMOSOME_ORGANIZATION	GOBP_POSITIVE_REGULATION_OF_CHROMOSOME_ORGANIZATION	159	0.348562	2.02348	3.95545e-06	0.000263016	0.000214469	7891	tags=59%, list=42%, signal=34%	NEK2/MYB/ZNF304/NOS1/RIF1/NUMA1/MUC1/TPR/RPS6KA5/NIPBL/DNMT3B/SMC5/BRD7/DDX11/ACD/NABP2/KMT2E/AURKB/PPP1R10/MAP2K7/TADA2B/JARID2/POT1/TERF2/BRCA1/ERCC1/TADA2A/WDR61/SMARCB1/NEK7/OGT/ZBTB7B/HNRNPA1/RUVBL2/PARN/RPS6KA4/WBP2/PPHLN1/PAF1/ING2/MIER1/KAT7/CCT5/PHF19/NSMCE2/MAPK3/RTEL1/MTF2/RNF40/PRKD1/CDT1/NAP1L2/ATM/HNRNPD/SART3/NBN/RAD50/TCP1/WDR5/CCT8/ARRB1/MAP3K4/CHTOP/NELFE/PML/SETDB2/GTF2H2/PRKD2…
GOBP_PROTEIN_LOCALIZATION_TO_NUCLEUS	GOBP_PROTEIN_LOCALIZATION_TO_NUCLEUS	269	0.290606	1.86404	3.97495e-06	0.000263016	0.000214469	7395	tags=50%, list=40%, signal=31%	RGPD3/SHH/RGPD1/MMP12/RGPD8/DCLK1/ECT2/BARD1/SIX4/BMP7/CHP2/CD2AP/POM121/NOLC1/PRKCD/SOX9/NUP133/HEATR3/TPR/TSC2/KPNB1/BYSL/PLK1/MFHAS1/RBM22/HSP90AB1/FAM53C/RAN/TARDBP/KPNA3/CSE1L/CBLB/HIKESHI/NUP62/NOL8/CARD10/CTNNA1/PPP1R10/HDAC3/OSBPL8/CALR/OTUD7B/NUTF2/PARK7/PSEN1/UBR5/IPO13/CDK5/PARP9/PIN1/NUP50/CHP1/RPL11/NF2/PAF1/ABCA7/NUP35/PIKFYVE/MSX1/KAT7/TNPO2/YAP1/IPO8/RANBP6/MBTPS1/SUFU/CCT5/YWHAE/…
GOBP_CELL_CYCLE_G1_S_PHASE_TRANSITION	GOBP_CELL_CYCLE_G1_S_PHASE_TRANSITION	261	0.300466	1.89584	4.11321e-06	0.000269496	0.000219753	8224	tags=53%, list=44%, signal=30%	CYP1A1/CDKN2A/SPDYA/CASP2/GMNN/ORC1/CDC25C/ID2/DHFR/CNOT6/TAF1/ADAM17/CDK4/ACVR1/KIF14/ORC2/CNOT1/PLCB1/PRMT1/EP300/CDK14/MUC1/CARM1/SKP2/APEX1/TYMS/CCNA2/DDX3X/INO80/CDC25A/CNOT6L/POLA2/CDC7/BRD7/POLA1/DBF4/E2F4/PIAS1/KMT2E/CCNE2/CUL3/INHBA/ORC5/TRIM39/CACUL1/UBE2E2/MCM8/PPP6C/FBXO7/ZNF324/PSME2/CDK5/MDM4/RPS6/CRADD/SENP2/ARID3A/CDK2AP2/ANKRD17/PAF1/EIF4G1/POLE/MCM4/RBL1/CCNE1/CNOT4/EIF4EBP1/RPL…
GOBP_REGULATION_OF_CHROMATIN_ORGANIZATION	GOBP_REGULATION_OF_CHROMATIN_ORGANIZATION	167	0.345447	2.00924	4.3577e-06	0.000282743	0.000230555	7796	tags=57%, list=42%, signal=33%	PAX5/PARG/BCOR/MYB/ZNF304/NOS1/IWS1/RIF1/MUC1/SETD5/TPR/RPS6KA5/NIPBL/DNMT3B/BRD7/KMT2E/KDM5A/MLLT3/TADA2B/JARID2/BRCA1/SETD7/TADA2A/WDR61/SMARCB1/PARK7/TRIP12/UBR5/OGT/PYGO2/ZBTB7B/RUVBL2/RPS6KA4/WBP2/UBE2B/ASF1A/PPHLN1/PAF1/ING2/AASS/MIER1/KAT7/CAMK2D/PHF19/TADA3/MAPK3/MTF2/CHEK1/RNF40/THAP7/PRKD1/NAP1L2/ATM/PHF8/ZNF335/SART3/SNCA/WDR5/MKI67/ATAD2B/MTHFR/ARRB1/CHTOP/NELFE/SETDB2/PRKD2/DNMT1/KAT…
GOBP_LEUKOCYTE_CELL_CELL_ADHESION	GOBP_LEUKOCYTE_CELL_CELL_ADHESION	340	0.273923	1.79527	4.47317e-06	0.000287444	0.000234389	8627	tags=53%, list=46%, signal=29%	SHH/IL1A/IL23A/PLA2G2F/GCNT1/BMP7/ZDHHC21/MYB/LCK/PAK1/IL7/PODXL2/PPARA/IDO1/RHOH/AP3D1/TNFRSF14/RC3H1/CBLB/SDC4/PRKCZ/PTPN11/RC3H2/CD46/NKAP/DLG5/GPAM/TWSG1/RPS3/WNK1/MALT1/CEACAM1/IL4R/SART1/GOLPH3/NCK2/ZBTB7B/SELENOK/CCR2/IRAK1/RAC1/SEMA4D/DPP4/CD1D/ASS1/STAT5B/PAWR/RUNX1/HSPD1/AP3B1/DLG1/DUSP3/PNP/TFRC/RARA/S100A9/NLRP3/NFKBIZ/RIPOR2/PYCARD/ITGAL/PIK3CA/TNFRSF13C/CD177/SFTPD/CD4/FYN/ICOS/RAC2…
GOBP_CYTOSOLIC_TRANSPORT	GOBP_CYTOSOLIC_TRANSPORT	156	0.341053	1.95541	4.54738e-06	0.000287975	0.000234821	11097	tags=74%, list=60%, signal=30%	KLHL20/AP1AR/BECN1/CCDC91/HOOK2/GOSR1/VPS13C/SNX5/SNX3/CLTC/AKTIP/RAB21/TBC1D23/UBE2O/GBF1/MTMR2/VPS52/VPS11/VPS29/ARL1/GCC2/DCTN1/BET1L/STX16/VTI1B/SNX12/TRIM27/RBSN/CHMP3/SNX8/GOSR2/WDR91/EVI5/YKT6/VPS26B/SNX16/PIKFYVE/CORO7/TANC2/SYT4/USP7/MAPK3/RAB6A/GGA1/RAB14/SYS1/VAMP3/RNF126/TBC1D10A/TMEM87A/RILP/PLEKHJ1/RGP1/VPS35/AP4M1/CES1/EHD3/TBC1D5/LAPTM5/SRC/PRKN/MAGEL2/DNAJC13/MAP2/KIF5A/SORT1/KIF…
GOBP_FC_RECEPTOR_SIGNALING_PATHWAY	GOBP_FC_RECEPTOR_SIGNALING_PATHWAY	177	0.330575	1.94177	4.56761e-06	0.000287975	0.000234821	9278	tags=63%, list=50%, signal=32%	PLPP4/PIGR/FCER1A/PSMA6/PAK1/PRKCD/VAV2/PSMD13/PSMC6/TAB3/PSME4/PPP3CB/NFATC3/FER/HSP90AB1/PSMC2/MAP2K7/NCKAP1/SOS1/PSMC1/PSMC4/MALT1/ABI1/PSMB10/SHC1/PSME2/RAC1/MAP2K4/PSMD3/CYFIP1/ARPC4/CD3G/ELMO2/MAPK3/TAB1/PLA2G6/FCGR3A/PSMD11/GAB2/PIK3CA/PSME3/PLD2/MYO1C/SKP1/FYN/PSMB3/WIPF3/GRB2/PSMB7/PSMB1/LAT/NFATC2/PSMA2/PSMB2/MAPK10/FCER1G/BTK/PAK2/PSMD1/PSMD5/CUL1/LYN/KIT/ARPC5/FGR/PTPRC/SYK/CRK/SRC/CA…
GOMF_PHOSPHORIC_ESTER_HYDROLASE_ACTIVITY	GOMF_PHOSPHORIC_ESTER_HYDROLASE_ACTIVITY	348	0.267008	1.77931	4.87908e-06	0.000304737	0.00024849	10374	tags=62%, list=56%, signal=28%	FBP2/PLPPR1/NT5DC4/PLPP4/CHRM3/NOTUM/PDE9A/CDC25C/PPM1H/INPP5J/SMPDL3B/LCK/GDPD1/PLPPR3/PPP4R1/PLCB1/CTDSPL2/APEX1/CNP/ACP1/MTMR3/FBP1/LPIN2/PPP3CB/CDC25A/PDE8A/PPP5C/PTPDC1/MTMR2/PLCB4/MTM1/PPP1CC/RPAP2/SBF1/PTPN11/PPP1CB/INPP5F/PTPRA/PPA2/PPP4C/MTMR10/PPP6C/EYA3/CDC14A/PPTC7/PPP2CB/PTPN21/SSH1/SGPP1/FRA10AC1/INPP5E/PTPRG/DUSP14/EYA2/PIKFYVE/SYNJ1/INPP5A/CAMK2G/LPIN3/GNB1/PHLPP2/ILKAP/DUSP1/PDIA…
GOBP_MEMBRANE_DOCKING	GOBP_MEMBRANE_DOCKING	179	0.341203	2.00757	5.07795e-06	0.000306111	0.00024961	8434	tags=56%, list=45%, signal=31%	TUBB4A/NEK2/CEP78/PDZD8/CEP162/NEDD1/CEP131/CEP192/SNX3/PLK1/TSNARE1/TMEM216/CSNK1E/CENPJ/SCFD1/ALMS1/MARK4/B9D1/STXBP2/VPS11/C2CD3/ESYT2/DCTN1/CEP72/KIF24/YWHAG/STX16/VTI1B/NSF/VPS33A/TMEM67/RPGRIP1L/BLOC1S6/DYNC1H1/CHP1/EXOC4/YKT6/USO1/VPS18/ODF2/SNAP29/STX12/TUBA4A/CEP152/STXBP3/CEP41/TCTN3/HAUS6/YWHAE/RAB12/CTBP2/RAB13/CEP89/STX17/RAB10/RALB/VAMP3/NPHP1/EXOC6B/FBF1/CETN2/CFTR/PPFIA3/EXOC6/PLE…
GOBP_REGULATION_OF_HISTONE_MODIFICATION	GOBP_REGULATION_OF_HISTONE_MODIFICATION	135	0.359421	1.98839	5.03586e-06	0.000306111	0.00024961	7796	tags=59%, list=42%, signal=34%	PAX5/PARG/BCOR/MYB/ZNF304/NOS1/IWS1/RIF1/MUC1/SETD5/RPS6KA5/NIPBL/DNMT3B/BRD7/KMT2E/KDM5A/TADA2B/JARID2/BRCA1/SETD7/TADA2A/WDR61/SMARCB1/PARK7/TRIP12/UBR5/OGT/PYGO2/ZBTB7B/RUVBL2/RPS6KA4/WBP2/UBE2B/PAF1/ING2/AASS/KAT7/CAMK2D/PHF19/TADA3/MAPK3/MTF2/CHEK1/RNF40/THAP7/PRKD1/NAP1L2/ATM/ZNF335/SART3/SNCA/WDR5/MTHFR/ARRB1/CHTOP/NELFE/PRKD2/DNMT1/KAT2A/SPI1/ZNF274/BCL6/EID1/SNW1/AKAP8L/BRD4/RNF20/WDR70/…
GOMF_GTPASE_BINDING	GOMF_GTPASE_BINDING	214	0.315499	1.92325	5.08429e-06	0.000306111	0.00024961	8744	tags=56%, list=47%, signal=30%	RGPD8/ECT2/BICDL1/ABCA1/BECN1/HACE1/PAK1/AKAP13/AP3M1/AIMP1/TSC2/CHM/RAB3GAP2/RHOH/ATG16L1/FNBP1L/NDRG1/DOCK4/PPP6R1/YBX1/NCKAP1/PIH1D2/GCC2/USP6NL/KCTD13/LCP1/NUTF2/PDE6D/XPO5/NSF/RNF41/AFDN/RABGGTA/DNM1L/ULK1/RALBP1/RRAGC/EVI5/EXOC4/FMNL1/MAPKAP1/SH3GL1/RCC2/IPO8/ENO1/GNB1/TRIOBP/ABI2/CYFIP1/RASA1/RRAGB/GGA1/ARHGAP1/SGSM3/EXOC5/WASF1/LAMTOR1/WHAMM/MYO1C/AMBRA1/FGD1/TBC1D20/EHD1/RILP/EXOC2/EXOC8…
GOBP_NUCLEAR_TRANSPORT	GOBP_NUCLEAR_TRANSPORT	337	0.274708	1.80678	5.0734e-06	0.000306111	0.00024961	9589	tags=60%, list=51%, signal=30%	RGPD3/SHH/RGPD1/MMP12/RGPD8/ECT2/NUP210/BARD1/HTATIP2/CHP2/ABCE1/SMN2/POM121/NOLC1/PRKCD/IWS1/CTDSPL2/GEMIN8/AKAP13/CAMK1/NUP133/SNRPF/HEATR3/RIOK2/TPR/NEMF/TSC2/SNRPG/NOP9/KPNB1/SEH1L/FIP1L1/CPSF2/CPSF3/NDC1/UPF1/RBM22/HSP90AB1/LSG1/NPM1/FAM53C/SRSF2/SMG7/RAN/PPP1CC/TARDBP/KPNA3/CSE1L/CBLB/HIKESHI/NUP62/CPSF6/PPP1R10/SMG6/PTPN11/HDAC3/MCM3AP/RNPS1/CALR/NUTF2/XPO5/MALT1/DDX20/TSC1/SRSF5/UPF2/PARK…
GOMF_DNA_BINDING_TRANSCRIPTION_FACTOR_BINDING	GOMF_DNA_BINDING_TRANSCRIPTION_FACTOR_BINDING	365	0.266198	1.7594	5.8163e-06	0.000347056	0.000282998	11131	tags=68%, list=60%, signal=28%	TAF4B/CDKN2A/NHLH2/HDAC1/NR0B2/GMNN/ZMYND8/STRN/ID2/BBS7/KDM5D/TAF1/PSMA6/HIPK2/HDAC2/NCOA3/PIAS3/TP53BP1/CNOT1/MMS19/LDB1/EP300/SOX9/RBBP8/APEX1/HDAC4/BBS2/KAT5/FBP1/PPARA/CREB1/UBA3/ELK1/NCOA1/HCFC1/SLC30A9/NPM1/FOXP1/MED13/BCAS3/PIAS1/NOTCH2/MED4/NKX3-1/IKZF4/BBS1/HDAC3/THRAP3/PRPF6/GTF2A2/RNF6/TCF12/CALR/TAF11/DDX20/SMARCB1/PARK7/ATN1/TRIP12/FAF1/ASCL1/NFE2L2/TRIM24/PARP9/PPID/CRTC3/WBP2/ARNT…
GOBP_POSITIVE_REGULATION_OF_CELL_PROJECTION_ORGANIZATION	GOBP_POSITIVE_REGULATION_OF_CELL_PROJECTION_ORGANIZATION	331	0.265681	1.74843	6.36818e-06	0.000376624	0.000307108	10860	tags=65%, list=58%, signal=28%	IL1RAPL1/VLDLR/ZMYND8/LRP8/F2RL1/HAP1/BMP7/TWF1/SS18L1/P3H1/BHLHB9/CUX2/NRP1/PAK1/FZD4/CARMIL1/SCN1B/ATF1/EP300/CAMK1/HDAC4/SNX3/RAB21/CHODL/CDC42EP1/SETX/FNBP1L/MARK4/BCAS3/ITGA2/NCKAP1/MAPT/CDH4/GDI1/RALA/TIAM1/AKIRIN1/EPS8L2/PARP6/PLXNA3/CUX1/DNM1L/NFE2L2/IST1/WASHC5/BDNF/RAC1/SEMA4D/DEF8/CRTC1/MNS1/DLG4/ABI2/PRKCI/EPS8L1/CYFIP1/RREB1/NTN1/ATMIN/PLEK2/SEMA5A/PRKD1/S100A9/MIEN1/RIPOR2/PIK3CA/FA…
GOBP_TELOMERE_ORGANIZATION	GOBP_TELOMERE_ORGANIZATION	144	0.35116	1.97519	6.49608e-06	0.000380818	0.000310528	6792	tags=50%, list=36%, signal=32%	NEK2/GNL3L/DOT1L/RIF1/ERCC4/APEX1/NAT10/UPF1/HSP90AB1/POLA2/SMC5/RFC3/POLD1/POLA1/ACD/NABP2/AURKB/CCNE2/PPP1R10/SMG6/DCLRE1B/MAP2K7/POT1/POLD3/TFIP11/TERF2/ERCC1/TINF2/HDAC8/XRCC6/POLD2/RFC1/DCLRE1C/NEK7/HNRNPA1/PARN/POLE/ZBTB48/CCNE1/YLPM1/CCT5/USP7/NSMCE2/TNKS1BP1/MAPK3/RTEL1/ZSCAN4/TERF2IP/ATM/SP100/HNRNPD/NBN/RAD50/TCP1/ZNF365/CCT8/NHP2/MAP3K4/PML/SRC/TPRKB/PRKCQ/PRIM2/CCT4/PRKDC/RPA3/FEN1/HN…
GOBP_TELOMERE_CAPPING	GOBP_TELOMERE_CAPPING	40	0.529979	2.21611	6.65958e-06	0.000387008	0.000315576	5930	tags=65%, list=32%, signal=44%	NEK2/ERCC4/ACD/NABP2/AURKB/SMG6/DCLRE1B/MAP2K7/POT1/TFIP11/TERF2/ERCC1/TINF2/DCLRE1C/NEK7/USP7/MAPK3/RTEL1/TERF2IP/ATM/HNRNPD/NBN/RAD50/MAP3K4/PRKCQ/PRKDC
GOBP_CELL_CYCLE_ARREST	GOBP_CELL_CYCLE_ARREST	228	0.301994	1.85224	6.73861e-06	0.000388225	0.000316568	8548	tags=56%, list=46%, signal=31%	INSM1/DDIAS/CDKN2A/CASP2/SOX2/BARD1/CDC25C/GAS2/MSH2/ID2/CNOT6/TFAP4/SDE2/CDK4/ERN1/CNOT1/PRMT1/EP300/MUC1/CARM1/TSG101/HBP1/JMY/CNOT6L/HSP90AB1/E2F4/MAPK12/NOTCH2/KMT2E/NKX3-1/FAP/EIF2AK4/PRKAG2/INHBA/CALR/BRCA1/TBRG4/ZBTB49/ADAM10/CDC14A/MYBBP1A/CDK5/PRKAA2/MDM4/CRADD/ARID3A/RRAGC/WDR6/PRKAB1/MED25/KAT2B/CNOT4/RASSF1/DUSP1/RPL26/TNKS1BP1/PRKAB2/IRF6/SLC38A9/RRAGB/RB1/BTG2/APBB1/TBRG1/SGSM3/CAB3…
GOBP_TERMINATION_OF_RNA_POLYMERASE_II_TRANSCRIPTION	GOBP_TERMINATION_OF_RNA_POLYMERASE_II_TRANSCRIPTION	35	0.54734	2.20371	6.86248e-06	0.000391193	0.000318988	4025	tags=54%, list=22%, signal=43%	ZNF473/SNRPF/SNRPG/PCF11/FIP1L1/CPSF2/CSTF1/CPSF3/SETX/SCAF4/MED18/SYMPK/CPSF4/NUDT21/TTF2/SNRPB/SSU72/NCBP1/LSM10
GOBP_RESPONSE_TO_INTERLEUKIN_1	GOBP_RESPONSE_TO_INTERLEUKIN_1	195	0.321401	1.94483	6.9072e-06	0.000391193	0.000318988	8544	tags=59%, list=46%, signal=33%	IL1A/MAPK13/UBE2V1/PSMA6/IL1RAP/PLCB1/SOX9/YTHDC2/HDAC4/RBMX/RPS6KA5/PSMD13/PSMC6/TAB3/PSME4/HNMT/UPF1/YY1/RC3H1/NKX3-1/PSMC2/PSMC1/PSMC4/GBP3/PSMB10/PSME2/RPS6KA4/ZNF675/IRAK1/MAP3K3/PSMD3/PRKCI/UBA52/MAPK3/TAB1/ABCC2/PSMD11/PYCARD/OTUD4/PSME3/SKP1/SMPD1/PSMB3/IRAK2/RIPK2/PSMB7/SNCA/PSMB1/CCL22/PSMA2/PSMB2/ETS1/IRAK3/LGALS9/PSMD1/PSMD5/PTGIS/CUL1/MTHFR/CCL23/VRK2/CCL21/NFKBIA/CCL2/SRC/CCL19/RELA…
GOMF_MICROTUBULE_BINDING	GOMF_MICROTUBULE_BINDING	260	0.292808	1.8426	7.67124e-06	0.000430814	0.000351296	8454	tags=54%, list=45%, signal=30%	MTUS2/KIF25/CENPF/FAM161A/GAS2/POLB/SKA1/TRPV4/EML4/PRC1/MAP9/KIF14/MID2/HOOK2/NUMA1/CEP350/KIF5C/STRBP/PLK1/KRIT1/GOLGA2/CCDC66/MDM1/PPP5C/ALMS1/NDRG1/MARK4/CLASP2/KIF27/OGG1/MAPT/DCTN1/CEP44/KIF24/TUBGCP2/RPS3/TIAM1/CAPN6/GAPDH/KIF22/JAKMIP3/APC2/SPAG5/DNM1L/TOGARAM1/SKA2/CHP1/RMDN3/KNSTRN/RCC2/SGIP1/MAP4/SYBU/HAUS6/CNN3/SBDS/MAP4K4/S100A9/RGS14/MAP1LC3B2/CEP57L1/WHAMM/TUBGCP4/KIFC1/DST/CCDC88A…
GOCC_SPINDLE	GOCC_SPINDLE	364	0.265303	1.75549	8.23872e-06	0.000458828	0.000374139	10645	tags=63%, list=57%, signal=28%	RASSF10/ECT2/NEK2/CEP85/SGO1/IL17RB/RSPH1/CENPF/FAM161A/POLB/SKA1/EML4/PRC1/CEP170/MAP9/KIF14/BRCC3/SMC3/MMS19/STAG1/CEP162/RIF1/NUMA1/NEDD1/CEP350/FAM110C/SLC25A5/TPR/MAEA/CLTC/PLK1/GOLGA2/SIRT2/INO80/ALMS1/CDC7/NPM1/DDX11/CLASP2/PPP2R3C/CRMP1/AURKB/INVS/NUP62/CALM2/HDAC3/CUL3/DCTN1/CEP44/PRPF19/TUBGCP2/ERCC2/RPS3/IK/CSPP1/CKAP2/CAPN6/CDC14A/NEK7/KIF22/SPAG5/WDR73/SKA3/PPP2CB/TOGARAM1/SKA2/TACC3…
GOBP_REGULATION_OF_PROTEIN_CATABOLIC_PROCESS	GOBP_REGULATION_OF_PROTEIN_CATABOLIC_PROCESS	375	0.25696	1.70136	8.58643e-06	0.000474241	0.000386707	11209	tags=69%, list=60%, signal=28%	SHH/NOS2/ADAM9/BARD1/BBS7/DTL/TAF1/HIPK2/HECTD1/HACE1/ADRA2A/TMTC3/TIMP4/SVIP/SEC22B/SOX9/FBXO22/USP8/RNF19A/ATXN3/SUMO2/RNF144A/SNX3/BAG2/PLK1/SIRT2/CSNK1E/ODC1/HSP90AB1/MFSD8/QRICH2/SOCS4/CSNK2A1/SMARCC1/MTM1/PIAS1/CBLB/VPS11/PSMC2/RPL5/NRDC/AXIN1/CDC20B/DDB1/TRIM39/PSMC1/AZIN2/PSMC4/HUWE1/SNX12/GNA12/NSF/RNF41/WAC/ARIH1/PARK7/UBQLN4/ATRAID/PSEN1/SNX9/FAF1/RHBDF1/PSME2/EIF3H/OGT/APC2/OAZ2/NFE2L…
GOBP_MITOCHONDRIAL_GENE_EXPRESSION	GOBP_MITOCHONDRIAL_GENE_EXPRESSION	161	0.341219	1.96891	9.11449e-06	0.00049928	0.000407124	9057	tags=58%, list=49%, signal=30%	TRNT1/TFB2M/SHMT2/TRMT61B/NOA1/WARS2/TRIT1/MRPS35/MTIF2/AARS2/MRRF/MRPS31/MRPS27/MRPS28/TFAM/PTCD3/MRPS18B/MRPS22/MRPL17/TBRG4/MRPS12/MRPS7/MRPL21/MRPL38/SARS2/MRPL11/MRPL49/MPV17L2/MRPS9/MRPL13/MRPL48/MRPS15/RCC1L/MRPS21/TACO1/GFM1/AURKAIP1/TFB1M/HSD17B10/RARS2/MRPS24/RPUSD3/MTERF4/TRMT10B/MRPL18/MRPS17/FASTKD2/MTERF1/MRPL58/ELAC2/TSFM/MRPL51/MTERF2/TRMT10C/MTRF1/MRPL39/MRPL52/MRPL3/MRPL35/MRPL4…
GOCC_SPINDLE_POLE	GOCC_SPINDLE_POLE	159	0.340429	1.97627	9.26936e-06	0.000503635	0.000410676	7186	tags=53%, list=39%, signal=33%	RASSF10/NEK2/CEP85/SGO1/CENPF/FAM161A/PRC1/BRCC3/SMC3/STAG1/NUMA1/NEDD1/FAM110C/PLK1/GOLGA2/ALMS1/NPM1/DDX11/AURKB/NUP62/CALM2/CUL3/DCTN1/CEP44/TUBGCP2/IK/CSPP1/CKAP2/CDC14A/NEK7/SPAG5/WDR73/PPP2CB/TACC3/RMDN3/ODF2/KNSTRN/RASSF1/GPSM2/BEX4/CEP104/SBDS/LATS2/CEP89/CDC6/RGS14/TUBGCP4/FBF1/YPEL5/KATNAL2/POC1A/KATNA1/AURKA/KLHL21/KIF20B/CEP19/VPS4A/PLK3/CDC25B/NDE1/AURKC/TUBGCP5/UXT/DYNC1I1/CALM1/TOP…
GOBP_SPINDLE_ORGANIZATION	GOBP_SPINDLE_ORGANIZATION	175	0.330451	1.93411	9.57847e-06	0.000514409	0.000419461	8486	tags=54%, list=46%, signal=30%	NEK2/CCNB2/PRC1/MAP9/PIBF1/SMC3/STAG1/NUMA1/CEP192/TPR/KPNB1/CLTC/PLK1/GOLGA2/INO80/CENPJ/CLASP2/RAN/STMN1/AURKB/NUP62/HDAC3/DCTN1/CEP72/TUBGCP2/RPS3/CHMP1B/CEP126/CHMP5/MLH1/NEK7/SPAG5/TUBB1/ARHGEF10/VCP/TOGARAM1/DYNC1H1/TACC3/WASHC5/UVRAG/KNSTRN/TTK/MAP4/GPSM2/HAUS6/SBDS/MYH9/DLG1/LZTS2/CHD3/RGS14/TUBGCP4/KIFC1/HSPA1A/SPC25/PKD1/MAPRE2/AURKA/TACC1/TPPP/HAUS4/AURKC/TUBGCP5/WRAP73/TRIM36/CCSAP/CE…
GOBP_PROTEIN_TARGETING_TO_MEMBRANE	GOBP_PROTEIN_TARGETING_TO_MEMBRANE	196	0.314179	1.90223	9.62159e-06	0.000514409	0.000419461	10187	tags=66%, list=55%, signal=30%	ZDHHC21/ZDHHC23/PAK1/ZDHHC6/SRP54/CHM/RPS4Y1/RPS15A/RPL5/RPS18/RPS25/GDI1/RTP4/ZDHHC24/RPS3/RPL31/RPL27A/NACA/RPS24/RPS8/RPL21/GOLGA7/RPS23/ITGB1BP1/RPL37A/RPL14/RPS12/RPL3/CDK5/RPL24/RPL18/RPS6/CHP1/TRAM2/SDCBP/RPS19/EXOC4/RPS27/RPL23A/SEC61A2/RPL32/RPL11/FIS1/SEC61A1/PIKFYVE/ARL6/RPS10/PDZK1/RPS28/PEX19/PRKCI/RPL26/RPS9/UBA52/SEC61B/RPSA/RPL10/TCAF1/VPS37B/MYO1C/ZDHHC15/SIL1/FYN/VPS37A/RPS16/ZD…
GOMF_LIGASE_ACTIVITY	GOMF_LIGASE_ACTIVITY	128	0.353916	1.95311	1.04489e-05	0.000554208	0.000451914	4479	tags=41%, list=24%, signal=31%	TTLL6/ACSM2B/ACSM6/ACSM3/MTHFD1L/ATP6V1A/MTHFS/PARS2/SLC27A2/WARS2/PAICS/NAE1/GART/FARSB/ACSBG2/UBA3/AARS2/GMPS/TTLL13P/AASDH/PPCS/CTPS2/UBA6/UBA1/TTLL1/HARS2/NARS2/SARS2/MCCC1/TTLL7/PCCB/RTCB/ASS1/RARS2/GCLC/TTLL3/TTLL5/DPH6/ACSS1/UBA2/DIP2A/ATP6V0C/MCCC2/GLUL/TTL/GCLM/GSS/TTLL11/PC/ACSS2/MT-ATP6/TPGS1
GOBP_REGULATION_OF_CELL_MORPHOGENESIS	GOBP_REGULATION_OF_CELL_MORPHOGENESIS	298	0.275998	1.77618	1.06002e-05	0.000557802	0.000454845	8499	tags=50%, list=46%, signal=28%	IL1RAPL1/WASF3/ATP10A/COCH/LRP8/MPL/CDC42SE2/GAS2/FMNL2/PHIP/AP1AR/SS18L1/BHLHB9/PDZD8/CUX2/NRP1/SYT17/FZD4/ARHGAP18/CARMIL1/ZMYM4/ARHGEF18/OLFM4/BRWD3/RHOH/RAB21/TACSTD2/CDC42EP1/LARP4/PARVB/P4HB/CALR/PREX1/TIAM1/CRKL/CFDP1/PARP6/SLC23A2/ITGB1BP1/PLXNA3/ZMYM6/CUX1/DNM1L/POSTN/CLDN3/RAC1/FMNL1/SEMA4D/RCC2/DLG4/SYT4/ARPIN/TRIOBP/TESK1/CYFIP1/RASA1/RREB1/MYH9/DLG1/CAPZB/BRWD1/SH3KBP1/RHOC/SMURF1/FY…
GOBP_POSITIVE_REGULATION_OF_CELL_ACTIVATION	GOBP_POSITIVE_REGULATION_OF_CELL_ACTIVATION	321	0.268635	1.76922	1.13248e-05	0.000591276	0.00048214	9503	tags=58%, list=51%, signal=29%	SHH/IL1A/MPL/MSH2/F2RL1/IL23A/IL5/MYB/LCK/TP53BP1/PAK1/RIF1/IL7/RPS6KA1/RHOH/AP3D1/TNFRSF14/PPP2R3C/PRKCZ/PTPN11/CD46/NKAP/GPAM/RPS3/MALT1/KMT5C/XRCC6/MLH1/IL4R/SART1/NCK2/ZBTB7B/TIRAP/SELENOK/CCR2/CD226/RAC1/DPP4/CD1D/STAT5B/RUNX1/HSPD1/AP3B1/PLA2G4A/SLC39A10/EXOSC6/PNP/TFRC/HMCES/RARA/SH3KBP1/NLRP3/NFKBIZ/PYCARD/GAB2/PIK3CA/TNFRSF13C/CD177/CD4/FYN/ZNF335/ICOS/GRB2/IRS2/RIPK2/CD74/NFATC2/CTLA4/Z…
GOBP_REGULATION_OF_NEURON_PROJECTION_DEVELOPMENT	GOBP_REGULATION_OF_NEURON_PROJECTION_DEVELOPMENT	411	0.251016	1.69758	1.16586e-05	0.000603986	0.000492504	10377	tags=58%, list=56%, signal=26%	GRID2/IL1RAPL1/LINGO1/VLDLR/LRP8/INPP5J/DRAXIN/TRPV4/BMP7/TWF1/RTN4RL2/NGEF/SRCIN1/SS18L1/HDAC2/P3H1/BHLHB9/CUX2/NRP1/PAK1/SCN1B/ATF1/RAP2A/EP300/CAMK1/CARM1/SEMA4B/SIPA1L1/SNX3/RAB21/CHODL/SETX/RTN4RL1/CRMP1/GORASP1/LZTS3/RNF6/MAPT/INPP5F/CDH4/GDI1/PREX1/TIAM1/ADAM10/TSC1/FBXO7/CRKL/EPHA7/PARP6/PSEN1/PLXNA3/CUX1/CDK5/SYNGAP1/DNM1L/NFE2L2/IST1/RYK/WASHC5/BDNF/PTPRG/SEMA4D/CRTC1/RTN4R/TANC2/CAMK2G…
GOBP_REGULATION_OF_PROTEIN_MODIFICATION_BY_SMALL_PROTEIN_CONJUGATION_OR_REMOVAL	GOBP_REGULATION_OF_PROTEIN_MODIFICATION_BY_SMALL_PROTEIN_CONJUGATION_OR_REMOVAL	226	0.29618	1.81257	1.18922e-05	0.000611352	0.000498511	11007	tags=66%, list=59%, signal=27%	GNL3L/TAF1/FANCM/AIMP2/FANCI/PIAS3/HDAC4/BAG2/PLK1/GOLGA2/DDX3X/GTPBP4/HSP90AB1/PIAS1/USP44/CBLB/GORASP1/RPL5/HDAC3/CUL3/AXIN1/CDC20B/UBE2S/RPS3/BRCA1/SASH1/PDCD6/HUWE1/MALT1/HDAC8/PARK7/PSEN1/TRIP12/NMI/UBR5/OGT/CDK5/VCP/SENP2/PIN1/PER2/CHP1/IVNS1ABP/SIRT7/ARNT/RPL11/UBE2D1/PRMT3/ARRDC3/TRIM21/CENPS/DNAJB2/ARRDC4/PHF23/UBA2/CRY1/SIAH2/ADGRB1/RNF40/SPHK1/SPRTN/OTUD4/SKP1/FYN/HSPA1A/PEF1/RIPK2/PIA…
GOMF_CYSTEINE_TYPE_ENDOPEPTIDASE_ACTIVITY	GOMF_CYSTEINE_TYPE_ENDOPEPTIDASE_ACTIVITY	103	-0.562579	-2.26949	1.24983e-05	0.000629315	0.000513158	789	tags=11%, list=4%, signal=10%	TINAG/USP17L7/USP17L1/USP17L4/USP17L17/USP17L3/USP17L10/USP17L21/USP17L15/USP17L5/USP17L22
GOBP_NEGATIVE_REGULATION_OF_LOCOMOTION	GOBP_NEGATIVE_REGULATION_OF_LOCOMOTION	295	0.276926	1.79012	1.25241e-05	0.000629315	0.000513158	10476	tags=62%, list=56%, signal=28%	SHH/EPPK1/CHRD/DACH1/ZMYND8/EPHA1/AP1AR/NRP1/LRCH1/PLCB1/RAP2A/SEMA4B/MCTP1/APEX1/KRIT1/PDCD10/GTPBP4/TACSTD2/ACVR1C/CLASP2/DNAJA4/CARD10/CTNNA1/DRD2/ADGRG1/OSBPL8/DLG5/CALR/RNF41/ITGB1BP1/PLXNA3/AFDN/SPINT2/NFE2L2/PIN1/TRIB1/CLDN3/STRAP/RYK/RAC1/ARRDC3/NF2/PTPRG/SEMA4D/DPP4/ARPIN/DUSP1/C5/DUSP3/ADGRB1/SEMA5A/JUP/RIPOR2/SEMA4F/TCAF1/SP100/ANGPT2/GADD45A/PPARD/ABHD6/HDAC5/CD74/PTPRU/CLIC4/RHOB/IGF…
GOBP_REGULATION_OF_DNA_METABOLIC_PROCESS	GOBP_REGULATION_OF_DNA_METABOLIC_PROCESS	321	0.267687	1.76298	1.24667e-05	0.000629315	0.000513158	7783	tags=47%, list=42%, signal=28%	WT1/NEK2/PARG/DACH1/GNL3L/MSH3/MSH2/MIS18A/PARPBP/UBE2V1/TP53BP1/BRCC3/PRKCD/MMS19/RIF1/ERCC4/NAT10/FIGNL1/USP9X/AXIN2/UPF1/HSP90AB1/MEN1/NMNAT1/RFC3/NPM1/DDX11/ACD/NABP2/OGG1/AURKB/PPP1R10/RNF168/SMG6/MAP2K7/WRNIP1/HELB/POT1/ERCC2/TFIP11/TERF2/RPS3/PPP4C/CBX8/BRCA1/ERCC1/TINF2/KMT5C/HDAC8/EYA3/UBQLN4/CEBPG/FANCB/TRIP12/MLH1/NEK7/SETD2/UBR5/PARP9/HNRNPA1/PARN/CHTF18/SIRT7/UBE2B/FUS/EYA2/THOC1/KDM…
GOBP_RRNA_METABOLIC_PROCESS	GOBP_RRNA_METABOLIC_PROCESS	229	0.304537	1.86943	1.37459e-05	0.00067573	0.000551006	11546	tags=72%, list=62%, signal=28%	FBLL1/TFB2M/WDR3/TRMT61B/FDXACB1/NOLC1/NOL11/DDX18/THUMPD1/DDX47/RCL1/DDX52/MRM1/RIOK2/NAT10/NOP9/BYSL/UTP11/EBNA1BP2/RPL7L1/KRR1/GTPBP4/ABT1/ZCCHC4/TEX10/URB1/PELO/NOL8/RPL5/IMP4/MAPT/PIH1D2/TBL3/RPS25/RIOK3/HELB/ERCC2/PES1/ERI2/RPP30/RPS24/RPS8/SART1/MPHOSPH10/RPL14/MRM2/RPS6/GTF2H5/RPS19/SIRT7/RPS27/POP4/RPL11/METTL5/KAT2B/TFB1M/RPS28/WDR36/RPL26/RPS9/RNASEL/SBDS/NOP58/RPUSD3/MTERF4/EIF6/UTP4/…
GOCC_TRANS_GOLGI_NETWORK	GOCC_TRANS_GOLGI_NETWORK	231	0.302011	1.86926	1.37459e-05	0.00067573	0.000551006	8718	tags=53%, list=47%, signal=29%	SLC10A7/NMNAT2/KLHL20/ATP11A/GCNT1/ARFGEF2/PIK3C2A/BECN1/CCDC91/PI4K2B/CNST/AP4E1/COG2/SCOC/CLTC/PCSK1N/GOLGA1/RAB21/AP1M2/TBC1D23/GBF1/C17orf75/CLASP2/AP1B1/VPS52/ARL1/AP4B1/GCC2/USP6NL/ATP8B1/STX16/AZIN2/ADAM10/NUCB1/SNX9/YIPF6/GOLPH3/POSTN/ST3GAL1/LAP3/COG4/RAC1/COG6/CORO7/BACE2/MYO1B/COG1/SCAMP1/SCAMP2/PLEKHA8/TRAPPC6A/RAB13/CLTB/RAB6A/RAB14/RAB10/DPY30/SYS1/ATP8A1/PRKD1/VAMP3/YIPF1/AP1M1/OSB…
GOCC_TRANSFERASE_COMPLEX_TRANSFERRING_PHOSPHORUS_CONTAINING_GROUPS	GOCC_TRANSFERASE_COMPLEX_TRANSFERRING_PHOSPHORUS_CONTAINING_GROUPS	241	0.291381	1.8189	1.38523e-05	0.00067573	0.000551006	10653	tags=67%, list=57%, signal=29%	TAF4B/MAP3K5/CCNJ/SLA2/TAF1/CCNB2/POLR1B/GTF2H3/PIK3C2A/POLR3B/BECN1/CDK4/ACVR1/ERN1/MMS19/PHKB/CCNT1/CDK14/GTF2F2/SETD5/CCNT2/TAF5L/POLR3E/CCNA2/SOCS7/POLR3F/POLA2/CCNY/ACVR1C/POLD1/POLA1/LEO1/SOCS4/TAF5/RPAP2/GTF2E2/CCNE2/REV3L/POLR3G/PHKA2/PRKAG2/GTF2A2/CNPPD1/TAF2/ERCC2/POLD3/TAF11/WDR61/POLD2/CCNJL/IFIT5/CDK5/POLR2A/ULK1/GTF2H5/PHKG2/VAC14/UVRAG/PAF1/PRKAB1/CCNO/POLE/RB1CC1/CCNG1/CCNE1/RECQL…
GOBP_REGULATION_OF_VESICLE_MEDIATED_TRANSPORT	GOBP_REGULATION_OF_VESICLE_MEDIATED_TRANSPORT	489	0.238897	1.6411	1.38496e-05	0.00067573	0.000551006	10163	tags=59%, list=55%, signal=27%	CADPS/IL1RAPL1/SNAP91/C4B/DOC2A/PKDCC/APBA1/PRKAR1B/F2RL1/ANKRD13B/HAP1/CD2AP/NRP1/SYT17/ADRA2A/ZFYVE16/RUFY2/CNST/TSG101/MCTP1/TSC2/SNX3/REST/SH3GL2/RAB25/GOPC/TBC1D4/PPP3CB/RAB21/FER/SCFD1/RAB4A/BMP2K/CLASP2/PCLO/MTMR2/NUMB/STXBP2/VPS11/SDC4/DRD2/ITGA2/INPP5F/RAB5C/BET1L/CALR/RALA/RUFY1/SNX12/NSF/RAB27B/AP2B1/CEACAM1/IL4R/CHMP3/CDK5/DNM1L/SNX17/CCR2/LDLRAP1/SDCBP/LMAN2/VPS18/LYPLA1/RAC1/ANKRD13…
GOBP_ESTABLISHMENT_OF_PROTEIN_LOCALIZATION_TO_MEMBRANE	GOBP_ESTABLISHMENT_OF_PROTEIN_LOCALIZATION_TO_MEMBRANE	335	0.265419	1.75161	1.4339e-05	0.000694402	0.000566232	8676	tags=56%, list=47%, signal=30%	PKDCC/ZDHHC21/ZDHHC23/PAK1/ZDHHC6/CNST/COX18/SRP54/CASP8/BBS2/GZMB/CHM/GOPC/RAB3GAP2/RPS4Y1/RPS15A/EMC7/TOMM22/TIMM10B/GORASP1/AGK/RPL5/BBS1/RPS18/RPS25/TIMM8B/GDI1/YWHAG/RTP4/ZDHHC24/RPS3/TOMM70/RPL31/RPL27A/NSF/NACA/YWHAB/RPS24/RPS8/RPL21/EMC2/GOLGA7/RPS23/ITGB1BP1/AFDN/RPL37A/YWHAQ/GOLPH3/RPL14/RPS12/RPL3/CDK5/RPL24/RPL18/AMN/RPS6/CHP1/TRAM2/SDCBP/RPS19/EXOC4/RPS27/RPL23A/SEC61A2/RPL32/LYPLA1/…
GOCC_RIBONUCLEOPROTEIN_GRANULE	GOCC_RIBONUCLEOPROTEIN_GRANULE	239	0.30048	1.87809	1.46985e-05	0.000706693	0.000576254	9491	tags=62%, list=51%, signal=31%	PIWIL1/TDRD5/PABPC5/MEX3B/PABPC4L/PABPC3/BARD1/DCPS/PSMA6/TNRC6B/PMS2/SMN2/EDC4/CNOT1/TIA1/YTHDC2/PATL2/G3BP1/SNRPG/ZC3H12B/UBAP2L/TAF5L/KPNB1/DDX3X/TDRKH/UPF1/RC3H1/LARP1/LARP4/DHX30/AGO1/TARDBP/AGO3/DCP1B/PSMC2/YBX1/RC3H2/MAPT/DCP1A/GIGYF2/GRSF1/TNRC6A/DDX3Y/GHR/HNRNPL/UPF2/BLNK/PNRC2/DIS3L2/SYMPK/PRKAA2/HELZ/VCP/RPS6/CELF1/ZC3H12C/LSM4/ZFP36L1/HAX1/RAC1/TRIM21/EIF4G1/AJUBA/TIAL1/PABPC1/EDC3/SH…
GOBP_TELOMERE_MAINTENANCE_IN_RESPONSE_TO_DNA_DAMAGE	GOBP_TELOMERE_MAINTENANCE_IN_RESPONSE_TO_DNA_DAMAGE	13	0.744962	2.18558	1.53036e-05	0.000730528	0.000595689	3899	tags=85%, list=21%, signal=67%	RIF1/ERCC4/APEX1/ACD/DCLRE1B/TFIP11/TERF2/ERCC1/DCLRE1C/RTEL1/TERF2IP
GOBP_REGULATION_OF_INTRACELLULAR_TRANSPORT	GOBP_REGULATION_OF_INTRACELLULAR_TRANSPORT	335	0.26457	1.74601	1.66486e-05	0.000789096	0.000643447	9589	tags=59%, list=51%, signal=29%	SHH/ECT2/BARD1/HAP1/CHP2/INSIG1/PAK1/NOLC1/PRKCD/IWS1/CTDSPL2/NUMA1/SVIP/CAMK1/CEP131/RIOK2/CASP8/TPR/GZMB/SNX3/LMAN1/HSPA1L/PDCD10/RAB21/SEC24B/RBM22/HSP90AB1/SREBF2/SCFD1/TMEM30B/RNF31/MTMR2/BCAS3/RAN/PPP1CC/TARDBP/VPS11/NUP62/CPSF6/PTPN11/HDAC3/INPP5F/GCC2/FZD5/GDI1/YWHAG/LCP1/NUTF2/HUWE1/SNX12/YWHAB/PARK7/NUCB1/PSEN1/ITGB1BP1/SETD2/YWHAQ/UBR5/CHMP3/SPAG5/OAZ2/CDK5/DYNC1H1/CHP1/LDLRAP1/OAZ1/SI…
GOBP_REGULATION_OF_CELL_CYCLE_G2_M_PHASE_TRANSITION	GOBP_REGULATION_OF_CELL_CYCLE_G2_M_PHASE_TRANSITION	212	0.306767	1.86035	1.72144e-05	0.000806603	0.000657723	8219	tags=54%, list=44%, signal=30%	TUBB4A/HMMR/NEK2/CENPF/ORC1/CDC25C/DTL/PSMA6/TAOK3/CEP78/CDK4/KIF14/BRCC3/NEDD1/CEP131/NAE1/CEP192/ATAD5/PSMD13/PLK1/PSMC6/PSME4/CDC25A/CSNK1E/CENPJ/ALMS1/CDC7/NPM1/NABP2/AURKB/PSMC2/DCTN1/CEP72/YWHAG/TRIM39/PSMC1/BRCA1/PSMC4/PSMB10/SYF2/PSME2/FAM122A/DYNC1H1/ODF2/TUBA4A/CEP152/RCC2/CEP41/PSMD3/HAUS6/YWHAE/DYRK3/USP47/PKIA/CHEK1/CDC6/PSMD11/ATM/PSME3/SKP1/PSMB3/MTA3/PSMB7/PSMB1/CETN2/NBN/NEK10/ZF…
GOBP_REGULATION_OF_INTRACELLULAR_PROTEIN_TRANSPORT	GOBP_REGULATION_OF_INTRACELLULAR_PROTEIN_TRANSPORT	241	0.289952	1.80998	1.73489e-05	0.000806603	0.000657723	9348	tags=59%, list=50%, signal=30%	SHH/ECT2/BARD1/CHP2/INSIG1/PAK1/NOLC1/PRKCD/CTDSPL2/SVIP/CAMK1/CEP131/RIOK2/CASP8/TPR/GZMB/LMAN1/HSPA1L/PDCD10/RBM22/HSP90AB1/SREBF2/TMEM30B/RNF31/BCAS3/RAN/TARDBP/VPS11/NUP62/PTPN11/HDAC3/GCC2/FZD5/GDI1/YWHAG/LCP1/NUTF2/HUWE1/YWHAB/PARK7/NUCB1/PSEN1/ITGB1BP1/YWHAQ/UBR5/OAZ2/CDK5/CHP1/OAZ1/SIRT7/HAX1/FIS1/PDZK1/PPP1R13B/SH3GLB1/SUFU/YWHAE/PKIA/JUP/HTRA2/TCAF1/SP100/MYO1C/TCF7L2/MDFIC/FYN/RAC2/DMA…
GOCC_COATED_VESICLE	GOCC_COATED_VESICLE	285	0.279371	1.78945	1.738e-05	0.000806603	0.000657723	8763	tags=56%, list=47%, signal=30%	F5/NCALD/SNAP91/SFTPA1/ADRB2/MYO1E/MALL/SEC23B/PIK3C2A/RASSF9/FZD4/SEC22B/SNX3/LMAN1/SH3GL2/GOPC/CLTC/SYNRG/GOLGA2/STEAP2/AP1M2/SEC24B/SREBF2/AP1B1/NUMB/AP1G2/VPS11/SEC23IP/TMED10/INPP5F/FZD5/SEC24D/ARCN1/VMA21/PDCD6/VTI1B/ADAM10/CD207/RAB35/VPS33A/AP2A2/RAB27B/AP2B1/SNX9/YIPF6/TEX261/GOSR2/KDELR2/LDLRAP1/LMAN2/USO1/VPS18/HLA-C/TGFA/HAX1/YIF1A/AP2M1/COPB2/SGIP1/SPG21/SCAMP1/HSPD1/AP3B1/DENND1C/EP…
GOCC_ENDOCYTIC_VESICLE_MEMBRANE	GOCC_ENDOCYTIC_VESICLE_MEMBRANE	156	0.327881	1.87989	1.78355e-05	0.000821802	0.000670116	9580	tags=64%, list=51%, signal=31%	RAB11FIP1/FZD4/SEC22B/SH3GL2/CLTC/SNAP23/FZD5/PTCH1/CALR/CD207/AP2A2/AP2B1/RAB22A/HLA-C/AP2M1/PIKFYVE/DLG4/SGIP1/CAMK2G/CAMK2D/UBA52/ATP6V0C/RAB10/TLR2/APOB/VAMP3/ATP6V0E2/HLA-DQA1/INPP5B/RILP/RAC2/TAP2/STAB1/CD74/LAMP2/HLA-A/SCARB1/HLA-E/HLA-F/WNT3/AP2S1/MSR1/WNT7B/IRGM/HLA-DQB1/NOS3/TBC1D5/RAB32/OCRL/ATP6V0A1/TCIRG1/RAB11B/HVCN1/ATP6V0A4/HLA-DRB1/RAB31/HBEGF/TAP1/GRIA3/APOE/CACNG8/SCARB2/WNT6/C…
GOBP_REGULATION_OF_DNA_BINDING_TRANSCRIPTION_FACTOR_ACTIVITY	GOBP_REGULATION_OF_DNA_BINDING_TRANSCRIPTION_FACTOR_ACTIVITY	417	0.251235	1.69585	1.79535e-05	0.000821802	0.000670116	9157	tags=55%, list=49%, signal=29%	NKX6-1/SHH/MDFI/EPHA5/C14orf39/PLA2G1B/NLRP12/TRIM31/CDKN2A/NHLH2/NR0B2/LRP8/ID2/IL5/UBE2V1/BMP7/TAF1/PSMA6/STK36/HIPK2/HDAC2/IL1RAP/NWD1/TP53BP1/FZD4/MID2/EP300/CARF/LRP6/HDAC4/ARID5B/RPS6KA5/TAB3/ERBIN/JMY/PRDX3/FER/MEN1/NPM1/RNF31/KDM5A/NKX3-1/NFKB2/EIF2AK4/PRKCZ/PTCH1/RPS3/KRAS/TRIM27/MALT1/RNF41/SMARCB1/PARK7/CEBPG/FAF1/TRIM26/NLRP2B/TIRAP/CRTC3/CHP1/TRIB1/RPS6KA4/ZNF675/IRAK1/NLRC3/COMMD7/M…
GOBP_POSITIVE_REGULATION_OF_PROTEIN_CATABOLIC_PROCESS	GOBP_POSITIVE_REGULATION_OF_PROTEIN_CATABOLIC_PROCESS	222	0.299258	1.81731	1.88599e-05	0.000857419	0.00069916	11262	tags=73%, list=60%, signal=29%	ADAM9/BARD1/BBS7/DTL/TAF1/HECTD1/HACE1/ADRA2A/TMTC3/SEC22B/SOX9/FBXO22/RNF19A/ATXN3/SUMO2/RNF144A/BAG2/PLK1/SIRT2/CSNK1E/SOCS4/CSNK2A1/PIAS1/CBLB/VPS11/PSMC2/NRDC/AXIN1/CDC20B/DDB1/PSMC1/PSMC4/HUWE1/NSF/RNF41/ARIH1/PSEN1/SNX9/FAF1/APC2/OAZ2/NFE2L2/VCP/FAM122A/TRIB1/WWP1/OAZ1/RNF128/DNAJB2/CCDC22/GGA1/RNF40/SGSM3/SNX33/SMURF1/PTK2B/HSPA1A/TRIB2/NUPR1/RILP/HECW2/NEDD4/AURKA/CTSC/AGBL4/MAGEF1/ANKIB1…
GOBP_AXON_DEVELOPMENT	GOBP_AXON_DEVELOPMENT	489	0.23637	1.62373	1.94668e-05	0.000879032	0.000716783	11164	tags=62%, list=60%, signal=26%	FEZF2/NKX6-1/CCKAR/EPHA8/LRTM2/VAX1/SHH/POU4F3/SLIT1/EPHA5/FOXB1/LINGO1/NKX2-8/DCLK1/ARX/LAMA3/VLDLR/EMB/EPHA1/DHFR/DRAXIN/BMP7/RTN4RL2/NRP1/PAK1/SCN1B/AFG3L2/SEMA4B/CNP/SIPA1L1/KIF5C/RPS6KA5/USP9X/CREB1/ZSWIM4/PPP3CB/RHOH/RAB21/ANOS1/CHODL/NFIB/HSP90AB1/RTN4RL1/CRMP1/NUMB/STMN1/NOTCH2/CTNNA1/PTPN11/DRD2/RNF6/MAPT/INPP5F/PTPRA/CDH4/PTCH1/GDI1/SOS1/ENAH/TIAM1/TMEFF1/EPHA7/PSEN1/SHC1/PLXNA3/CDK5/SY…
GOBP_HOMEOSTASIS_OF_NUMBER_OF_CELLS	GOBP_HOMEOSTASIS_OF_NUMBER_OF_CELLS	238	0.298639	1.86328	1.96164e-05	0.000879842	0.000717443	9556	tags=64%, list=51%, signal=32%	IKZF1/ADGRF5/FAS/MPL/POLB/CCNB2/ADAM17/HIPK2/NLE1/ARID4A/PRMT1/LDB1/IL7/NCSTN/SOX9/FANCC/ARMCX1/UBAP2L/MAEA/HOXA5/MFHAS1/PPP3CB/BRD1/RC3H1/P4HTM/L3MBTL3/PPP2R3C/KMT2E/PTPN11/ADGRG1/INHBA/RC3H2/GPAM/ERCC2/SOS1/LGR4/ZNF16/KRAS/RPS24/CEBPG/LRRC19/RPS6/ZFX/ALAS1/RPS19/EMX1/ARNT/ZFP36L1/ASXL1/KAT7/STAT5B/SH2B3/DYRK3/AP3B1/HMGB2/RB1/STAT1/MAFB/CCR4/G6PD/SP3/HSPA1A/MED1/CD74/ETV2/ETS1/JAK2/RBFOX2/LGALS9…
GOCC_MIDBODY	GOCC_MIDBODY	182	0.320179	1.90095	2.09252e-05	0.000932288	0.000760209	10415	tags=69%, list=56%, signal=31%	ECT2/NEK2/CENPF/CEP55/EML4/PRC1/TXNDC9/KIF14/RAP2A/WIZ/TSG101/KLHL9/USP8/NAT10/PLK1/CCDC66/SIRT2/TTC19/DDX11/MARK4/CRMP1/RAN/PPP1CC/AURKB/NUP62/CEP44/PTCH1/GDI1/RALA/CENPC/CHMP1B/CEP126/APC2/SPAG5/GNAI3/PIN1/IST1/SSH1/EXOC4/CTNND1/LAP3/FAM50B/UVRAG/RCC2/PKN2/SH3GLB1/CDCA8/TRIOBP/SVIL/TEX14/LZTS2/ANXA11/RALB/ZFYVE26/EXOC5/VPS37B/CPEB3/EXOC1/EXOC2/YPEL5/CLIC4/ZFYVE19/HSP90B1/KATNA1/AURKA/EXOC6/TACC…
GOCC_CELL_CELL_JUNCTION	GOCC_CELL_CELL_JUNCTION	474	0.236433	1.60483	2.22281e-05	0.000983778	0.000802195	10903	tags=65%, list=58%, signal=28%	GJA3/MIP/AOC1/CDH10/CLDN34/CLDN9/EPPK1/ECT2/DSC3/PLEKHA7/CTNND2/STRN/TRPV4/MYO1E/TWF1/ADAM17/CDK4/CD2AP/CYTH3/PAK1/FZD4/KIAA1210/PRKCD/SCN1B/MPP5/PRICKLE4/KRIT1/SIRT2/CDCA3/PNN/CDC42EP1/GJB5/PODXL/NDRG1/SNAP23/OBSCN/PDZD2/PAK4/FHOD1/SHROOM2/CTNNA1/PRKCZ/CGNL1/DLG5/FZD5/UBA1/MARVELD2/TIAM1/ADAM10/PARK7/CEACAM1/DSG1/WNK4/AFDN/SYMPK/RPGRIP1L/PARD6B/VEZT/DSP/PDZD11/FLRT3/SDCBP/CLDN3/CTNND1/CNKSR1/NF2…
GOBP_POSITIVE_REGULATION_OF_CELLULAR_PROTEIN_LOCALIZATION	GOBP_POSITIVE_REGULATION_OF_CELLULAR_PROTEIN_LOCALIZATION	288	0.282091	1.82153	2.34444e-05	0.00103078	0.000840523	10934	tags=65%, list=59%, signal=27%	SHH/ABCA12/ECT2/AGR2/PLS1/GNL3L/CHP2/CD2AP/PAK1/PRKCD/NUMA1/CNST/TSG101/CASP8/TPR/GZMB/HSPA1L/PLK1/NIPBL/RBM22/HSP90AB1/SREBF2/RNF31/MARK4/RAN/TARDBP/VPS11/NUP62/CARD10/HDAC3/MAPT/FZD5/YWHAG/NUTF2/HUWE1/YWHAB/AP2B1/PARK7/PSEN1/ITGB1BP1/YWHAQ/UBR5/CDK5/PRKAA2/PARP9/CHP1/SSH1/FIS1/RAB11FIP2/ABCA7/PDZK1/KAT7/YAP1/PPP1R13B/SH3GLB1/GPSM2/PRKCI/CCT5/YWHAE/TESK1/MEPCE/DLG1/TFRC/JUP/CDT1/HTRA2/TCAF1/SNX3…
GOBP_REGULATION_OF_NIK_NF_KAPPAB_SIGNALING	GOBP_REGULATION_OF_NIK_NF_KAPPAB_SIGNALING	89	0.401533	2.0557	2.36665e-05	0.00103374	0.00084294	8277	tags=64%, list=44%, signal=36%	EDARADD/NLRP12/IL23A/BMP7/EP300/DDX3X/RC3H1/AGO3/RC3H2/C1QTNF3/CALR/RPS3/SASH1/AKIP1/NMI/LRRC19/IRAK1/NLRC3/NOL3/TLR2/SPHK1/TERF2IP/NLRP3/TLR7/TMSB4X/RBCK1/IL18R1/EGFR/LGALS9/PPM1B/CD14/LAPTM5/NFKBIA/CCL19/IFI35/RELA/PTPN22/BCL3/RASSF2/PTP4A3/TREM2/NOD2/EIF2AK2/NFAT5/PHB/NOD1/TLR3/APP/AGER/PPM1A/ZC3H12A/NR3C2/UACA/C1QTNF4/TLR4/TNF/CD27
GOBP_IMMUNE_RESPONSE_REGULATING_SIGNALING_PATHWAY	GOBP_IMMUNE_RESPONSE_REGULATING_SIGNALING_PATHWAY	387	0.252859	1.70875	2.4607e-05	0.00106785	0.000870749	8518	tags=53%, list=46%, signal=30%	FFAR2/PLPP4/MUC12/MUC3A/PAX5/PIGR/MUC5B/SH2D1A/BMX/FCER1A/SLA2/PSMA6/TXK/LCK/PAK1/PRKCD/EP300/MUC1/RPS6KA5/VAV2/PSMD13/PSMC6/TAB3/PSME4/PPP3CB/NFATC3/FER/HSP90AB1/RC3H1/RNF31/NRAS/FOXP1/CBLB/PSMC2/MAP2K7/NCKAP1/RC3H2/KCNN4/RPS3/SOS1/BTN1A1/WNK1/PSMC1/KRAS/PSMC4/MALT1/CRKL/ABI1/CEACAM1/PSEN1/PSMB10/ELF2/SHC1/BLNK/PSME2/BTN2A1/MUC4/DGKZ/CD226/RAC1/MICB/MAP2K4/SPG21/PSMD3/PAWR/RUNX1/CREBBP/CYFIP1/CL…
GOCC_LATE_ENDOSOME_MEMBRANE	GOCC_LATE_ENDOSOME_MEMBRANE	128	0.344452	1.90088	2.52314e-05	0.00108788	0.000887083	11106	tags=76%, list=60%, signal=31%	MCOLN3/MREG/ANXA8/CYB561A3/TSG101/SLC30A4/ABCA5/VPS11/VTI1B/VPS33A/CHMP1B/RAB27B/CHMP3/MVB12B/GOSR2/WDR91/VAC14/VPS18/CLCN4/UBXN6/SNX16/PIKFYVE/VPS39/CDIP1/SLC29A3/TMEM9/SLC38A9/YIPF1/LAMTOR1/VPS37B/LAPTM4B/HLA-DMA/VPS37A/ABHD6/RILP/RHOB/LAMP2/RNF13/LAMTOR5/VPS4A/VPS37C/HGS/ATG9A/ANXA2/TMEM106B/LAMP5/MITD1/SLC1A1/HLA-DRB1/GIMAP5/LAPTM4A/SPAAR/VPS36/ARL8B/SCARB2/TMEM59/SPPL2A/AP5S1/STX8/VAMP7/LAMT…
GOMF_STRUCTURAL_CONSTITUENT_OF_RIBOSOME	GOMF_STRUCTURAL_CONSTITUENT_OF_RIBOSOME	157	0.336134	1.92827	2.61293e-05	0.00111937	0.000912763	10841	tags=71%, list=58%, signal=30%	SRBD1/MRPS35/RPL26L1/RPL7L1/RPS4Y1/RPS15A/MRPS31/RPL5/RPS18/MRPS18B/RPS25/MRPS22/MRPL17/RPS3/RPL31/RPL27A/MRPS12/RPS24/RPS8/RPL21/RPS23/MRPS7/MRPL21/RPL37A/RPL14/RPS12/RPL3/MRPL11/MRPL49/RPL24/RPL18/RPS6/MRPS9/MRPL13/RPS19/RPS27/RPL23A/RPL32/RPL11/MRPS15/MRPS21/RPS10/RPL22L1/RPS28/RPL26/RPS9/UBA52/RPSA/MRPS24/MRPL18/MRPS17/RPL10/RPS16/RPLP1/MRPL51/RPS11/RPL28/RPS15/RPL36/MRPL52/RPS20/RPLP0/MRPL3/…
GOBP_REGULATION_OF_NUCLEOCYTOPLASMIC_TRANSPORT	GOBP_REGULATION_OF_NUCLEOCYTOPLASMIC_TRANSPORT	102	0.373451	1.93991	2.78701e-05	0.00117883	0.000961248	8486	tags=67%, list=46%, signal=37%	SHH/ECT2/BARD1/CHP2/NOLC1/PRKCD/IWS1/CTDSPL2/CAMK1/RIOK2/TPR/RBM22/HSP90AB1/RAN/PPP1CC/TARDBP/NUP62/CPSF6/PTPN11/HDAC3/NUTF2/PARK7/PSEN1/SETD2/UBR5/CDK5/CHP1/SIRT7/PPP1R12A/SUFU/YWHAE/PKIA/NUP214/JUP/SP100/TCF7L2/MDFIC/DMAP1/NEDD4/JAK2/IFNG/UFM1/RBM4/EFCAB7/MX2/TRIM28/NRDE2/IPO5/TXN/MAPK14/PTPN14/IFI27/AKAP8L/PPM1A/GLI3/CD36/BMP4/FERMT1/ZC3H12A/RAPGEF3/NUP54/CABP1/DNAJC27/GTSE1/RAB23/SMO/PIK3R2/A…
GOBP_CELLULAR_AMINO_ACID_METABOLIC_PROCESS	GOBP_CELLULAR_AMINO_ACID_METABOLIC_PROCESS	298	0.26814	1.72561	2.77816e-05	0.00117883	0.000961248	7470	tags=48%, list=40%, signal=29%	TDO2/BAAT/GLDC/ACMSD/NOS2/TAT/NAT8L/CBSL/FOLH1/BHMT/CDO1/DHFR/MTHFS/PARS2/SHMT2/AIMP2/PSMA6/ALDH5A1/ALDH18A1/NOS1/WARS2/GART/AIMP1/GOT1/FARSB/PSMD13/PSMC6/IDO1/GFPT1/PSME4/HNMT/ODC1/PTS/ACAT1/AARS2/GMPS/PSMC2/AASDH/IVD/BCKDK/CTPS2/PPA2/SLC25A12/PSMC1/AZIN2/PSMC4/HARS2/NARS2/PARK7/PSMB10/PSME2/SARS2/MCCC1/OAZ2/OAZ1/RIDA/NOXRED1/DDAH2/AASS/CARNMT1/HSD17B10/ASS1/MTR/PSMD3/RARS2/PPA1/GCLC/THNSL2/DDAH…
GOBP_INTRINSIC_APOPTOTIC_SIGNALING_PATHWAY	GOBP_INTRINSIC_APOPTOTIC_SIGNALING_PATHWAY	271	0.273313	1.75238	2.96145e-05	0.00124474	0.00101499	8833	tags=56%, list=47%, signal=30%	PDX1/ZNF385B/DDIAS/MAP3K5/HDAC1/CASP2/MSH2/POLB/ATP2A3/SGMS1/HIPK2/LCK/BECN1/DDIT4/ERN1/PRKCD/HYOU1/EP300/MUC1/FIGNL1/BCLAF1/DDX3X/JMY/MLLT11/PDCD10/ARMC10/NDUFS3/NKX3-1/CUL3/P4HB/RPS3/BRCA1/FNIP2/PARK7/WWOX/MLH1/MYBBP1A/NCK2/DNM1L/SELENOK/NFE2L2/MAPK7/BCL2L2/IVNS1ABP/GRINA/SGPP1/RPL11/PPIF/FIS1/ING2/URI1/MSX1/NOL3/PPP1R13B/ENO1/CDIP1/RPL26/TMEM161A/USP47/PERP/GPX1/SOD2/VDAC2/CASP4/E2F2/S100A9/HT…
GOBP_RNA_CATABOLIC_PROCESS	GOBP_RNA_CATABOLIC_PROCESS	399	0.248136	1.69063	2.99771e-05	0.0012521	0.00102099	6686	tags=47%, list=36%, signal=31%	ELAVL4/CNOT6/DCPS/PSMA6/TNRC6B/PPP2R2A/EDC4/HNRNPR/SMG8/ERN1/MEIOC/CNOT1/PRKCD/RNASEH1/RNASEH2A/PATL2/APEX1/PSMD13/PSMC6/PSME4/FTO/AXIN2/RPS4Y1/ANGEL2/CNOT6L/UPF1/RC3H1/RPS15A/NPM1/LARP1/AGO1/SMG7/ZC3H14/TARDBP/AGO3/PELO/DCP1B/PSMC2/RPL5/SMG6/YBX1/THRAP3/RPS18/RC3H2/DCP1A/GIGYF2/RPS25/GRSF1/RNPS1/TNRC6A/YTHDF3/DXO/RPS3/PSMC1/TBRG4/PSMC4/RPL31/RPL27A/WDR61/YWHAB/UPF2/RPS24/RPS8/RPL21/PSMB10/RPS23/…
GOCC_SITE_OF_POLARIZED_GROWTH	GOCC_SITE_OF_POLARIZED_GROWTH	182	0.316888	1.88141	3.12839e-05	0.00129056	0.00105235	10860	tags=71%, list=58%, signal=30%	PCDHGB1/ELAVL4/INPP5J/HAP1/GPRIN1/TRPV4/SHANK2/NGEF/HNRNPR/NRP1/GRM6/FRYL/KIF5C/USP9X/SIRT2/HSP90AB1/SETX/ERC2/CRMP1/FKBP15/MAPT/PTCH1/PREX1/TIAM1/TSC1/ABI1/PSEN1/CDK5/FLRT3/SSH1/EXOC4/CTNND1/RTN4R/ADGRL1/YWHAE/CYFIP1/SIGMAR1/WHRN/ACAP3/APBB1/DICER1/SYAP1/ORAI2/PTK2B/FXR2/CCDC120/SNCA/EXOC8/COBL/CPEB4/TIMP2/EPHA4/EXOC6/PALLD/FSCN1/MAP1B/KIF20B/LRIG2/PCDH9/ZNF804A/TRPV2/ARPC5/MAPK8IP1/TENM2/CALM1/…
GOCC_INTRINSIC_COMPONENT_OF_ENDOPLASMIC_RETICULUM_MEMBRANE	GOCC_INTRINSIC_COMPONENT_OF_ENDOPLASMIC_RETICULUM_MEMBRANE	156	0.321626	1.84402	3.12102e-05	0.00129056	0.00105235	10565	tags=67%, list=57%, signal=29%	ELOVL6/RTN1/INSIG2/SGMS1/SLC37A1/PIGG/INSIG1/ERN1/SLC27A2/ELOVL5/GRAMD1A/BFAR/DOLPP1/TMEM33/CANX/SREBF2/EMC7/SAMD8/RHBDD1/BSCL2/SGPL1/ESYT2/CALR/SCD/RCE1/RETREG1/EMC2/TEX261/TRAM2/HLA-C/EMC8/SEC61A1/SPCS1/DNAJB2/SGMS2/EMC3/LNPK/HM13/PDIA3/DNAJB12/EMC1/HLA-DQA1/BNIP1/TAP2/CD74/TM7SF2/HLA-A/HLA-E/RHBDD2/HLA-F/SLC37A4/EDEM1/HSD11B1/HLA-DQB1/TRAM1L1/AMFR/PIGT/HLA-DRB1/ZFYVE27/HACD3/ELOVL7/TAP1/RTN2/A…
GOBP_DOUBLE_STRAND_BREAK_REPAIR	GOBP_DOUBLE_STRAND_BREAK_REPAIR	236	0.290676	1.79462	3.40625e-05	0.00138705	0.00113103	6926	tags=45%, list=37%, signal=29%	C14orf39/NHEJ1/BARD1/MSH2/POLB/XRCC2/PARPBP/ATP23/FANCM/MMS22L/CDCA5/TP53BP1/MEIOC/BRCC3/MMS19/RIF1/ERCC4/RBBP8/KAT5/FIGNL1/HERC2/NIPBL/PARP2/BRIP1/INO80/MORF4L1/YY1/SETX/CDC7/SMC5/DDX11/EME2/POLA1/NABP2/OGG1/REV3L/RNF168/DCLRE1B/PRPF19/HELB/POT1/TFIP11/PPP4C/BRCA1/ERCC1/MCM8/KMT5C/EYA3/XRCC6/UBQLN4/FANCB/DCLRE1C/TRIP12/MLH1/SETD2/ESCO2/UBR5/VCP/PARP9/SIRT7/FUS/UVRAG/TONSL/MCM4/RECQL5/NSMCE2/TNKS…
GOBP_TISSUE_MIGRATION	GOBP_TISSUE_MIGRATION	289	0.267582	1.73131	3.39642e-05	0.00138705	0.00113103	9701	tags=57%, list=52%, signal=28%	PRSS3/EPPK1/ADAM9/KRT2/PRKX/ADAM17/PIK3C2A/NRP1/SOX9/RAB25/KRIT1/PDCD10/TDGF1/TACSTD2/CLASP2/DNAJA4/FOXP1/BCAS3/FAP/CARD10/PTPN11/ITGA2/GPI/CALR/SASH1/PDCD6/LGMN/CEACAM1/ITGB1BP1/NFE2L2/STRAP/IQSEC1/MAP3K3/RAC1/PTPRG/DPP4/AAMP/PKN2/SP1/TESK1/SMOC2/RREB1/RAB13/MYH9/ZNF580/MAP4K4/GPX1/GLUL/ADGRB1/SEMA5A/PRCP/PRKD1/JUP/LGALS8/PIK3R3/NANOS1/STAT5A/PIK3CA/SP100/TMSB4X/ANGPT2/GADD45A/PTK2B/PPARD/SRPX2/…
GOBP_CELLULAR_RESPONSE_TO_CHEMICAL_STRESS	GOBP_CELLULAR_RESPONSE_TO_CHEMICAL_STRESS	326	0.259454	1.71077	3.42456e-05	0.00138705	0.00113103	10338	tags=63%, list=55%, signal=29%	KCNC2/TRPM2/ECT2/GCH1/MAP3K5/STK39/SRXN1/MAPK13/FAS/DHFR/TRPV4/BMP7/MBIP/MYB/HDAC2/BECN1/ERN1/PRKCD/APEX1/FANCC/REST/CCNA2/DNMT3B/DDX3X/SIRT2/OXSR1/PDCD10/PRDX3/FER/PDE8A/SETX/PPP5C/MAPT/P4HB/RPS3/CBX8/AKR1C3/TSC1/FBXO7/ANKZF1/XRCC6/PARK7/PYROXD1/PRKAA2/NFE2L2/MAPK7/ARNT/ZFP36L1/NFE2L1/PPIF/MAPKAP1/NOL3/PRDX1/MTR/PAWR/TMEM161A/GPX2/SIGMAR1/MAPK3/NUDT2/ZNF580/TXNRD2/GPX1/SOD2/OXR1/SPHK1/PRKD1/CAB3…
GOBP_REGULATION_OF_DOUBLE_STRAND_BREAK_REPAIR_VIA_HOMOLOGOUS_RECOMBINATION	GOBP_REGULATION_OF_DOUBLE_STRAND_BREAK_REPAIR_VIA_HOMOLOGOUS_RECOMBINATION	41	0.494843	2.0865	3.46841e-05	0.00139574	0.00113812	4969	tags=51%, list=27%, signal=38%	PARPBP/TP53BP1/MMS19/RIF1/FIGNL1/HELB/PPP4C/UBQLN4/FANCB/SETD2/FUS/RECQL5/RTEL1/CHEK1/PPP4R2/TERF2IP/KLHL15/SMCHD1/ZNF365/MAGEF1/ARID2
GOBP_NEGATIVE_REGULATION_OF_TRANSFERASE_ACTIVITY	GOBP_NEGATIVE_REGULATION_OF_TRANSFERASE_ACTIVITY	274	0.277966	1.79467	3.48779e-05	0.00139574	0.00113812	9231	tags=57%, list=50%, signal=29%	TESC/PPP1R1B/WEE2/CDKN2A/CEP85/PRKAR1B/EPHA1/BMP7/TFAP4/CIT/SRCIN1/TAOK3/GPRC5A/PRKCD/TSG101/LRP6/TSC2/BAG2/TARBP2/PLK1/RHOH/CAMK2N1/PRDX3/MEN1/NPM1/SOCS4/USP44/DNAJC3/CBLB/NUP62/COX11/RPL5/PRKAG2/MAPT/POT1/YWHAG/WNK1/GPS1/TRIM27/SPRED3/FBXO7/YWHAB/PARK7/CEACAM1/PSEN1/ITGB1BP1/CHP1/TRIB1/ZNF675/RPL11/NF2/DUSP14/KAT2B/AJUBA/SH2B3/HIPK3/DUSP1/TESK1/GMFB/LATS2/PKIA/DUSP16/IGF1R/DUSP3/RB1/PIK3IP1/HEX…
GOBP_VESICLE_LOCALIZATION	GOBP_VESICLE_LOCALIZATION	220	0.292793	1.77461	3.50896e-05	0.00139586	0.00113821	9353	tags=60%, list=50%, signal=30%	F5/SNAP91/MREG/TRAPPC5/BICDL1/BBS7/HAP1/MYO1E/AP1AR/MYO19/SEC22B/GOSR1/AP3M1/KIF5C/BBS2/LMAN1/GOLGA2/AP1M2/SEC24B/AP3D1/SCFD1/FNBP1L/TBC1D23/GBF1/C17orf75/AP3M2/SNAP23/CLASP2/PCLO/PPP6R1/SHROOM2/SEC23IP/GORASP1/PRKCZ/CUL3/TMED10/SEC24D/PDCD6/PPP6C/NSF/VPS33A/RAB27B/PSEN1/CDK5/TRAPPC4/BLOC1S6/DYNC1H1/GOSR2/CHP1/EXOC4/YKT6/USO1/TGFA/SNAP29/ARL6/MYO1B/NLGN2/SYNJ1/SPG11/TANC2/SYT4/TESK1/AP3B1/TRAPPC6…
GOBP_NEURON_DEATH	GOBP_NEURON_DEATH	328	0.25513	1.67681	3.65327e-05	0.00144466	0.00117801	9576	tags=56%, list=51%, signal=28%	GRID2/EN2/POU4F3/DLX1/FOXB1/SLC30A10/TOX3/MAP3K5/CASP2/FAS/SIX4/MSH2/POLB/KIR3DL2/XRCC2/DRAXIN/CIT/AIMP2/TMTC4/MYB/HIPK2/BHLHB9/DDIT4/KIF14/RRAS2/NCSTN/NAE1/HDAC4/CASP8/REST/PPARA/PARP2/CREB1/ELK1/HSP90AB1/PPP5C/NMNAT1/MAPT/PSMC1/KRAS/TSC1/FBXO7/LGMN/GBE1/RETREG1/AP2B1/PARK7/EPHA7/ATN1/PSEN1/SLC23A2/GAPDH/ASCL1/CDK5/SYNGAP1/PIN1/CHP1/SSH1/BDNF/EIF4G1/MAP2K4/INPP5A/NQO2/PPP1R13B/UBE2M/PRKCI/RASA1/…
GOMF_RNA_POLYMERASE_II_SPECIFIC_DNA_BINDING_TRANSCRIPTION_FACTOR_BINDING	GOMF_RNA_POLYMERASE_II_SPECIFIC_DNA_BINDING_TRANSCRIPTION_FACTOR_BINDING	266	0.281697	1.79811	3.75561e-05	0.0014764	0.00120389	10433	tags=65%, list=56%, signal=29%	TAF4B/CDKN2A/NHLH2/HDAC1/NR0B2/STRN/ID2/BBS7/KDM5D/TAF1/PSMA6/HIPK2/HDAC2/NCOA3/TP53BP1/CNOT1/MMS19/LDB1/EP300/RBBP8/APEX1/BBS2/PPARA/CREB1/UBA3/NCOA1/SLC30A9/NPM1/FOXP1/MED13/BCAS3/NOTCH2/MED4/NKX3-1/BBS1/HDAC3/THRAP3/PRPF6/GTF2A2/RNF6/CALR/TAF11/SMARCB1/PARK7/TRIP12/FAF1/NFE2L2/TRIM24/PARP9/PPID/WBP2/ARNT/COMMD7/GABARAPL1/MIER1/MED25/ASXL1/RBL1/STAT5B/CREBBP/DLL1/SP1/NR1H2/CTBP2/TADA3/CRY1/RERG…
GOBP_POSITIVE_REGULATION_OF_CHROMATIN_ORGANIZATION	GOBP_POSITIVE_REGULATION_OF_CHROMATIN_ORGANIZATION	96	0.379139	1.94532	3.80498e-05	0.00148706	0.00121258	7796	tags=62%, list=42%, signal=37%	MYB/ZNF304/NOS1/RIF1/MUC1/TPR/RPS6KA5/NIPBL/DNMT3B/BRD7/KMT2E/TADA2B/JARID2/BRCA1/TADA2A/WDR61/SMARCB1/OGT/ZBTB7B/RUVBL2/RPS6KA4/WBP2/PPHLN1/PAF1/ING2/MIER1/KAT7/PHF19/MAPK3/MTF2/RNF40/PRKD1/NAP1L2/ATM/SART3/WDR5/ARRB1/CHTOP/NELFE/SETDB2/PRKD2/DNMT1/KAT2A/TRIM28/MPHOSPH8/BCL6/SNW1/AKAP8L/BRD4/RNF20/SMAD4/SIN3A/AUTS2/CTR9/PAXIP1/JDP2/TET1/KMT2A/PHF1/SPHK2
GOMF_DIOXYGENASE_ACTIVITY	GOMF_DIOXYGENASE_ACTIVITY	89	0.395988	2.02731	3.93573e-05	0.00152921	0.00124696	7961	tags=58%, list=43%, signal=34%	TDO2/KDM4E/BCO1/JMJD7/ASPHD1/CDO1/RIOX1/KDM5D/TYW5/P3H1/KDM4A/KDM5B/IDO1/FTO/P4HA1/TET3/P4HTM/KDM5A/P4HB/ASPHD2/ASPH/OGFOD3/KDM7A/BBOX1/PIR/PLOD1/ALKBH7/ALKBH6/PHF8/UTY/P3H3/ALKBH3/ALKBH2/JMJD4/RIOX2/P4HA2/ALOXE3/ALOX5/TMLHE/KDM6B/KDM6A/KDM5C/BCO2/HPD/PLOD2/TET1/ALOX15/TET2/KDM4C/P3H2/HSPBAP1/HPDL
GOBP_PROTEIN_POLYMERIZATION	GOBP_PROTEIN_POLYMERIZATION	282	0.269187	1.72448	4.04193e-05	0.0015614	0.0012732	10602	tags=66%, list=57%, signal=29%	TMSB15B/TUBB4A/WASF3/INPP5J/TRPV4/TWF1/AP1AR/PAK1/ARHGAP18/CARMIL1/PRKCD/NUMA1/CEP192/MID1IP1/GOLGA2/JMY/FER/CENPJ/CDC42EP1/CLASP2/DYRK1A/STMN1/NCKAP1/MAPT/DCTN1/TUBGCP2/TTC17/UBE2S/RPS3/PREX1/TRIM27/ARHGAP6/FLII/WASHC3/SNX9/CHMP3/NCK2/DNM1L/TOGARAM1/SSH1/WASHC5/GPX4/HAX1/RAC1/MTPN/ARPC5L/ARL6/CORO7/ARPIN/TRIOBP/ABI2/CYFIP1/ARPC4/RASA1/GMFB/SVIL/DLG1/SPIRE2/HIP1R/VDAC2/CAPZB/COTL1/WASF1/PYCARD/FC…
GOBP_PROTEIN_LOCALIZATION_TO_ENDOPLASMIC_RETICULUM	GOBP_PROTEIN_LOCALIZATION_TO_ENDOPLASMIC_RETICULUM	140	0.33326	1.84414	4.10453e-05	0.00157647	0.00128549	10418	tags=70%, list=56%, signal=31%	INSIG2/INSIG1/SRP54/RAB3GAP2/RPS4Y1/RPS15A/GBF1/RPL5/RPS18/RPS25/RPS3/RPL31/RPL27A/RPS24/RPS8/RPL21/RPS23/RPL37A/SPCS3/RPL14/RPS12/RPL3/RPL24/RPL18/SRPRB/RPS6/KDELR2/TRAM2/RPS19/RPS27/RPL23A/SEC61A2/RPL32/RPL11/SEC61A1/RPS10/SPCS1/RPS28/RPL26/RPS9/UBA52/SEC61B/RPSA/MAN1A1/RAB10/RPL10/BCAP29/RPS16/RPLP1/ANK2/SEC63/RPS11/RPL28/RPS15/RPL36/EDEM1/RPS20/RPLP0/RER1/TRAM1L1/DDRGK1/SGTB/SEC61G/SRPRA/GJA1…
GOBP_POSITIVE_REGULATION_OF_CELL_CELL_ADHESION	GOBP_POSITIVE_REGULATION_OF_CELL_CELL_ADHESION	267	0.277853	1.77706	4.19291e-05	0.00160121	0.00130567	9054	tags=56%, list=49%, signal=29%	SHH/IL1A/FUT3/SOX2/IL23A/BMP7/MYB/LCK/PAK1/IL7/RHOH/AP3D1/TNFRSF14/PODXL/PRKCZ/PTPN11/CD46/NKAP/GPAM/RPS3/MALT1/AFDN/IL4R/SART1/NCK2/ZBTB7B/SELENOK/CCR2/IRAK1/RAC1/DPP4/CD1D/STAT5B/RUNX1/HSPD1/AP3B1/PNP/TFRC/RARA/NLRP3/NFKBIZ/PYCARD/PIK3CA/TNFRSF13C/CD4/FYN/CEACAM6/ICOS/GRB2/RIPK2/CD74/PTPRU/CTLA4/ZBTB16/HLA-A/SOX12/HLA-E/CCDC88B/CD5/ETS1/ZAP70/IL6ST/CD3E/LILRB1/SIRPB1/RASAL3/SERPINF2/GCNT2/IFNG/…
GOBP_PROTEIN_TARGETING_TO_VACUOLE	GOBP_PROTEIN_TARGETING_TO_VACUOLE	39	0.506318	2.11227	4.2423e-05	0.00160232	0.00130657	7195	tags=74%, list=39%, signal=46%	ZFYVE16/AP3M1/VPS13C/AP3D1/GCC2/VTI1B/GOSR2/NCOA4/SNX16/MON1A/AP3B1/VPS13D/VPS37B/SMURF1/VPS37A/LAMP2/NEDD4/VPS4A/VPS37C/HGS/AP4M1/M6PR/LAPTM5/NAGPA/MON1B/SORT1/CLU/GGA3/SCARB2
GOBP_NEGATIVE_REGULATION_OF_CELL_CYCLE_PHASE_TRANSITION	GOBP_NEGATIVE_REGULATION_OF_CELL_CYCLE_PHASE_TRANSITION	241	0.283882	1.77209	4.24376e-05	0.00160232	0.00130657	10410	tags=64%, list=56%, signal=29%	CDKN2A/CASP2/CENPF/OVOL1/ORC1/CDC25C/DTL/CNOT6/PSMA6/TAOK3/ZWINT/CDK4/BRCC3/CNOT1/PRMT1/EP300/MUC1/CARM1/NAE1/TPR/PSMD13/PLK1/PSMC6/PSME4/CNOT6L/BRD7/NABP2/E2F4/USP44/AURKB/PSMC2/TRIM39/PSMC1/BRCA1/IK/PSMC4/FBXO7/PSMB10/SYF2/PSME2/MDM4/CRADD/FAM122A/PSMG2/ARID3A/LCMT1/CDK2AP2/ZFP36L1/TTK/RBL1/CNOT4/PSMD3/DUSP1/RPL26/TNKS1BP1/USP47/TEX14/DLG1/RB1/CHEK1/BTG2/CDT1/CDC6/PSMD11/ATM/PSME3/SKP1/CNOT3/GA…
GOCC_MEMBRANE_MICRODOMAIN	GOCC_MEMBRANE_MICRODOMAIN	318	0.261772	1.72646	4.3441e-05	0.00163099	0.00132995	10595	tags=64%, list=57%, signal=28%	SHH/ITLN1/ASAH2/LY6K/FAS/LRP8/TNFRSF10A/ABCA1/MALL/RTN4RL2/ADAM17/NOS1/LCK/LRP6/SLC25A5/CASP8/TDGF1/PODXL/RTN4RL1/CBLB/SDC4/CTNNA1/CLN6/PRKCZ/ADGRG1/VDAC1/MAPT/HK1/ERLIN2/SERPINH1/PTCH1/KRAS/PARK7/PSEN1/ATP1B3/GNAI3/ARID3A/SDCBP/CD226/ORAI1/DPP4/STX12/PIKFYVE/RTN4R/PDZK1/DLL1/PLLP/ABCB4/MAPK3/SLC38A9/DLG1/TLR2/ANO1/LAMTOR1/ATP1B1/CD177/MYO1C/CD4/FYN/P2RY12/PTK2B/MS4A4A/LAT/LAMP2/SCARB1/JAK2/ZAP70…
GOBP_NATURAL_KILLER_CELL_ACTIVATION_INVOLVED_IN_IMMUNE_RESPONSE	GOBP_NATURAL_KILLER_CELL_ACTIVATION_INVOLVED_IN_IMMUNE_RESPONSE	20	-0.792556	-2.26202	4.41512e-05	0.00164839	0.00134414	444	tags=40%, list=2%, signal=39%	PGLYRP2/IFNA1/IFNA6/IFNA5/IFNA13/IFNA4/IFNA7/IFNA16
GOBP_NEGATIVE_REGULATION_OF_DNA_BINDING_TRANSCRIPTION_FACTOR_ACTIVITY	GOBP_NEGATIVE_REGULATION_OF_DNA_BINDING_TRANSCRIPTION_FACTOR_ACTIVITY	154	0.32953	1.87802	4.45766e-05	0.00165257	0.00134754	8478	tags=53%, list=45%, signal=29%	MDFI/NLRP12/CDKN2A/NR0B2/ID2/BMP7/TAF1/HDAC2/NWD1/HDAC4/ERBIN/MEN1/EIF2AK4/PTCH1/CEBPG/FAF1/NLRP2B/CHP1/TRIB1/ZNF675/IRAK1/NLRC3/COMMD7/TRIM21/CCDC22/MAP3K10/SUFU/USP7/RB1/NLRP3/PYCARD/SP100/TMSB4X/TCF7L2/FOXS1/HEYL/IRAK2/NUPR1/RBCK1/PIAS4/PKD1/ANXA4/G3BP2/ESR1/IRAK3/PTGIS/DAP/ARRB1/NFKBIA/FOXH1/TNFRSF4/CARD8/ID1/LRRC14/MTURN/CACTIN/CYP1B1/HES6/HES1/SFRP4/TAX1BP1/NOD2/PELI1/TBX6/SIK1/PIM1/FOXA2/N…
GOBP_REGULATION_OF_GTPASE_ACTIVITY	GOBP_REGULATION_OF_GTPASE_ACTIVITY	470	0.231962	1.58672	4.47576e-05	0.00165257	0.00134754	8912	tags=51%, list=48%, signal=27%	RGPD3/EPHA5/RGPD1/RGPD8/DEPDC1B/ECT2/RAP1GAP2/RGS10/F2RL1/EPHA1/RASGRP1/RABEP1/SEC23B/ARHGAP12/NGEF/NRP1/LRCH1/ARHGAP18/PLCB1/ARHGAP39/ARHGAP29/SIPA1L1/TSC2/CHM/VAV2/ARHGDIG/ARAP2/GIT2/GPSM1/TBC1D4/RAB3GAP2/RHOH/RALGAPA1/TBC1D9B/ACAP2/RASA2/DOCK4/ARHGAP11B/AGAP9/EIF5/BCAS3/STMN1/ARHGAP26/TBC1D15/SBF1/CBLB/GDI1/USP6NL/SOS1/WNK1/RIC8A/RASA4/ELMOD2/GMIP/GPS1/PREX1/TIAM1/PDE6D/ARHGAP6/TSC1/CRKL/AGFG2…
GOBP_RESPONSE_TO_TUMOR_NECROSIS_FACTOR	GOBP_RESPONSE_TO_TUMOR_NECROSIS_FACTOR	300	0.263342	1.70223	4.55773e-05	0.00166444	0.00135723	9147	tags=56%, list=49%, signal=29%	EDARADD/GCH1/MAP3K5/ADAM9/FAS/F2RL1/SGMS1/PSMA6/ADAM17/MAP4K3/PIAS3/YTHDC2/HDAC4/CASP8/PSMD13/PSMC6/ERBIN/PSME4/TDGF1/TNFRSF14/RNF31/NKX3-1/PSMC2/MAP2K7/RPS3/PSMC1/BRCA1/PSMC4/ADAM10/GBP3/PSMB10/PSME2/NLRP2B/NFE2L2/POSTN/SPATA2/ZNF675/PRPF8/ZFP36L1/COMMD7/NOL3/ASS1/CDIP1/PSMD3/MAPK3/STAT1/CASP4/UBD/ABCC2/SPHK1/APOB/PSMD11/PYCARD/TNFRSF13C/PSME3/TMSB4X/OCLN/GSS/TNFSF15/SMPD1/PSMB3/PTK2B/HSPA1A/RBC…
GOBP_GOLGI_VESICLE_TRANSPORT	GOBP_GOLGI_VESICLE_TRANSPORT	360	0.2514	1.66115	4.55274e-05	0.00166444	0.00135723	9657	tags=59%, list=52%, signal=29%	F5/SLC10A7/PKDCC/TRAPPC5/KLHL20/RABEP1/SEC23B/ARFGEF2/AP1AR/SEC22C/CYTH3/INSIG1/CCDC91/HYOU1/SEC22B/CNST/GOSR1/BBS2/VPS13C/SNX3/LMAN1/COG2/GOPC/GOLGA2/STEAP2/SEC24B/AP3D1/SCFD1/GBF1/SNAP23/ARF4/DNAJC28/VPS52/PPP6R1/AP1G2/SEC23IP/GORASP1/PITPNB/BBS1/CUL3/TMED10/GCC2/DCTN1/SEC24D/BET1L/ARCN1/PDCD6/VTI1B/SNX12/PPP6C/NSF/ACTR10/RBSN/GOLGA7/GOLPH3/KIF22/TEX261/CUX1/SNX8/TRAPPC4/AMN/VCP/GOLGA3/DYNC1H1/…
GOBP_KILLING_OF_CELLS_OF_OTHER_ORGANISM	GOBP_KILLING_OF_CELLS_OF_OTHER_ORGANISM	58	-0.642269	-2.30494	4.59598e-05	0.00166929	0.00136118	1027	tags=26%, list=6%, signal=25%	DEFA6/DCD/REG3G/DEFA5/DEFA3/CST11/DEFB118/MUC7/DEFB4A/LCE3A/LCE3B/CFHR2/DEFB103A/DEFB103B/DEFA1B
GOBP_REGULATION_OF_TELOMERE_CAPPING	GOBP_REGULATION_OF_TELOMERE_CAPPING	26	0.576432	2.10824	4.63963e-05	0.00167603	0.00136668	5683	tags=69%, list=30%, signal=48%	NEK2/ERCC4/NABP2/AURKB/SMG6/MAP2K7/TERF2/ERCC1/NEK7/USP7/MAPK3/RTEL1/ATM/HNRNPD/NBN/RAD50/MAP3K4/PRKCQ
GOBP_REGULATION_OF_PEPTIDYL_SERINE_PHOSPHORYLATION_OF_STAT_PROTEIN	GOBP_REGULATION_OF_PEPTIDYL_SERINE_PHOSPHORYLATION_OF_STAT_PROTEIN	14	-0.856559	-2.23498	4.72311e-05	0.00167896	0.00136907	444	tags=50%, list=2%, signal=49%	IFNA1/IFNA6/IFNA5/IFNA13/IFNA4/IFNA7/IFNA16
GOMF_ACID_AMINO_ACID_LIGASE_ACTIVITY	GOMF_ACID_AMINO_ACID_LIGASE_ACTIVITY	21	0.620008	2.10193	4.7058e-05	0.00167896	0.00136907	4479	tags=67%, list=24%, signal=51%	TTLL6/PAICS/TTLL13P/PPCS/TTLL1/TTLL7/GCLC/TTLL3/TTLL5/TTL/GCLM/GSS/TTLL11/TPGS1
GOBP_NEGATIVE_REGULATION_OF_KINASE_ACTIVITY	GOBP_NEGATIVE_REGULATION_OF_KINASE_ACTIVITY	245	0.281892	1.76111	4.69554e-05	0.00167896	0.00136907	9231	tags=57%, list=50%, signal=29%	TESC/PPP1R1B/WEE2/CDKN2A/CEP85/PRKAR1B/EPHA1/BMP7/TFAP4/CIT/SRCIN1/TAOK3/GPRC5A/PRKCD/TSG101/LRP6/TSC2/TARBP2/PLK1/RHOH/CAMK2N1/PRDX3/MEN1/NPM1/SOCS4/DNAJC3/CBLB/NUP62/COX11/PRKAG2/MAPT/YWHAG/WNK1/GPS1/TRIM27/SPRED3/FBXO7/YWHAB/PARK7/CEACAM1/PSEN1/ITGB1BP1/CHP1/TRIB1/ZNF675/NF2/DUSP14/KAT2B/AJUBA/SH2B3/HIPK3/DUSP1/TESK1/GMFB/LATS2/PKIA/DUSP16/IGF1R/DUSP3/RB1/PIK3IP1/HEXIM1/DBNDD1/RGS14/PYCARD/SER…
GOCC_EARLY_ENDOSOME	GOCC_EARLY_ENDOSOME	364	0.252227	1.66896	4.75161e-05	0.00167939	0.00136941	7034	tags=46%, list=38%, signal=29%	EPHA8/MCOLN3/SLC30A10/OR51E2/ADRB2/ATP11A/F2RL1/ANKRD13B/HAP1/RABEP1/AP1AR/NRP1/ZFYVE16/NIPA2/NCSTN/TSG101/CCDC154/LRP6/TRIM3/USP8/UHRF1BP1L/SNX5/SNX3/SH3GL2/LNPEP/STEAP2/RAB21/PRDX3/WDFY2/RAB4A/MTMR2/NUMB/STAM2/SNX27/VPS11/VPS29/CLN6/VIPAS39/FKBP15/INPP5F/APH1A/FZD5/RAB5C/RUFY1/TMEM9B/VTI1B/SNX12/CD207/TRIM27/VPS33A/WASHC3/RBSN/NUCB1/PSEN1/ZFYVE9/SNX8/SNX17/MVB12B/MIB2/LDLRAP1/RAB22A/WDR91/VAC14…
GOBP_REGULATION_OF_CELL_CELL_ADHESION	GOBP_REGULATION_OF_CELL_CELL_ADHESION	411	0.242611	1.64074	4.77456e-05	0.00167939	0.00136941	9298	tags=54%, list=50%, signal=28%	SHH/PCDH8/IL1A/FUT3/SOX2/IL23A/PLA2G2F/TRPV4/BMP7/ZDHHC21/MYB/LCK/PAK1/PRKCD/IL7/PPARA/IDO1/RHOH/GTPBP4/AP3D1/TNFRSF14/RC3H1/PODXL/CBLB/SDC4/MINK1/PRKCZ/PTPN11/RC3H2/CD46/NKAP/DLG5/GPAM/TWSG1/RPS3/WNK1/MALT1/EPHA7/CEACAM1/AFDN/IL4R/SART1/NCK2/ZBTB7B/SELENOK/SPINT2/CCR2/MAPK7/IRAK1/RAC1/NF2/DPP4/CD1D/ASS1/STAT5B/PAWR/RUNX1/SH2B3/HSPD1/AP3B1/LRFN3/METTL3/DLG1/DUSP3/PNP/TFRC/RARA/SWAP70/NLRP3/NFKBIZ…
GOBP_MACROMOLECULE_DEACYLATION	GOBP_MACROMOLECULE_DEACYLATION	104	0.368416	1.93518	4.92243e-05	0.00171336	0.00139712	7926	tags=62%, list=43%, signal=36%	NOTUM/HDAC1/HDAC2/EP300/HDAC4/ABHD16A/REST/NIPBL/SIRT2/MORF4L1/DYRK1A/KDM5A/HDAC3/MAPT/HDAC11/SPRED3/HDAC8/RCOR3/PRKAA2/ZBTB7B/PER2/SIRT7/ELK4/LYPLA1/ING2/MIER1/HDAC10/CAMK2D/BEX4/TADA3/PRDM5/SUDS3/TBL1X/PRKD1/LYPLAL1/HDAC5/MTA3/LYPLA2/SIN3B/TRERF1/SPRED2/IFNG/TPPP/MTA1/HDAC9/ABHD12/PRKD2/SIRT4/TBL1Y/MORF4L2/BCL6/SPRED1/PHB/RBM14/SIRT3/AKAP8L/HDAC6/SIN3A/JDP2/FNTA/SIRT5/MTA2/SPHK2/MSL3
GOBP_DNA_REPLICATION	GOBP_DNA_REPLICATION	273	0.269821	1.73801	4.9136e-05	0.00171336	0.00139712	8561	tags=55%, list=46%, signal=30%	ATRIP/DACH1/GMNN/ORC1/BARD1/MSH3/POLB/DTL/FANCM/MMS22L/SDE2/ORC2/SMC3/ATF1/PDS5A/WIZ/RNASEH2A/RBBP8/EHMT2/ATAD5/KAT5/CCNA2/BRIP1/INO80/UPF1/GTPBP4/NFIB/SUPT16H/KIN/POLA2/CDC7/RFC3/DDX11/EME2/POLD1/POLA1/DBF4/RBMS1/CCNE2/REV3L/WRNIP1/WDHD1/HELB/POLD3/ORC5/TERF2/BRCA1/KCTD13/MCM8/POLD2/RFC1/NFIC/FAF1/ESCO2/CHAF1A/ETAA1/LRWD1/SENP2/CHTF18/SIRT7/TOP3A/ING5/ANKRD17/TOP1MT/RAC1/NFIX/TONSL/THOC1/MAP2K4/…
GOCC_PROTEIN_ACETYLTRANSFERASE_COMPLEX	GOCC_PROTEIN_ACETYLTRANSFERASE_COMPLEX	91	0.385859	1.96055	5.11465e-05	0.00175722	0.00143288	8224	tags=58%, list=44%, signal=33%	MBIP/YEATS4/EP300/KANSL2/TADA1/UBAP2L/TAF5L/KAT5/NAA16/BRD1/HCFC1/MORF4L1/DR1/TAF5/TADA2B/TAF2/TADA2A/KAT6A/OGT/RUVBL2/ING5/NAA50/ATXN7L3/MRGBP/KANSL1L/KAT2B/KAT7/CREBBP/NAA10/MEAF6/TADA3/BRPF1/TAF6L/ACTBL2/TAF9B/SUPT3H/DMAP1/TAF4/WDR5/NAA38/KAT2A/EPC2/EPC1/MORF4L2/MSL2/KANSL3/POLE3/NAA30/EP400/MSL3/RUVBL1/TAF6/JADE1
GOBP_TRANSLATIONAL_ELONGATION	GOBP_TRANSLATIONAL_ELONGATION	130	0.34177	1.88403	5.09954e-05	0.00175722	0.00143288	9053	tags=60%, list=49%, signal=31%	EFL1/EEF1B2/USP16/MRPS35/NEMF/MRPS31/MRPS27/MRPS28/PTCD3/MRPS18B/MRPS22/MRPL17/MRPS12/MRPS7/MRPL21/MRPL38/MRPL11/TRNAU1AP/MRPL49/EEF1G/MRPS9/MRPL13/MRPL48/MRPS15/SECISBP2L/MRPS21/GFM1/AURKAIP1/DPH6/EIF5A/MRPS24/DPH3/MRPL18/MRPS17/CPEB3/MRPL58/TSFM/RPLP1/MRPL51/DPH5/SECISBP2/EEFSEC/EEF2K/SEPSECS/DPH7/MRPL39/MRPL52/MRPL3/MRPL35/MRPL40/MRPL20/MRPL9/MRPL46/MRPL34/MRPL22/MRPL54/MRPL2/MRPS2/MRPS26/EIF5…
GOBP_CELL_SUBSTRATE_ADHESION	GOBP_CELL_SUBSTRATE_ADHESION	348	0.250419	1.66876	5.12731e-05	0.00175722	0.00143288	9301	tags=53%, list=50%, signal=27%	LAMB4/ONECUT2/MMP12/CDKN2A/AGR2/ADAM9/ITGA10/EPHA1/TESK2/PRKX/AP1AR/SRCIN1/NRP1/KIF14/FZD4/CARMIL1/VWA2/LDB1/ATRN/ACER2/SPOCK2/ATXN3/OLFM4/COL26A1/FER/TACSTD2/LAMB1/ATRNL1/CLASP2/TIMM10B/BCAS3/PARVB/SDC4/MINK1/PRKCZ/ITGA2/PTPRA/P4HB/CALR/PREX1/TIAM1/ARHGAP6/TSC1/CRKL/RELL2/AKIP1/ITGB1BP1/CDK5/MUC4/POSTN/RAC1/RSU1/NF2/RCC2/AJUBA/TRIOBP/TESK1/RASA1/RREB1/DUSP3/MAP4K4/TMEM8B/VAMP3/JUP/ITGAL/WHAMM/AN…
GOBP_FC_EPSILON_RECEPTOR_SIGNALING_PATHWAY	GOBP_FC_EPSILON_RECEPTOR_SIGNALING_PATHWAY	111	0.36336	1.9201	5.18739e-05	0.00176874	0.00144227	6075	tags=50%, list=33%, signal=34%	FCER1A/PSMA6/PAK1/VAV2/PSMD13/PSMC6/TAB3/PSME4/PPP3CB/NFATC3/FER/PSMC2/MAP2K7/SOS1/PSMC1/PSMC4/MALT1/PSMB10/SHC1/PSME2/RAC1/MAP2K4/PSMD3/MAPK3/TAB1/PSMD11/GAB2/PIK3CA/PSME3/SKP1/PSMB3/GRB2/PSMB7/PSMB1/LAT/NFATC2/PSMA2/PSMB2/MAPK10/FCER1G/BTK/PAK2/PSMD1/PSMD5/CUL1/LYN/SYK/CALM1/RELA/PRKCQ/PSMB9/NFKB1/PSMB8/PLCG2/FBXW11/PSMC5
GOBP_METHYLATION	GOBP_METHYLATION	329	0.257421	1.68832	5.22915e-05	0.00177393	0.0014465	11308	tags=69%, list=61%, signal=28%	WT1/FBLL1/TDRD5/CYP1A1/PAX5/BCOR/BHMT/TFB2M/MIS18A/FBXO11/MYB/ZNF304/TRMT61B/FDXACB1/DOT1L/ARID4A/PCMTD2/IWS1/PRMT1/RIF1/CAMKMT/CARM1/ZC3H13/MRM1/TYMS/SETD5/EHMT2/ETFBKMT/DNMT3B/SETD4/TDRKH/HNMT/METTL6/TET3/MEN1/ZCCHC4/PCIF1/KMT2E/METTL21A/PWP1/JARID2/BRCA1/SETD7/WDR61/KMT5C/SMARCB1/TRMO/SETD2/TRMT61A/PCMT1/SMYD2/N6AMT1/GNAS/OGT/PYGO2/NSUN6/MRM2/PRDM2/LRTOMT/LCMT1/SIRT7/PRMT3/PAF1/AASS/METTL5/KDM…
GOCC_NEURON_TO_NEURON_SYNAPSE	GOCC_NEURON_TO_NEURON_SYNAPSE	333	0.252872	1.66119	5.26671e-05	0.00177765	0.00144954	11119	tags=66%, list=60%, signal=27%	GRID2/GRM7/NETO1/NETO2/GRIN2D/DCLK1/CTNND2/LRP8/STRN/PRKAR1B/TANC1/SHANK2/ARFGEF2/SRCIN1/NOS1/CAMK1/PSD3/USP8/RNF19A/SIPA1L1/TSC2/PCBP2/SH3GL2/GOPC/CAMK2N1/GPHN/LRFN1/PCLO/MTMR2/PLCB4/MINK1/PRKCZ/DRD2/LZTS3/RPS18/RPS25/DLG5/PTCH1/RPS3/SOS1/TIAM1/ADAM10/NSF/TSC1/ABI1/EPHA7/PLEKHA5/RPL14/NCK2/CDK5/SYNGAP1/DGKZ/RPS19/ARHGEF9/CTNND1/RPS27/IQSEC1/CRTC1/SH3GL1/NLGN2/DLG4/ADGRL1/KCND3/CNN3/DNAJB1/LRFN3/…
GOBP_MITOCHONDRIAL_TRANSPORT	GOBP_MITOCHONDRIAL_TRANSPORT	247	0.281462	1.76308	5.53012e-05	0.00185717	0.00151438	5569	tags=39%, list=30%, signal=28%	MPV17L/SLC25A6/MCU/AFG3L2/GRPEL2/SLC25A30/MTX2/COX18/CNP/SLC25A5/CASP8/MID1IP1/GZMB/LMAN1/HSPA1L/CPT2/MRS2/SREBF2/MICU2/RNF31/TOMM22/TIMM10B/VPS11/AGK/PRKAG2/VDAC1/TIMM8B/FZD5/SLC25A32/SLC25A12/YWHAG/TOMM70/CPT1B/HUWE1/FBXO7/SFXN2/YWHAB/PSEN1/GRPEL1/YWHAQ/NAIF1/MPC2/PRKAA2/SLC25A10/TOMM5/SLC25A36/TIMM17B/HAX1/PPIF/FIS1/EYA2/NOL3/PPP1R13B/SH3GLB1/YWHAE/SLC25A4/SLC25A1/SAMM50/HSPD1/PRKAB2/SMDT1/MTE…
GOBP_PROTEIN_DEPHOSPHORYLATION	GOBP_PROTEIN_DEPHOSPHORYLATION	310	0.261496	1.6914	5.62231e-05	0.00187869	0.00153193	10393	tags=62%, list=56%, signal=28%	PPP4R4/PPP1R1B/CDCA2/CDC25C/PPM1H/PPP2R2A/LCK/PPP4R1/PRKCD/CTDSPL2/PPP1R14B/ACP1/MTMR3/MFHAS1/PPP3CB/CDC25A/HSP90AB1/PPP5C/MASTL/PTPDC1/MTMR2/MTM1/PPP6R1/PPP1CC/RPAP2/SBF1/PPP1R2/PPP1R10/PTPN11/CALM2/DRD2/PPP1CB/PTPRA/SHOC2/PPA2/PPP4C/PPP1R11/PPP6C/ARPP19/TSC1/YWHAB/EYA3/CDC14A/ENSA/CAMTA1/SYMPK/PPTC7/PPP2CB/FAM122A/PPP1R37/PIN1/PTPN21/SSH1/PPP1R12A/PPP1R8/PTPRG/DUSP14/PPME1/EYA2/URI1/CAMK2G/PHLP…
GOBP_STRESS_ACTIVATED_PROTEIN_KINASE_SIGNALING_CASCADE	GOBP_STRESS_ACTIVATED_PROTEIN_KINASE_SIGNALING_CASCADE	267	0.275541	1.76227	5.65894e-05	0.00188153	0.00153424	10602	tags=66%, list=57%, signal=29%	XDH/SH3RF1/MAP3K5/MAPK13/ANKRD6/SH3RF3/FAS/F2RL1/UBE2V1/RASGRP1/MBIP/MAP4K3/TAOK3/HIPK2/ERN1/PAK1/PLCB1/PRMT1/RAP2A/TAB3/MFHAS1/PDCD10/MEN1/PAK4/MINK1/HDAC3/MAP2K7/AXIN1/MAP4K5/SASH1/GPS1/CRKL/RELL2/TIRAP/TRIB1/SDCBP/ZNF675/ZFP36L1/IRAK1/MAP3K3/MAP2K4/RB1CC1/KAT7/MAP3K10/HIPK3/KLHL31/DUSP1/UBA52/MAPK3/MAP3K2/DLG1/TAB1/IGF1R/DUSP3/MAP4K4/MAGI3/SPHK1/PYCARD/SKP1/SERPINB3/MDFIC/GADD45A/PTK2B/IRAK2/M…
GOBP_PEPTIDYL_THREONINE_MODIFICATION	GOBP_PEPTIDYL_THREONINE_MODIFICATION	123	0.346213	1.89258	5.79999e-05	0.00190942	0.00155699	7292	tags=51%, list=39%, signal=31%	STK39/BMP7/TAF1/CIT/HIPK2/DDIT4/ACVR1/GALNT1/PRKCD/GALNT3/PLK1/SIRT2/OXSR1/DYRK1B/CSNK2A1/DYRK1A/CALM2/PRKAG2/AXIN1/WNK1/SPRED3/CDK5/CLK1/ULK1/TTK/EIF4G1/CDC42BPG/MAP3K10/HIPK3/CAMK2D/DYRK3/TNKS1BP1/CDC42BPA/CHEK1/GRK2/SPHK1/PRKD1/CAB39/RIPK2/GALNT11/SPRED2/S1PR2/IRGM/ACVR1B/TGFBR1/GALNT16/DYRK4/GALNT13/PRKD2/TRIM6/CALM1/NLK/PRKDC/GALNTL6/INPP5K/SPRED1/VRK1/PRKCA/CDC42BPB/PARD3/APP/EOGT/CDK10
GOBP_REGULATION_OF_APOPTOTIC_SIGNALING_PATHWAY	GOBP_REGULATION_OF_APOPTOTIC_SIGNALING_PATHWAY	327	0.256877	1.69482	5.77873e-05	0.00190942	0.00155699	10807	tags=69%, list=58%, signal=30%	PDX1/ASAH2/IL1A/SH3RF1/DDIAS/HDAC1/CASP2/FAS/MPV17L/TNFRSF10A/SGMS1/PHIP/TRAF7/LCK/BECN1/ACVR1/NLE1/BCL2L14/PRKCD/HYOU1/IL7/MUC1/SLC25A5/CASP8/FAIM/FIGNL1/BCLAF1/DDX3X/ARMC10/CSNK2A1/NDUFS3/NKX3-1/CTNNA1/INHBA/P4HB/TRIM39/RPS3/BRCA1/GHITM/EYA3/PARK7/WWOX/RNF34/PSEN1/FAF1/NCK2/DNM1L/GNAI3/NFE2L2/CRADD/TNFSF10/MAPK7/BCL2L2/IVNS1ABP/GRINA/ING5/BDNF/RPL11/PPIF/FIS1/ING2/EYA2/URI1/MSX1/NOL3/RB1CC1/YAP…
GOMF_PHOSPHATASE_ACTIVITY	GOMF_PHOSPHATASE_ACTIVITY	258	0.277331	1.74744	6.07001e-05	0.00197882	0.00161358	10374	tags=64%, list=56%, signal=29%	FBP2/PLPPR1/NT5DC4/PLPP4/CDC25C/PPM1H/INPP5J/LCK/PLPPR3/PPP4R1/CTDSPL2/ACP1/MTMR3/FBP1/LPIN2/PPP3CB/CDC25A/PPP5C/PTPDC1/MTMR2/MTM1/PPP1CC/RPAP2/SBF1/PTPN11/PPP1CB/INPP5F/PTPRA/PPA2/PPP4C/MTMR10/PPP6C/EYA3/CDC14A/PPTC7/PPP2CB/PTPN21/SSH1/SGPP1/FRA10AC1/INPP5E/PTPRG/DUSP14/EYA2/PIKFYVE/SYNJ1/INPP5A/CAMK2G/LPIN3/PHLPP2/ILKAP/DUSP1/PPM1D/NANP/PON3/SSU72/PTPN18/DLG1/DUSP16/DUSP3/TNS2/NT5DC2/PHPT1/MTMR…
GOBP_NCRNA_METABOLIC_PROCESS	GOBP_NCRNA_METABOLIC_PROCESS	447	0.232409	1.56928	6.04334e-05	0.00197882	0.00161358	11112	tags=68%, list=60%, signal=28%	PIWIL1/FBLL1/TRNT1/TFB2M/INTS6L/WDR3/TYW5/TRUB1/PARS2/AIMP2/TRMT61B/QTRT2/FDXACB1/NOLC1/NOL11/DDX18/THUMPD1/DDX47/KTI12/WARS2/TRIT1/RCL1/DDX52/MRM1/RIOK2/NAT10/AIMP1/NOP9/ANKRD16/BYSL/FARSB/TARBP2/UTP11/EBNA1BP2/RPL7L1/TDRKH/KRR1/METTL6/GTPBP4/ABT1/RC3H1/AARS2/ZCCHC4/AGO1/TEX10/RAN/URB1/AGO3/PELO/TSEN15/NOL8/RPL5/SRRT/IMP4/INTS9/RC3H2/MAPT/PIH1D2/TBL3/TYW1B/RPS25/GRSF1/RIOK3/PPA2/HELB/ERCC2/PES1/…
GOBP_REGULATION_OF_DEPHOSPHORYLATION	GOBP_REGULATION_OF_DEPHOSPHORYLATION	201	0.299664	1.81976	6.1762e-05	0.00200367	0.00163384	9840	tags=59%, list=53%, signal=28%	PPP4R4/PPP1R1B/CDCA2/CHP2/ARFGEF3/PPP2R2A/PPP4R1/PRKCD/CNST/PPP1R14B/MTMR3/CEP192/PKMYT1/MFHAS1/RBM26/HSP90AB1/MASTL/PPP2R3C/PCIF1/SMG7/MTMR2/PPP6R1/PPP1R2/PPP1R10/SMG6/CALM2/DRD2/ITGA2/FKBP15/SHOC2/WNK1/PPP1R11/ARPP19/TSC1/YWHAB/ENSA/CAMTA1/MPHOSPH10/SYMPK/FAM122A/PPP1R37/PIN1/CHP1/ZFYVE1/PPP1R12A/PPP1R8/SEMA4D/PPME1/URI1/YWHAE/PPP2R3A/SLC39A10/CD2BP2/PPP4R2/ZCCHC9/SWAP70/MTMR9/ELFN1/SMPD1/MTMR1…
GOBP_TRANSPORT_ALONG_MICROTUBULE	GOBP_TRANSPORT_ALONG_MICROTUBULE	151	0.325782	1.84134	6.24793e-05	0.00201715	0.00164483	10840	tags=68%, list=58%, signal=29%	MREG/BBS12/APBA1/BICDL1/HAP1/CEP131/AP3M1/IFT74/KIF5C/RAB21/AP3D1/AP3M2/TTC30A/PRKCZ/MAPT/TERF2/ACTR10/RAB27B/DYNC2H1/BLOC1S6/DYNC1H1/IFT22/SPG11/SYBU/AP3B1/RAB6A/AP3S2/BICDL2/WASF1/DST/MAP1B/AGBL4/NDE1/SOD1/MAP1A/UXT/IFT20/DYNLL1/DYNC1I1/IFT57/WDR19/AP3S1/COPG1/FBXW11/MAP2/AP3B2/TMEM108/KIF5A/KIF1A/HNRNPU/KIF1C/SSNA1/KIF1B/ARL8B/BICD1/MAK/APP/CNIH2/SSX2IP/DLG2/IFT122/TTC21A/RHOT2/BLOC1S1/HIF1A/K…
GOBP_VACUOLAR_TRANSPORT	GOBP_VACUOLAR_TRANSPORT	148	0.323235	1.82249	6.46956e-05	0.00204966	0.00167134	8744	tags=59%, list=47%, signal=31%	ADRB2/PCDHGA3/BECN1/CCDC91/HOOK2/ZFYVE16/SLC46A3/TSG101/AP3M1/VPS13C/AKTIP/AP3D1/CLEC16A/MTM1/VPS52/AP1G2/SNX27/VPS11/VIPAS39/GCC2/VTI1B/VPS33A/CHMP1B/RBSN/CHMP5/CHMP3/VCP/GOSR2/VPS18/NCOA4/UBXN6/SNX16/VPS39/MON1A/MGRN1/CHMP7/AP3B1/RAB12/VPS13D/VPS37B/SMURF1/VPS37A/HSPA1A/RILP/LEPROTL1/RHOB/LAMP2/NEDD4/LEPROT/HGSNAT/DENND3/VPS4A/VPS37C/VPS35/HGS/AP4M1/SPTBN5/M6PR/EHD3/LAPTM5/TMEM106B/NAGPA/PRKN/M…
GOBP_I_KAPPAB_KINASE_NF_KAPPAB_SIGNALING	GOBP_I_KAPPAB_KINASE_NF_KAPPAB_SIGNALING	274	0.272299	1.75808	6.44924e-05	0.00204966	0.00167134	9336	tags=55%, list=50%, signal=28%	ECT2/NLRP12/LURAP1L/HDAC1/IRAK1BP1/F2RL1/UBE2V1/MID2/AKAP13/TGM2/CASP8/FAIM/TAB3/RHOH/PPP5C/SLC20A1/RNF31/NUP62/GOLT1B/RIOK3/TRIM39/OTUD7A/OTUD7B/TMEM9B/TRIM27/MALT1/IFIT5/TIRAP/MIB2/TNFSF10/ZNF675/ANKRD17/IRAK1/MAP3K3/NLRX1/NLRC3/TRIM21/MIER1/AJUBA/CCDC22/IRF3/JMJD8/UBA52/HTR2B/TAB1/STAT1/CANT1/TLR2/UBD/TFRC/PRKD1/TERF2IP/RHOC/PYCARD/TLR7/CD4/FYN/IRAK2/SUMO4/ZDHHC13/RBCK1/RELB/TRIM22/RIPK2/TBKBP…
GOBP_REGULATION_OF_HEMOPOIESIS	GOBP_REGULATION_OF_HEMOPOIESIS	366	0.246501	1.63186	6.39842e-05	0.00204966	0.00167134	9868	tags=58%, list=53%, signal=28%	SHH/THPO/TMEM178A/LOX/TESC/SH3RF1/HDAC1/MPL/IL23A/IL5/MYB/TNRC6B/PIAS3/PRMT1/LDB1/IL7/EP300/CASP8/CREB1/HOXA5/BRD1/RHOH/AP3D1/RC3H1/P4HTM/LEO1/PPP2R3C/FOXP1/AGO1/NOTCH2/KMT2E/AGO3/PRKCZ/INHBA/RC3H2/CD46/NKAP/TNRC6A/SOS1/ZNF16/MALT1/FBXO7/WDR61/RNF41/TCTA/XRCC6/CEACAM1/IL4R/SART1/GNAS/ZBTB7B/CCR2/TRIB1/ZNF675/TMEM176B/ARNT/ZFP36L1/HAX1/PAF1/KAT2B/KAT7/CNOT4/STAT5B/RUNX1/CREBBP/DLL1/AP3B1/METTL3/GP…
GOBP_RESPONSE_TO_OXIDATIVE_STRESS	GOBP_RESPONSE_TO_OXIDATIVE_STRESS	419	0.235343	1.59064	6.47131e-05	0.00204966	0.00167134	10636	tags=63%, list=57%, signal=28%	KCNC2/S100A7/TRPM2/EPX/TAT/ECT2/GCH1/MAP3K5/SRXN1/MAPK13/ADAM9/PXDN/DHFR/BMP7/MYB/HDAC2/BECN1/ERN1/PRKCD/ATRN/MCTP1/APEX1/NDUFA12/FANCC/REST/CCNA2/SIRT2/OXSR1/PDCD10/PRDX3/FER/PDE8A/SETX/PPP5C/IDH1/OGG1/MAPT/ERCC2/P4HB/RPS3/CBX8/ERCC1/AKR1C3/TSC1/FBXO7/ANKZF1/PARK7/PSEN1/SLC23A2/NDUFB4/PYROXD1/PRKAA2/SELENOK/NFE2L2/NDUFA6/PPP2CB/MAPK7/ARNT/GPX4/NFE2L1/PPIF/MAPKAP1/MICB/NOL3/PRDX1/DUOX2/MTR/PAWR/T…
GOCC_SPLICEOSOMAL_COMPLEX	GOCC_SPLICEOSOMAL_COMPLEX	183	0.305054	1.81197	6.57231e-05	0.00206375	0.00168283	9791	tags=60%, list=53%, signal=29%	HNRNPR/CWC22/SNRPF/RBMX/SNRPG/SREK1/PPIL1/UPF1/RBM22/PNN/SF3B1/TRA2A/SF3A3/RBMX2/PRPF3/CWF19L1/USP39/YBX1/PRPF6/PRPF39/SNRPA1/PRPF19/HNRNPF/TFIP11/SRRM2/PPIH/IK/ISY1/RBM5/RBM28/C9orf78/SYF2/WBP4/SART1/CTNNBL1/HNRNPA1/PRPF4B/SNRNP35/IVNS1ABP/LSM4/DHX32/PRPF8/PPP1R8/GPKOW/RBMXL1/TTF2/DHX38/PABPC1/SNRPB/HNRNPA3/PRPF4/PRPF38A/SNRPB2/WBP11/DQX1/LSM5/LSM3/RALY/PPIE/FRG1/SF3B4/RBM8A/ZNF830/AKAP17A/DDX23…
GOBP_PROTEIN_CONTAINING_COMPLEX_DISASSEMBLY	GOBP_PROTEIN_CONTAINING_COMPLEX_DISASSEMBLY	320	0.252988	1.66618	6.57756e-05	0.00206375	0.00168283	10712	tags=67%, list=57%, signal=29%	ADRB2/F2RL1/TRPV4/TWF1/ABCE1/DDIT4/CARMIL1/TSG101/LRP6/MRPS35/MID1IP1/UPF1/SUPT16H/CLEC16A/SETX/MFSD8/MRRF/SCAF4/MRPS31/CLASP2/MRPS27/SMARCC1/STMN1/WNT8B/MRPS28/FRAT2/PTCD3/AXIN1/MRPS18B/KIF24/FZD5/MRPS22/TFIP11/MRPL17/SMARCC2/NSF/FLII/VPS33A/CHMP1B/MRPS12/SMARCB1/UBQLN4/CHMP5/MRPS7/MRPL21/MRPL38/N6AMT1/CHMP3/APC2/MRPL11/MRPL49/VCP/MRPS9/IST1/MRPL13/MRPL48/MRPS15/UVRAG/MTPN/GABARAPL1/MRPS21/SNAP2…
GOCC_CLATHRIN_COAT	GOCC_CLATHRIN_COAT	44	0.485111	2.10572	6.71011e-05	0.0020955	0.00170872	5254	tags=55%, list=28%, signal=39%	NCALD/AP3M1/CLTC/SYNRG/AP1M2/AP3M2/AP1B1/AP1G2/AP4B1/VPS33A/AP2A2/AP2B1/AP2M1/SGIP1/SYNJ1/AP3B1/EPN1/CLTB/AP1M1/AP1S1/AP2S1/AP4M1/ENTHD1/TBC1D5
GOBP_NEGATIVE_REGULATION_OF_GENE_EXPRESSION_EPIGENETIC	GOBP_NEGATIVE_REGULATION_OF_GENE_EXPRESSION_EPIGENETIC	54	0.446818	2.04737	6.74338e-05	0.00209609	0.0017092	7941	tags=70%, list=43%, signal=41%	HDAC2/DOT1L/RIF1/HAT1/DNMT3B/SIRT2/MORF4L1/JARID2/TRIM27/UBR2/UBE2B/ASF1A/PPHLN1/MIER1/PHF19/PPM1D/MTF2/DPY30/HDAC5/PCGF1/SMCHD1/PCGF2/ATAD2B/MTHFR/DNMT1/AEBP2/SPI1/EPC1/MORF4L2/MPHOSPH8/CREBZF/RBBP7/SIN3A/PHF1/KMT2D/DNMT3A/MSL3/EZH2
GOMF_OXIDIZED_DNA_BINDING	GOMF_OXIDIZED_DNA_BINDING	11	0.744754	2.05935	6.81148e-05	0.00210132	0.00171347	2159	tags=45%, list=12%, signal=40%	MSH3/MSH2/OGG1/POT1/RPS3
GOBP_MITOCHONDRIAL_TRANSLATION	GOBP_MITOCHONDRIAL_TRANSLATION	132	0.337853	1.8642	6.83163e-05	0.00210132	0.00171347	11069	tags=69%, list=59%, signal=28%	SHMT2/NOA1/WARS2/MRPS35/MTIF2/AARS2/MRRF/MRPS31/MRPS27/MRPS28/PTCD3/MRPS18B/MRPS22/MRPL17/MRPS12/MRPS7/MRPL21/MRPL38/SARS2/MRPL11/MRPL49/MPV17L2/MRPS9/MRPL13/MRPL48/MRPS15/RCC1L/MRPS21/TACO1/GFM1/AURKAIP1/RARS2/MRPS24/RPUSD3/MRPL18/MRPS17/FASTKD2/MRPL58/TSFM/MRPL51/TRMT10C/MTRF1/MRPL39/MRPL52/MRPL3/MRPL35/MRPL40/MRPL20/NGRN/MRPL9/RPUSD4/MRPL46/MRPL34/UQCC2/MRPL22/MRPL54/GATC/MRPL2/QRSL1/MRPS2/MRP…
GOMF_UBIQUITIN_LIKE_PROTEIN_TRANSFERASE_ACTIVITY	GOMF_UBIQUITIN_LIKE_PROTEIN_TRANSFERASE_ACTIVITY	421	0.239946	1.614	6.85453e-05	0.00210132	0.00171347	7131	tags=47%, list=38%, signal=30%	SH3RF1/TRIM31/RFPL2/BCOR/SH3RF3/KLHL20/BARD1/NHLRC4/DTL/TAF1/FBXO11/HERC3/TRAF7/HLTF/NCCRP1/RNF214/HECTD1/HACE1/PIAS3/RNF123/TRIM74/HECTD4/DTX3/RNF141/UBE2G1/WDSUB1/FBXO22/KLHL9/TRIM3/RNF19A/HDAC4/RNF144A/MAEA/BFAR/HERC2/UBA3/AKTIP/ATG16L1/RC3H1/PJA1/UBE2O/RNF31/DTX4/FBXO25/UBE2Z/PIAS1/KCMF1/CBLB/VPS11/RNF168/UBE2A/CUL3/RNF6/RC3H2/PRPF19/FBXO21/TRIM39/UBE2S/HERC4/FANCL/BRCA1/KCTD13/UBE3B/UBE2E2/H…
GOCC_PHAGOCYTIC_VESICLE	GOCC_PHAGOCYTIC_VESICLE	133	0.343605	1.89084	7.11654e-05	0.00217168	0.00177084	9578	tags=62%, list=51%, signal=31%	RAB11FIP1/ABCA1/BECN1/SEC22B/SNX3/SNAP23/CALR/RAB22A/HLA-C/FMNL1/VPS26B/UVRAG/STX12/PIKFYVE/STXBP3/PDIA3/ATP6V0C/UNC93B1/ANXA11/RAB14/RAB10/TLR2/VAMP3/ATP6V0E2/RAB11FIP5/TLR7/MYO1C/AMBRA1/INPP5B/RILP/RAC2/TAP2/LAMP2/HLA-A/HLA-E/NCF2/HLA-F/ITGB5/IRGM/RAB32/SYK/OCRL/ATP6V0A1/MPEG1/TCIRG1/RAB11B/MPO/HVCN1/ATP6V0A4/NOD2/RAB31/TAP1/APPL1/NOD1/CD36/GNLY/STXBP4/ATP6V0D2/RAPGEF1/RAB5A/ATP6V0E1/STX8/VAMP7…
GOBP_NUCLEAR_CHROMOSOME_SEGREGATION	GOBP_NUCLEAR_CHROMOSOME_SEGREGATION	251	0.276879	1.73749	7.1877e-05	0.00217355	0.00177236	4020	tags=35%, list=22%, signal=28%	TEX12/C14orf39/KIF25/ECT2/NEK2/SGO1/CENPF/NCAPH/ANAPC1/SYCP2/SMC2/FANCM/EML4/PRC1/CDCA5/ZWINT/BECN1/KIF14/MEIOC/PIBF1/SMC3/STAG1/NUMA1/ERCC4/PDS5A/MAU2/RIOK2/TPR/KPNB1/P3H4/PLK1/SEH1L/NIPBL/BRIP1/SIRT2/INO80/AXIN2/NDC1/SMC5/DDX11/EME2/RAN/USP44/AURKB/CCNE2/NUP62/CUL3/MLH3/CENPC/IK/CHMP1B/HDAC8/CHMP5/MLH1/ESCO2/KIF22/DIS3L2/SPAG5/ANKRD31/PSMG2/DYNC1H1/TACC3/LCMT1/SIRT7/CDC26/UBE2B/NAA50/KNSTRN/TTK…
GOBP_POSITIVE_REGULATION_OF_MAPK_CASCADE	GOBP_POSITIVE_REGULATION_OF_MAPK_CASCADE	494	0.224719	1.54264	7.16597e-05	0.00217355	0.00177236	8604	tags=50%, list=46%, signal=28%	EPHA8/S100A7/THPO/SLC30A10/XDH/TBX1/PLA2G1B/SH3RF1/MAP3K5/STK39/ANKRD6/SH3RF3/MST1R/SOX2/ADRB2/F2RL1/UBE2V1/RASGRP1/TRAF7/MAP4K3/TAOK3/HIPK2/NRP1/ADRA2A/ERN1/PAK1/FZD4/PLCB1/PRMT1/AKAP13/TAB3/MFHAS1/PDCD10/TDGF1/PDE8A/NMNAT1/NOTCH2/MINK1/PRKCZ/PTPN11/DRD2/MAP2K7/AXIN1/FZD5/RPS3/MAP4K5/SASH1/GHR/KRAS/TIAM1/CRKL/RELL2/PSEN1/SHC1/TIRAP/NDST1/SDCBP/RYK/IRAK1/MAP3K3/TGFA/ABCA7/MAP2K4/RB1CC1/AJUBA/NQO2…
GOBP_RESPONSE_TO_ENDOPLASMIC_RETICULUM_STRESS	GOBP_RESPONSE_TO_ENDOPLASMIC_RETICULUM_STRESS	287	0.271129	1.74505	7.22404e-05	0.0021747	0.0017733	8834	tags=53%, list=47%, signal=28%	PDX1/MAP3K5/AGR2/ATP2A3/UGGT2/TMTC4/PDIA4/NCCRP1/ERN1/HYOU1/TMTC3/EP300/SVIP/ATXN3/BFAR/PSMC6/GFPT1/DDX3X/TMEM33/CANX/DDX11/CREBRF/RHBDD1/CLGN/TARDBP/DNAJC3/FAF2/EIF2AK4/DCTN1/ERLIN2/P4HB/CALR/ANKZF1/TMEM67/SERP1/RNF5/PARK7/PIGBOS1/SHC1/UGGT1/NCK2/SELENOK/NFE2L2/SRPRB/PPP2CB/VCP/GOSR2/GRINA/FKBP14/CREB3L4/UBXN4/YIF1A/UBXN6/ABCA7/EIF4G1/GET4/ACADVL/DNAJB2/MBTPS1/TATDN2/KLHDC3/HM13/PDIA3/NR1H2/SEC6…
GOBP_TOLL_LIKE_RECEPTOR_SIGNALING_PATHWAY	GOBP_TOLL_LIKE_RECEPTOR_SIGNALING_PATHWAY	148	0.321916	1.81506	7.30123e-05	0.00217831	0.00177624	9263	tags=58%, list=50%, signal=29%	SFTPA1/F2RL1/SMPDL3B/CASP8/TAB3/MFHAS1/DDX3X/LGR4/LGMN/NMI/LRRC19/NLRP2B/TIRAP/IRAK1/UBE2D1/RAB11FIP2/PIK3AP1/HSPD1/IRF3/AP3B1/UBA52/TLR5/IRF7/UNC93B1/TAB1/TLR2/S100A14/APOB/S100A9/TLR7/OTUD4/TLR10/SFTPD/IRAK2/RIPK2/MAPKAPK2/IRF1/HSP90B1/CTSL/ESR1/PJA2/BTK/IRAK3/UBE2D3/LYN/CD14/NFKBIA/IFI35/LRRC14/LY96/CACTIN/PTPN22/SFTPA2/BPIFB1/TICAM1/NOD2/PELI1/MYD88/TNIP2/GRAMD4/APPL1/MAPKAPK3/TLR3/NR1D1/IKBK…
GOBP_MITOTIC_NUCLEAR_DIVISION	GOBP_MITOTIC_NUCLEAR_DIVISION	285	0.266698	1.70827	7.2883e-05	0.00217831	0.00177624	8649	tags=54%, list=46%, signal=30%	KIF25/IL1A/NEK2/CEP85/SGO1/CENPF/NCAPH/ANAPC1/CDC25C/TOM1L1/SMC2/BMP7/PHIP/EML4/CCNB2/PRC1/CDCA5/PPP2R2A/ZWINT/BECN1/MAP9/KIF14/PIBF1/SMC3/STAG1/NUMA1/PDS5A/MAU2/USP16/RIOK2/CEP192/TPR/KPNB1/PLK1/PKMYT1/SEH1L/NIPBL/GOLGA2/SIRT2/INO80/SMC5/CLASP2/RAN/USP44/AURKB/NUP62/CUL3/UBE2S/CENPC/IK/CHMP1B/CDC14A/CHMP5/KIF22/DIS3L2/SPAG5/RPL24/ARHGEF10/FBXW5/TOGARAM1/PSMG2/PIN1/TACC3/LCMT1/SIRT7/HOXA13/CDC26/…
GOBP_TRNA_METABOLIC_PROCESS	GOBP_TRNA_METABOLIC_PROCESS	153	0.326791	1.86447	7.34487e-05	0.00218159	0.00177892	10582	tags=67%, list=57%, signal=29%	TRNT1/TYW5/TRUB1/PARS2/AIMP2/TRMT61B/QTRT2/THUMPD1/KTI12/WARS2/TRIT1/NAT10/AIMP1/ANKRD16/FARSB/METTL6/AARS2/TSEN15/TYW1B/GRSF1/PPA2/HARS2/NARS2/RPP30/TRMO/TRMT61A/SARS2/RPP21/NSUN6/ELP6/CTU2/CPSF4/POP4/RTCB/ELP5/QTRT1/HSD17B10/ZBTB8OS/RARS2/PPA1/TSEN54/ELP2/TSEN34/TRMT10B/DPH3/SLFN13/TRDMT1/TP53RK/ELAC2/ELP3/TSEN2/TRMT10C/CARS2/SEPSECS/TYW1/TPRKB/TRMT12/MOCS3/DUS2/TRMT10A/RPUSD4/PUS3/TRPT1/WDR4/G…
GOBP_REGULATION_OF_RAS_PROTEIN_SIGNAL_TRANSDUCTION	GOBP_REGULATION_OF_RAS_PROTEIN_SIGNAL_TRANSDUCTION	188	0.300084	1.8018	7.56621e-05	0.00223485	0.00182235	7405	tags=50%, list=40%, signal=30%	LRRD1/CDC42SE2/ABCA1/F2RL1/RASGRP1/ARFGEF2/ARFGEF3/LPAR6/CYTH3/NRP1/KIF14/RALGPS1/AKAP13/PSD3/ARHGEF18/FBP1/ERBIN/RGL2/RASA2/LRRC59/GBF1/DENND4A/STMN1/PSD4/NOTCH2/NUP62/CUL3/ADGRG1/SHOC2/KCTD13/RASA4/KRAS/CRKL/DENND4B/EPS8L2/SHC1/OGT/SYNGAP1/ARHGEF10/PPP2CB/IQSEC1/RAC1/MAPKAP1/RTN4R/EPS8L1/RASA1/ARHGAP24/KCTD10/MAP4K4/ARHGAP17/SGSM3/PSD/RIPOR2/GPR18/GRB2/IRS2/SPRY1/HEG1/MAPRE2/KANK2/TIMP2/JAK2/P2…
GOBP_RESPONSE_TO_OXYGEN_LEVELS	GOBP_RESPONSE_TO_OXYGEN_LEVELS	370	0.242605	1.59317	7.59108e-05	0.00223485	0.00182235	9706	tags=57%, list=52%, signal=28%	CYP1A1/NOS2/VASN/PKLR/FAS/MPL/POLB/ATP6V1A/BMP7/PSMA6/ADAM17/MYB/HIPK2/HDAC2/NOS1/BECN1/CDK4/DDIT4/PAK1/ASCL2/HYOU1/EP300/REST/PSMD13/PPARA/CREB1/PSMC6/CCNA2/DNMT3B/BRIP1/PSME4/SIRT2/SCFD1/NDRG1/NKX3-1/PSMC2/DRD2/ITGA2/ERCC2/P4HB/PSMC1/PSMC4/TSC1/PSMB10/PSME2/DNM1L/NFE2L2/POSTN/MDM4/PIN1/ALAS1/CLDN3/ARNT/ZFP36L1/IRAK1/VEGFD/DPP4/NOL3/AJUBA/ENO1/GNB1/PSMD3/CREBBP/TXN2/EIF4EBP1/UBA52/ELOC/HSD11B2/P…
GOCC_CELL_CORTEX	GOCC_CELL_CORTEX	278	0.264974	1.70434	7.90491e-05	0.00231704	0.00188937	10821	tags=65%, list=58%, signal=28%	GRM7/DCDC2C/NOS2/GYS2/ECT2/MYRIP/PLS1/CD302/TRPV4/NUMA1/FRYL/AKAP13/FAM110C/MAEA/GPSM1/RHOH/FER/MARCKS/FNBP1L/ERC2/CLASP2/PCLO/BFSP2/SHROOM2/PRKCZ/DCTN1/CIB2/BFSP1/TSC1/PSEN1/SNX9/ASPH/PARD6B/DYNC1H1/EXOC4/CTNND1/HAX1/GRK4/RAC1/CNKSR1/FMNL1/NF2/DLG4/ENO1/TLE6/GPSM2/HMCN1/CTBP2/DCDC2/MYH9/CLTB/MPP1/SPIRE2/HIP1R/RAB10/OR2C1/CALD1/EXOC6B/COTL1/EXOC5/RHOC/NRBP1/DST/ADD3/RIC8B/PTK2B/EXOC1/RAC2/PDZD4/E…
GOBP_INTERFERON_BETA_PRODUCTION	GOBP_INTERFERON_BETA_PRODUCTION	50	0.457887	2.05368	7.97287e-05	0.00232675	0.00189729	8754	tags=74%, list=47%, signal=39%	POLR3B/DDX3X/POLR3F/YY1/POLR3G/PTPN11/RIOK3/TOMM70/NMI/TIRAP/NLRX1/NLRC3/RNF216/IRF5/IRF3/HMGB2/IRF7/TLR2/PYCARD/DHX58/TLR7/RELB/RIPK2/IRF1/LILRB1/PPM1B/CACTIN/TICAM1/POLR3C/TLR3/REL/TRAF3/TLR4/HSP90AA1/IFIH1/TRIM56/DDX58
GOMF_PHOSPHOLIPID_BINDING	GOMF_PHOSPHOLIPID_BINDING	434	0.23016	1.5578	8.11501e-05	0.00235794	0.00192272	9982	tags=58%, list=54%, signal=27%	GPR12/SNAP91/ANXA8L1/CEACAM5/PLA2G4C/CPNE2/MREG/DOC2A/GRAMD1B/F3/ABCA1/PLA2G2F/RASGRP1/ANXA8/GSDMA/MYO1E/TWF1/PLA2G4D/PIK3C2A/CYTH3/SYT17/PLCB1/ZFYVE16/SDCBP2/NUMA1/SNX5/SNX3/ARAP2/KRIT1/WDR45B/SH3PXD2A/RASA2/SNX22/GBF1/PCLO/OBSCN/GLTPD2/MTM1/PSD4/ARHGAP26/BSCL2/SNX27/SNX30/NUP62/CLN6/PITPNB/ESYT2/VDAC1/MAPT/OSBPL8/ATP8B1/RASA4/PREX1/SNX12/FLII/RAB35/ATG2A/RNF34/SHC1/SNX9/ZFYVE9/GOLPH3/SEC14L2/PL…
GOBP_REGULATION_OF_ANATOMICAL_STRUCTURE_SIZE	GOBP_REGULATION_OF_ANATOMICAL_STRUCTURE_SIZE	473	0.232263	1.58519	8.25659e-05	0.00238869	0.0019478	8388	tags=50%, list=45%, signal=28%	NKX6-1/ASIC2/TMSB15B/CHRM3/SLC12A1/GCH1/SLC12A2/RAP1GAP2/WASF3/PLS1/HTR1D/ADRB2/F2RL1/DRAXIN/TRPV4/TWF1/ZDHHC21/TMEM123/AP1AR/PIK3C2A/NOS1/CDK4/NRP1/ADRA2A/PAK1/ARHGAP18/CARMIL1/PRKCD/SEMA4B/BBS2/VAV2/CREB1/JMY/RAB21/FER/HSP90AB1/CDC42EP1/DOCK4/E2F4/SLC12A7/NCKAP1/RNF6/MAPT/CDH4/KCNN4/GDI1/SLC12A9/PREX1/TRIM27/TSC1/FLII/EPHA7/PEX11B/ITGB1BP1/PLXNA3/SNX9/WDTC1/NCK2/CDK5/PER2/IST1/RAB22A/SSH1/RYK/W…
GOCC_DNA_REPAIR_COMPLEX	GOCC_DNA_REPAIR_COMPLEX	34	0.525342	2.08305	8.30687e-05	0.00239288	0.00195121	2508	tags=44%, list=13%, signal=38%	NHEJ1/MSH3/MSH2/ATP23/PMS2/TP53BP1/ERCC4/PMS1/POLD1/XPC/MLH3/ERCC1/XRCC6/DCLRE1C/MLH1
GOMF_PROTEIN_C_TERMINUS_BINDING	GOMF_PROTEIN_C_TERMINUS_BINDING	182	0.306746	1.82119	8.62033e-05	0.00247252	0.00201615	10342	tags=68%, list=55%, signal=31%	CENPF/MSH2/YEATS4/LCK/CD2AP/PIAS3/SDCBP2/NUMA1/ERCC4/EP300/TRIM3/MID1IP1/SH3GL2/NIPBL/PRDX3/SREBF2/SCAF4/PIAS1/PPP1CC/KPNA3/CACNA1B/ERCC2/TERF2/ERCC1/SASH1/YWHAB/XRCC6/AFDN/YWHAQ/SNX17/POLR2A/ITGB3BP/PPP2CB/PEX6/SH3GL1/DLG4/YAP1/PABPC1/GPSM2/CALCOCO1/USP7/SP1/TESK1/PEX12/DLG1/TBL1X/SDC1/ATP1B1/MYO1C/DST/ATXN2/PTK2B/SH3GL3/SLC9A3R2/PIAS4/KSR1/ZBTB16/PCGF1/NCF2/ECM1/JAK2/ERBB2/VPS4A/MKI67/SPTBN5/FB…
GOCC_MEMBRANE_COAT	GOCC_MEMBRANE_COAT	90	0.378917	1.93123	8.69761e-05	0.00248402	0.00202553	9123	tags=64%, list=49%, signal=33%	NCALD/SEC23B/AP3M1/AP4E1/CLTC/SYNRG/AP1M2/SEC24B/AP3D1/AP3M2/AP1B1/AP1G2/AP4B1/SEC24D/ARCN1/PDCD6/VPS33A/CHMP1B/AP2A2/AP2B1/VPS18/AP2M1/COPB2/ARL6/SGIP1/SYNJ1/VPS39/AP3B1/EPN1/CLTB/AP3S2/AP1M1/AP1S1/PEF1/COPZ1/AP2S1/SEC23A/AP4M1/ENTHD1/TBC1D5/COPZ2/AP3S1/COPG1/COPB1/AP3B2/TEPSIN/SEC24A/BTBD8/AP5S1/SAR1A/SCYL1/EPS15L1/COPE/AP5M1/CHMP4A/AFTPH/SEC31A/SAR1B
GOBP_REGULATION_OF_SIGNAL_TRANSDUCTION_BY_P53_CLASS_MEDIATOR	GOBP_REGULATION_OF_SIGNAL_TRANSDUCTION_BY_P53_CLASS_MEDIATOR	174	0.303111	1.77212	8.75548e-05	0.00248991	0.00203033	9912	tags=63%, list=53%, signal=30%	ATRIP/TAF4B/HDAC1/BARD1/TAF1/HIPK2/HDAC2/TTC5/EP300/MUC1/RBBP8/EHMT2/KAT5/BRIP1/JMY/ARMC10/SUPT16H/RFC3/BRD7/CSNK2A1/DYRK1A/TAF5/AURKB/RPL5/PRKAG2/TAF2/BRCA1/TAF11/SPRED3/KAT6A/RNF34/SMYD2/CDK5/PRKAA2/TRIM24/MDM4/PIN1/TOP3A/ING5/RPL11/ING2/PRKAB1/MSX1/PPP1R13B/DYRK3/RPL26/MEAF6/PRKAB2/BRPF1/TAF15/CHEK1/HEXIM1/CHD3/ATM/RAD9A/RAD1/TAF9B/RHNO1/TP53RK/MBD3/CD74/NBN/TAF4/AURKA/RAD50/SPRED2/PLK3/PML/PR…
GOMF_HELICASE_ACTIVITY	GOMF_HELICASE_ACTIVITY	152	0.320444	1.81165	8.816e-05	0.0024965	0.0020357	9337	tags=60%, list=50%, signal=30%	SMARCA1/FANCM/HLTF/CHD9/DDX18/DDX47/DDX46/YTHDC2/G3BP1/GTF2F2/DDX52/CHD8/BRIP1/DDX3X/INO80/UPF1/SETX/RFC3/DDX11/DHX30/WRNIP1/HELB/ERCC2/DDX3Y/DDX50/DDX24/MCM8/DDX20/XRCC6/HELZ/RUVBL2/CHTF18/DDX31/DHX32/SRCAP/TTF2/MCM4/DHX38/DDX60L/RECQL5/RTEL1/DDX59/DICER1/CHD3/DHX58/DQX1/ERCC6L2/CHD2/RAD50/DDX23/ZNFX1/DHX37/MCM9/DDX25/SUPV3L1/RAD54B/DDX6/DDX28/DDX19A/MCM5/MCM7/DHX57/DDX54/DDX39B/DDX39A/TDRD12/DH…
GOBP_DNA_DEPENDENT_DNA_REPLICATION	GOBP_DNA_DEPENDENT_DNA_REPLICATION	153	0.32477	1.85294	8.91364e-05	0.0025135	0.00204956	7919	tags=51%, list=42%, signal=30%	DACH1/GMNN/ORC1/MSH3/POLB/FANCM/MMS22L/ORC2/WIZ/INO80/UPF1/POLA2/CDC7/RFC3/DDX11/EME2/POLD1/POLA1/DBF4/CCNE2/REV3L/WRNIP1/WDHD1/HELB/POLD3/ORC5/TERF2/POLD2/RFC1/ETAA1/LRWD1/SENP2/CHTF18/SIRT7/TONSL/THOC1/CENPS/POLE/MCM4/KAT7/CCNE1/RECQL5/SRPK2/RTEL1/CDT1/CDC6/NBN/DBF4B/ZNF365/ZNF830/DDX23/MCM9/NOC3L/PRIM2/RPA3/CDC34/ZRANB3/BCL6/CDK2AP1/FEN1/POLG/BOD1L1/MCM5/MCM7/WDR18/POLE3/POLD4/ORC6/ATR/STOML2/…
GOCC_CLATHRIN_ADAPTOR_COMPLEX	GOCC_CLATHRIN_ADAPTOR_COMPLEX	23	0.571583	1.99585	8.98689e-05	0.0025235	0.00205772	5254	tags=74%, list=28%, signal=53%	AP3M1/SYNRG/AP1M2/AP3M2/AP1B1/AP1G2/AP4B1/AP2A2/AP2B1/AP2M1/SGIP1/AP3B1/AP1M1/AP1S1/AP2S1/AP4M1/TBC1D5
GOBP_SERINE_PHOSPHORYLATION_OF_STAT_PROTEIN	GOBP_SERINE_PHOSPHORYLATION_OF_STAT_PROTEIN	18	-0.79597	-2.19945	9.16657e-05	0.00256319	0.00209008	444	tags=39%, list=2%, signal=38%	IFNA1/IFNA6/IFNA5/IFNA13/IFNA4/IFNA7/IFNA16
GOBP_HUMORAL_IMMUNE_RESPONSE	GOBP_HUMORAL_IMMUNE_RESPONSE	236	-0.43723	-1.96679	9.76564e-05	0.00271933	0.0022174	1208	tags=17%, list=6%, signal=16%	PRTN3/REG1A/CCR6/DEFA6/CPN1/SPAG11B/WFDC13/DCD/CPN2/IL17A/IGLL1/REG3A/REG3G/DEFA5/PPBP/BPIFA1/DEFA3/C8A/SPAG11A/C8B/DEFB118/ZP4/WFDC11/WFDC9/IL17F/CST9L/MUC7/IFNA1/IFNA6/DEFB4A/IFNA5/DEFB127/IFNA13/CFHR2/IFNA4/IFNA7/DEFB103A/DEFB103B/IFNA16/DEFA1B
GOBP_PATTERN_RECOGNITION_RECEPTOR_SIGNALING_PATHWAY	GOBP_PATTERN_RECOGNITION_RECEPTOR_SIGNALING_PATHWAY	197	0.297729	1.80139	9.82873e-05	0.00272553	0.00222246	9291	tags=56%, list=50%, signal=28%	FFAR2/SFTPA1/F2RL1/UBE2V1/SMPDL3B/CASP8/TAB3/ERBIN/MFHAS1/DDX3X/RIOK3/LGR4/LGMN/NMI/LRRC19/NLRP2B/TIRAP/GPATCH3/ANKRD17/IRAK1/UBE2D1/NLRX1/RAB11FIP2/PIK3AP1/HSPD1/IRF3/AP3B1/UBA52/TLR5/IRF7/UNC93B1/TAB1/TLR2/S100A14/APOB/S100A9/DHX58/TLR7/OTUD4/TLR10/SFTPD/HSPA1A/IRAK2/RIPK2/MAPKAPK2/IRF1/HSP90B1/CTSL/PUM2/ESR1/PJA2/BTK/IRAK3/UBE2D3/IRGM/LYN/CD14/NFKBIA/IFI35/RELA/LRRC14/LY96/CACTIN/PTPN22/SLC15A…
GOCC_TRANSPORT_VESICLE	GOCC_TRANSPORT_VESICLE	385	0.242041	1.62689	9.87738e-05	0.00272771	0.00222424	9218	tags=55%, list=49%, signal=28%	NCALD/SNAP91/SPX/SV2C/SCGN/KCNK9/MYRIP/DOC2A/MCTP2/APBA2/APBA1/HAP1/SEC23B/ARFGEF3/AP1AR/RASSF9/SYT17/NCSTN/SEC22B/CNST/GOSR1/MCTP1/LMAN1/SH3GL2/GOPC/CLTC/SYNRG/STEAP2/SEC24B/SREBF2/RAB4A/MTMR2/AP1G2/SEC23IP/SYNGR3/DRD2/TMED10/VDAC1/APH1A/SEC24D/ARCN1/STX16/VMA21/AZIN2/PDCD6/VTI1B/ADAM10/RAB35/RAB27B/CEACAM1/PSEN1/TRAPPC4/DNM1L/TPRG1L/BLOC1S6/GOSR2/CHP1/KDELR2/YKT6/USO1/HLA-C/BDNF/IQSEC1/TGFA/WDR…
GOBP_POSITIVE_REGULATION_OF_LEUKOCYTE_CELL_CELL_ADHESION	GOBP_POSITIVE_REGULATION_OF_LEUKOCYTE_CELL_CELL_ADHESION	226	0.279655	1.71145	9.95559e-05	0.00273799	0.00223262	8627	tags=55%, list=46%, signal=30%	SHH/IL1A/IL23A/MYB/LCK/PAK1/IL7/RHOH/AP3D1/TNFRSF14/PRKCZ/PTPN11/CD46/NKAP/GPAM/RPS3/MALT1/IL4R/SART1/NCK2/ZBTB7B/SELENOK/CCR2/IRAK1/RAC1/DPP4/CD1D/STAT5B/RUNX1/HSPD1/AP3B1/PNP/TFRC/RARA/NLRP3/NFKBIZ/PYCARD/PIK3CA/TNFRSF13C/CD4/FYN/ICOS/GRB2/RIPK2/CD74/CTLA4/ZBTB16/HLA-A/SOX12/HLA-E/CCDC88B/CD5/ETS1/ZAP70/IL6ST/CD3E/LILRB1/SIRPB1/RASAL3/IFNG/PTAFR/PAK2/LGALS9/CD274/ADA/LYN/ICOSLG/CCL21/ST3GAL4/VS…
GOBP_NUCLEOTIDE_SUGAR_BIOSYNTHETIC_PROCESS	GOBP_NUCLEOTIDE_SUGAR_BIOSYNTHETIC_PROCESS	21	0.604562	2.04957	0.000100244	0.00274563	0.00223885	4908	tags=67%, list=26%, signal=49%	PMM2/AMDHD2/PGM3/GFPT1/GNPNAT1/MPI/RENBP/PMM1/UAP1/GMPPB/NANS/UAP1L1/SLC35D1/GNPDA1
GOBP_IN_UTERO_EMBRYONIC_DEVELOPMENT	GOBP_IN_UTERO_EMBRYONIC_DEVELOPMENT	327	0.252212	1.66404	0.00010135	0.00276458	0.0022543	10377	tags=62%, list=56%, signal=28%	MDFI/PLPP4/FBLL1/PPP4R4/DSC3/NEK2/BCOR/APBA1/MSH2/POLB/XRCC2/SLC35E2B/BMP7/MYO1E/CCNB2/LPAR6/ACVR1/NLE1/CNOT1/ASCL2/ZBED6/PRMT1/CASP8/BYSL/ARHGDIG/CHD8/RPL7L1/COPS2/SH3PXD2A/NCOA1/BPTF/GJB5/ACVR1C/ZNF568/EIF2S2/NOTCH2/PELO/ST14/UBE2A/C2CD3/CUL3/PRPF19/FZD5/SEC24D/PTCH1/ERCC2/TERF2/OTUD7B/TTLL1/RIC8A/ADAM10/OVOL2/SYF2/SETD2/WDTC1/RPGRIP1L/SPINT2/SCO2/APBA3/SENP2/UNK/BTF3/EMX1/ARNT/ZFP36L1/UBE2B/DA…
GOCC_SMALL_RIBOSOMAL_SUBUNIT	GOCC_SMALL_RIBOSOMAL_SUBUNIT	73	0.4032	1.96201	0.000106022	0.00288026	0.00234863	4728	tags=51%, list=25%, signal=38%	MRPS35/DDX3X/RPS4Y1/EIF2D/RPS15A/LARP4/MRPS31/MRPS27/MRPS28/RPS18/MRPS18B/RPS25/MRPS22/RPS3/MRPS12/RPS24/RPS8/RPS23/MRPS7/RPS12/RPS6/MRPS9/RPS19/RPS27/MRPS15/MRPS21/RPS10/RPS28/MCTS1/RPS9/UBA52/RPSA/MRPS24/MRPS17/RPS16/RPS11/RPS15
GOBP_RESPONSE_TO_TEMPERATURE_STIMULUS	GOBP_RESPONSE_TO_TEMPERATURE_STIMULUS	218	0.287834	1.7471	0.000106535	0.00288249	0.00235045	9706	tags=61%, list=52%, signal=29%	TRPM2/IL1A/CXCL10/NUP210/PKLR/TMEM135/ADRB2/TRPV4/HDAC2/NOS1/POM121/EP300/NUP133/CASP8/ATXN3/LPL/TPR/BAG2/HSPA1L/SEH1L/PCSK1N/NDC1/HSP90AB1/DNAJA4/DNAJC3/HIKESHI/NUP62/EIF2AK4/MAP2K7/MAPT/PDCD6/DNAJA2/VCP/NUP50/IRAK1/MICB/NUP35/ACADVL/CAMK2G/DNAJC2/CREBBP/YWHAE/CAMK2D/GCLC/HSPD1/DNAJB1/HTR2B/MAPK3/SOD2/ANO1/ABCC2/NUP214/HTRA2/ATM/HSPA1A/UCP2/NUP37/MAPKAPK2/SLC12A5/LYN/SOD1/TRPV2/NOS3/CD14/NUP188/…
GOBP_CELL_JUNCTION_ASSEMBLY	GOBP_CELL_JUNCTION_ASSEMBLY	414	0.236892	1.60903	0.000107	0.00288339	0.00235118	10878	tags=61%, list=58%, signal=26%	GRID2/LRTM2/ASIC2/IL1RAPL1/SLIT1/PCDHB3/CDH10/CLDN34/CLDN9/PCDHB10/PCDHB9/PCDHB13/PCDHB5/ECT2/LAMA3/CTNND2/STRN/SIX4/TRPV4/TESK2/SHANK2/PCDHB4/BHLHB9/CUX2/IL1RAP/NRP1/LDB1/MPP5/SPOCK2/SETD5/PCDHB14/GNPAT/LRFN1/CLASP2/PCLO/BCAS3/SDC4/CTNNA1/DRD2/ITGA2/PTPRA/DLG5/FZD5/MARVELD2/ARHGAP6/TSC1/CRKL/EPHA7/DSG1/ITGB1BP1/AFDN/CDK5/PARD6B/FLRT3/CLDN3/CTNND1/RYK/BDNF/RAC1/SEMA4D/EIF4G1/RCC2/PKN2/NLGN2/AJUBA…
GOBP_PROTEIN_METHYLATION	GOBP_PROTEIN_METHYLATION	158	0.309488	1.78443	0.000120313	0.00321622	0.00262258	7941	tags=54%, list=43%, signal=31%	FBLL1/PAX5/BCOR/BHMT/FBXO11/MYB/ZNF304/DOT1L/ARID4A/PCMTD2/IWS1/PRMT1/RIF1/CAMKMT/CARM1/SETD5/EHMT2/ETFBKMT/DNMT3B/SETD4/TET3/MEN1/KMT2E/METTL21A/PWP1/JARID2/BRCA1/SETD7/WDR61/KMT5C/SMARCB1/SETD2/PCMT1/SMYD2/N6AMT1/OGT/PYGO2/LCMT1/SIRT7/PRMT3/PAF1/AASS/SNRPB/CREBBP/PHF19/PRDM5/MTF2/RAB6A/BTG2/DPY30/FAM98A/ZNF335/MECOM/WDR5/MTHFR/ASH1L/CHTOP/NELFE/SETDB2/DNMT1/SETD3/ZNF274/SETD1B/SETD1A/KMT2B/SNW1…
GOCC_CHROMOSOME_CENTROMERIC_REGION	GOCC_CHROMOSOME_CENTROMERIC_REGION	190	0.29545	1.77324	0.000119928	0.00321622	0.00262258	8585	tags=57%, list=46%, signal=31%	IKZF1/NEK2/SGO1/CENPF/CENPA/SKA1/MIS18A/CDCA5/SS18L1/ZWINT/ORC2/TP53BP1/CENPU/SMC3/STAG1/PDS5A/NUP133/TPR/PLK1/SEH1L/SUGT1/SMC5/CLASP2/PPP1CC/AURKB/DCTN1/CENPC/KMT5C/DYNLT3/CFDP1/PSEN1/ESCO2/KIF22/SPAG5/LRWD1/ITGB3BP/SKA3/PPP2CB/SKA2/PPP1R12A/UVRAG/KNSTRN/TTK/RCC2/CENPS/KAT2B/KAT7/CDCA8/MEAF6/CBX3/NCAPD2/TEX14/CENPM/CDT1/DYNC1LI2/DSN1/CENPI/SPC25/NUP37/NDE1/NGDN/BAZ1B/DCTN5/CBX1/DYNLL1/DYNC1I1/CE…
GOMF_CYSTEINE_TYPE_PEPTIDASE_ACTIVITY	GOMF_CYSTEINE_TYPE_PEPTIDASE_ACTIVITY	159	-0.471814	-2.01842	0.000121035	0.00322261	0.00262779	789	tags=8%, list=4%, signal=7%	TINAG/USP17L7/USP17L1/USP17L4/USP17L17/USP17L3/ATXN3L/USP17L10/USP17L21/USP17L15/USP17L5/USP17L22
GOBP_ERBB_SIGNALING_PATHWAY	GOBP_ERBB_SIGNALING_PATHWAY	141	0.324694	1.80298	0.000126261	0.00334843	0.00273038	8833	tags=58%, list=47%, signal=31%	SLC30A10/PIGR/AGR2/HAP1/ADAM17/PIK3C2A/GPRC5A/ADRA2A/REPS2/SOX9/TSG101/SNX5/RPS6KA5/SH3GL2/ERBIN/FER/ARF4/SOCS4/STAM2/CBLB/NUP62/PTPN11/SOS1/LGMN/CEACAM1/PSEN1/SHC1/RHBDF1/NCK2/MVB12B/TGFA/EPN1/GRB7/PTPN18/DUSP3/HIP1R/RNF126/SH3KBP1/WDR54/PIK3CA/FAM83B/PTK2B/CCDC88A/GRB2/SPRY1/ERBB2/EGFR/HGS/DGKD/ZFYVE28/SRC/AFAP1L2/RHBDF2/PLAUR/NRG1/RASSF2/NRG4/HBEGF/PTPN12/ARHGEF7/PRKCA/CBL/NEU3/VPS25/GAREM1/IF…
GOBP_PROTEIN_LOCALIZATION_TO_CHROMATIN	GOBP_PROTEIN_LOCALIZATION_TO_CHROMATIN	25	0.551902	1.98785	0.000128161	0.0033548	0.00273558	3681	tags=64%, list=20%, signal=51%	MSH2/CDCA5/MAU2/PLK1/NIPBL/MCM8/VCPIP1/HDAC8/SETD2/ESCO2/LRWD1/VCP/RUVBL2/PPHLN1/CHMP7/RB1
GOBP_RESPONSE_TO_HEAT	GOBP_RESPONSE_TO_HEAT	155	0.316128	1.80313	0.000128057	0.0033548	0.00273558	9674	tags=63%, list=52%, signal=30%	IL1A/CXCL10/NUP210/PKLR/TRPV4/HDAC2/NOS1/POM121/EP300/NUP133/ATXN3/TPR/BAG2/HSPA1L/SEH1L/NDC1/HSP90AB1/DNAJA4/HIKESHI/NUP62/MAP2K7/MAPT/PDCD6/DNAJA2/VCP/NUP50/IRAK1/MICB/NUP35/CAMK2G/DNAJC2/CREBBP/YWHAE/CAMK2D/GCLC/DNAJB1/MAPK3/ANO1/ABCC2/NUP214/HTRA2/ATM/HSPA1A/NUP37/MAPKAPK2/LYN/SOD1/TRPV2/NOS3/CD14/NUP188/TP53INP1/ASIC3/DNAJB6/DNAJB4/NUP107/SLC52A3/CXCL12/EIF2B5/MICA/RPA3/STAC/HSF1/RBBP7/TFEC/…
GOMF_KINASE_REGULATOR_ACTIVITY	GOMF_KINASE_REGULATOR_ACTIVITY	207	0.289989	1.76019	0.000128509	0.0033548	0.00273558	11001	tags=66%, list=59%, signal=27%	CXCL10/TESC/PPP1R1B/CDKN2A/SPDYA/CCNJ/PRKAR1B/TOM1L1/MBIP/SLA2/CIT/CCNB2/TAOK3/CDK4/GPRC5A/CCNT1/LRP6/GPRC5C/CCNT2/CCNA2/DDX3X/RHOH/CAMK2N1/SOCS7/CCNYL1/HSP90AB1/NPM1/CCNY/DBF4/SOCS4/DNAJC3/CCNE2/CALM2/PRKAG2/CNPPD1/YWHAG/WNK1/MALT1/YWHAB/ABI1/CCNJL/FAF1/ETAA1/CHP1/TRIB1/WDR91/CCNO/KAT2B/CCNG1/CCNE1/GMFB/PKIA/TAB1/HEXIM1/CAB39/PIK3R3/PIK3CA/CISH/TRIB2/RAC2/ELP3/RPLP1/SNCA/RICTOR/DBF4B/SPRED2/PAK2…
GOBP_REGULATION_OF_CELLULAR_AMIDE_METABOLIC_PROCESS	GOBP_REGULATION_OF_CELLULAR_AMIDE_METABOLIC_PROCESS	402	0.235994	1.61387	0.000128289	0.0033548	0.00273558	7286	tags=47%, list=39%, signal=29%	PIWIL1/RTN1/DHFR/HAP1/CNOT6/SHMT2/TNRC6B/CDK4/HNRNPR/NOLC1/CNOT1/PRKCD/TIA1/PATL2/USP16/TYMS/NAT10/TPR/NEMF/GZMB/TARBP2/MTIF2/FTO/RPS6KA1/ILF3/DDX3X/IFNGR1/CNOT6L/UPF1/RC3H1/SAMD8/NPM1/LARP1/EIF5/ORMDL1/LARP4/MRPS27/ZCCHC4/PCIF1/AGO1/TARDBP/DNAJC3/AGO3/EIF2AK4/RPL5/ITGA2/YBX1/TMED10/PTCD3/GIGYF2/TNRC6A/CALR/YTHDF3/RPS3/EIF4H/TSC1/EIF3H/GAPDH/LSM14B/NCK2/TRNAU1AP/MPV17L2/NFE2L2/CELF1/PIN1/PER2/ACO…
GOBP_NEGATIVE_REGULATION_OF_ORGANELLE_ORGANIZATION	GOBP_NEGATIVE_REGULATION_OF_ORGANELLE_ORGANIZATION	327	0.250599	1.6534	0.000129461	0.00336649	0.00274512	8446	tags=54%, list=45%, signal=30%	TMSB15B/TUBB4A/CENPF/GNL3L/MPV17L/TOM1L1/INPP5J/BMP7/TWF1/ZWINT/BECN1/CARMIL1/PRKCD/ERCC4/SEC22B/ARHGEF18/PATL2/SLC25A5/NAT10/MID1IP1/TPR/TSC2/PLK1/TBC1D4/MDM1/TACSTD2/SCFD1/NPM1/CLASP2/DYRK1A/ACD/MTM1/STMN1/USP44/AURKB/SMG6/CGNL1/MAPT/POT1/FNIP1/TERF2/BRCA1/ERCC1/IK/HUWE1/GHITM/TINF2/ARHGAP6/FLII/RNF41/TMEM67/APC2/DNM1L/HNRNPA1/PSMG2/SSH1/LCMT1/PPIF/MTPN/TTK/NOL3/AURKAIP1/MAP4/KAT2B/YAP1/SYT4/AR…
GOBP_DEVELOPMENTAL_GROWTH_INVOLVED_IN_MORPHOGENESIS	GOBP_DEVELOPMENTAL_GROWTH_INVOLVED_IN_MORPHOGENESIS	222	0.279753	1.69886	0.000130517	0.00338078	0.00275677	8361	tags=51%, list=45%, signal=28%	NKX6-1/SHH/POU4F3/SLIT1/DCLK1/SIX4/DRAXIN/NRP1/SYT17/PAK1/SOX9/KDM5B/SEMA4B/LRP6/SH3GL2/USP9X/PPP3CB/RAB21/HSP90AB1/SALL1/EIF2AK4/PRKCZ/RNF6/MAPT/CDH4/GDI1/TIAM1/EPHA7/LLPH/SLC23A2/PLXNA3/CDK5/POSTN/ULK1/IST1/FLRT3/RYK/BDNF/EMX1/SEMA4D/RTN4R/SPG11/YAP1/SYT4/CYFIP1/NTN1/LZTS2/SEMA5A/TTL/WASF1/SEMA4F/SMURF1/FLRT1/MED1/SPRY1/COBL/AURKA/SYT2/WNT3/MAP1B/ESR1/WNT7B/SEMA3F/SLC9A6/TRPV2/SLIT3/PRKN/ISLR2/…
GOBP_RNA_SPLICING_VIA_TRANSESTERIFICATION_REACTIONS	GOBP_RNA_SPLICING_VIA_TRANSESTERIFICATION_REACTIONS	344	0.246337	1.6209	0.000133142	0.00343548	0.00280137	9776	tags=56%, list=52%, signal=27%	KHDRBS3/DCPS/SMN2/HNRNPR/GEMIN8/TIA1/SCAF11/DDX46/CWC22/SNRPF/GTF2F2/RBMX/SNRPG/REST/PCF11/PCBP2/SRPK1/FIP1L1/CPSF2/PPIL1/CSTF1/CPSF3/PSPC1/RBM22/PNN/SETX/SF3B1/SRSF2/TRA2A/DYRK1A/SF3A3/RBMX2/PRPF3/DBR1/CWF19L1/SNRNP27/USP39/SRRT/YBX1/THRAP3/PRPF6/PRPF39/SNRPA1/PRPF19/HNRNPF/RNPS1/TFIP11/SRRM2/PPIH/IK/HNRNPL/ISY1/DDX20/RBM5/SRSF5/DAZAP1/C9orf78/SYF2/WBP4/SART1/RBM23/MPHOSPH10/SYMPK/POLR2A/CTNNBL1…
GOBP_PROTEIN_IMPORT	GOBP_PROTEIN_IMPORT	190	0.294238	1.76596	0.000136159	0.00349354	0.00284871	9549	tags=59%, list=51%, signal=29%	RGPD3/SHH/RGPD1/MMP12/PEX10/RGPD8/ECT2/CHP2/POM121/NOLC1/PRKCD/GRPEL2/NUP133/HEATR3/TPR/TSC2/KPNB1/RBM22/HSP90AB1/FAM53C/TOMM22/RAN/TARDBP/KPNA3/CSE1L/CBLB/HIKESHI/NUP62/PPP1R10/HDAC3/TOMM70/NUTF2/PSEN1/GRPEL1/UBR5/IPO13/NUP50/CHP1/PEX6/TIMM17B/NUP35/TNPO2/IPO8/RANBP6/MBTPS1/PEX19/SUFU/SAMM50/HSPD1/PEX12/PKIA/NUP214/JUP/ROMO1/SNX33/MDFIC/TMCO6/AIFM1/MED1/DMAP1/LAMP2/TOMM40L/JAK2/IFNG/TOMM20L/NUP1…
GOBP_POST_TRANSLATIONAL_PROTEIN_MODIFICATION	GOBP_POST_TRANSLATIONAL_PROTEIN_MODIFICATION	350	0.247605	1.64179	0.000136438	0.00349354	0.00284871	8493	tags=52%, list=46%, signal=29%	FBXW10/F5/SERPINC1/SERPINA10/NOTUM/FOLH1/CHGB/KLHL20/DTL/CP/FBXO11/PSMA6/P3H1/FBXW9/SKP2/FBXO22/KLHL9/NAE1/CHM/DCAF4/PSMD13/LRRC41/PSMC6/UBA3/PSME4/COPS2/GAN/MEN1/LAMB1/FBXO41/RHBDD1/DNAJC3/PSMC2/CUL3/FUCA2/DDB1/DCAF7/FBXL20/P4HB/FBXO21/UBXN7/PSMC1/KLHL3/GPS1/PSMC4/ADAM10/FBXO7/DCAF11/NUCB1/PSMB10/ASB8/WDTC1/PSME2/ESCO2/RABGGTA/CALU/FBXW5/FBXO32/KBTBD7/STT3A/PRKCSH/LCMT1/APLP2/DCAF10/UBE2F/KLHL42…
GOBP_VIRAL_GENOME_REPLICATION	GOBP_VIRAL_GENOME_REPLICATION	120	0.343675	1.86837	0.000137468	0.00349841	0.00285268	8882	tags=60%, list=48%, signal=32%	SLPI/YTHDC2/PCBP2/SRPK1/TARBP2/PPARA/PPIB/ILF3/DDX3X/ATG16L1/LARP1/EIF2AK4/DDB1/PPIH/SMARCB1/IFIT5/VCP/ZBED1/PPID/OAS1/ZC3HAV1/PKN2/PABPC1/CTBP2/RNASEL/SRPK2/NFIA/GRK2/ATG16L2/IFITM2/TBC1D20/OAS2/PPIE/APOBEC3C/PDE12/PLSCR1/IFIT1/LAMTOR5/CCL2/PRKN/NR5A2/STOM/TRIM6/ISG20/RAD23A/PPIA/TRIM28/EIF2AK2/MPHOSPH8/INPP5K/HACD3/PHB/HTATSF1/TMEM39A/IFI27/CCL8/TOP2B/PARP10/ZC3H12A/IFI16/RAB5A/STAU1/APOBEC3H/C…
GOBP_MICROTUBULE_CYTOSKELETON_ORGANIZATION_INVOLVED_IN_MITOSIS	GOBP_MICROTUBULE_CYTOSKELETON_ORGANIZATION_INVOLVED_IN_MITOSIS	139	0.322717	1.7888	0.00013773	0.00349841	0.00285268	10814	tags=67%, list=58%, signal=28%	NEK2/CENPA/PRC1/MAP9/PIBF1/SMC3/STAG1/NUMA1/CEP192/TPR/KPNB1/CLTC/PLK1/GOLGA2/CLASP2/RAN/STMN1/AURKB/NUP62/DCTN1/CHMP1B/CEP126/CHMP5/SETD2/ARHGEF10/VCP/TOGARAM1/DYNC1H1/TACC3/TTK/MAP4/GPSM2/SBDS/KIFC1/HSPA1A/SPC25/SPRY1/PKD1/AURKA/TACC1/NDE1/AURKC/WRAP73/CCSAP/FSD1/FBXW11/STIL/BCCIP/EFHC2/CKAP5/HNRNPU/GJA1/NUDC/RMDN1/LSM14A/TBCE/SPDL1/PKHD1/TACC2/RAE1/CHEK2/MYBL2/CLASP1/CCDC61/PCNT/HSPA1B/CENPE/K…
GOBP_REGULATION_OF_WNT_SIGNALING_PATHWAY	GOBP_REGULATION_OF_WNT_SIGNALING_PATHWAY	352	0.240964	1.60035	0.000138198	0.00349841	0.00285268	10502	tags=63%, list=56%, signal=28%	BARX1/SHH/LBX2/MDFI/CXXC4/NOTUM/DEPDC1B/HDAC1/ANKRD6/CTNND2/SOX2/DRAXIN/SCEL/PSMA6/TMEM198/CSNK1G3/CSNK1G1/NLE1/WNK2/SHISA2/FZD4/CDK14/SOX9/LRP6/USP8/TSC2/SNX3/PSMD13/PSMC6/CHD8/PSME4/DDX3X/AXIN2/CSNK1E/CCNY/SALL1/CSNK2A1/TMEM237/INVS/PSMC2/MLLT3/CUL3/AXIN1/WNK1/PSMC1/LGR4/PSMC4/TIAM1/WWOX/PSEN1/PSMB10/PSME2/UBR5/APC2/VCP/SENP2/PIN1/RUVBL2/CTNND1/UBE2B/APCDD1/YAP1/PSMD3/TLE6/RUNX1/TMEM9/USP47/LAT…
GOBP_VESICLE_BUDDING_FROM_MEMBRANE	GOBP_VESICLE_BUDDING_FROM_MEMBRANE	107	0.352356	1.85602	0.000139376	0.00351489	0.00286612	9657	tags=68%, list=52%, signal=33%	F5/SNAP91/TRAPPC5/SEC23B/INSIG1/SEC22B/SNX3/LMAN1/GOLGA2/SEC24B/AP3D1/SCFD1/FNBP1L/GBF1/PPP6R1/SEC23IP/GORASP1/CUL3/TMED10/SEC24D/PDCD6/PPP6C/NSF/CHMP5/GOLPH3/TRAPPC4/GOSR2/USO1/TGFA/AP2M1/PRKCI/CHMP7/AP3B1/TRAPPC6A/TRAPPC2/TBC1D20/PEF1/RILP/GOLPH3L/CTSC/SEC23A/TRAPPC9/VPS4A/F8/ANKRD28/ANXA2/PRKN/MYO18A/DNM1/MX2/S100A10/ARFGAP3/PPP6R3/CNIH2/TRAPPC3/SEC16A/SEC24A/SLC2A4/CD59/SAR1A/COL7A1/VAPA/CHMP…
GOBP_MACROMOLECULE_METHYLATION	GOBP_MACROMOLECULE_METHYLATION	279	0.255349	1.64552	0.000145688	0.00364852	0.00297509	8383	tags=51%, list=45%, signal=29%	WT1/FBLL1/TDRD5/CYP1A1/PAX5/BCOR/BHMT/TFB2M/MIS18A/FBXO11/MYB/ZNF304/TRMT61B/FDXACB1/DOT1L/ARID4A/PCMTD2/IWS1/PRMT1/RIF1/CAMKMT/CARM1/ZC3H13/MRM1/SETD5/EHMT2/ETFBKMT/DNMT3B/SETD4/TDRKH/METTL6/TET3/MEN1/ZCCHC4/PCIF1/KMT2E/METTL21A/PWP1/JARID2/BRCA1/SETD7/WDR61/KMT5C/SMARCB1/TRMO/SETD2/TRMT61A/PCMT1/SMYD2/N6AMT1/GNAS/OGT/PYGO2/NSUN6/MRM2/LCMT1/SIRT7/PRMT3/PAF1/AASS/METTL5/KDM1B/TFB1M/HSD17B10/SNRPB…
GOBP_REGULATION_OF_LYMPHOCYTE_ACTIVATION	GOBP_REGULATION_OF_LYMPHOCYTE_ACTIVATION	415	0.236265	1.59551	0.000145766	0.00364852	0.00297509	8320	tags=50%, list=45%, signal=29%	SHH/GAL/IL1A/SH3RF1/MZB1/MPL/MSH2/IL23A/PLA2G2F/IL5/MYB/LCK/TP53BP1/PAK1/PIBF1/RIF1/IL7/IDO1/RHOH/AP3D1/TNFRSF14/RC3H1/PPP2R3C/CBLB/SDC4/PRKCZ/PTPN11/INHBA/RC3H2/CD46/NKAP/DLG5/GPAM/TWSG1/RPS3/SOS1/MALT1/FBXO7/KMT5C/RNF41/XRCC6/CEACAM1/MLH1/IL4R/SART1/NCK2/ZBTB7B/TIRAP/SELENOK/CCR2/ZFP36L1/RAC1/THOC1/DPP4/CD1D/STAT5B/PAWR/RUNX1/HSPD1/AP3B1/METTL3/SLC39A10/DLG1/DUSP3/EXOSC6/PNP/TFRC/HMCES/RARA/SH3…
GOMF_MISMATCHED_DNA_BINDING	GOMF_MISMATCHED_DNA_BINDING	14	0.68233	2.04766	0.000146377	0.00365014	0.00297641	2508	tags=57%, list=13%, signal=49%	MSH3/MSH2/PMS2/PMS1/MSH5/XPC/MLH3/MLH1
GOBP_REGULATION_OF_ACTIN_FILAMENT_ORGANIZATION	GOBP_REGULATION_OF_ACTIN_FILAMENT_ORGANIZATION	256	0.272292	1.70694	0.000152135	0.00376561	0.00307057	9147	tags=58%, list=49%, signal=30%	TMSB15B/WASF3/F2RL1/EPHA1/TWF1/AP1AR/NRP1/PAK1/ARHGAP18/CARMIL1/PRKCD/ARHGEF18/JMY/FER/TACSTD2/CDC42EP1/ALMS1/CLASP2/FHOD1/STMN1/SDC4/CGNL1/NCKAP1/PREX1/TRIM27/ARHGAP6/TSC1/FLII/ITGB1BP1/SNX9/NCK2/ARHGEF10/SSH1/WASHC5/HAX1/RAC1/MTPN/NF2/ARPC5L/ARPIN/TRIOBP/ABI2/TESK1/CYFIP1/ARPC4/RASA1/GMFB/SVIL/DLG1/SPIRE2/HIP1R/CAPZB/SEMA5A/SWAP70/COTL1/WASF1/RHOC/PYCARD/FCHSD2/PIK3CA/TMSB4X/WHAMM/MYO1C/ADD3/SS…
GOBP_MACROAUTOPHAGY	GOBP_MACROAUTOPHAGY	305	0.258037	1.65318	0.00015179	0.00376561	0.00307057	8661	tags=56%, list=46%, signal=30%	ADRB2/ATP6V1A/BECN1/ERN1/SEC22B/TSG101/MTMR3/TSC2/VPS13C/SNX5/SCOC/GPSM1/RAB3GAP2/WDR45B/ATG16L1/CLEC16A/MFSD8/SCFD1/LARP1/TOMM22/CSNK2A1/MTM1/STAM2/CAPN1/PRKAG2/VDAC1/PAFAH1B2/TOMM70/KLHL3/HUWE1/TSC1/VPS33A/ATG2A/RNF41/RNF5/RETREG1/WAC/UBQLN4/EI24/PSEN1/GAPDH/CHMP3/CDK5/PRKAA2/GNAI3/ATP6V1E2/ULK1/VCP/TOMM5/RRAGC/ATG101/EXOC4/ZFYVE1/VPS26B/UVRAG/UBXN6/GABARAPL1/SNAP29/STX12/PIKFYVE/TBC1D25/PRKAB1…
GOBP_DEVELOPMENTAL_CELL_GROWTH	GOBP_DEVELOPMENTAL_CELL_GROWTH	211	0.291163	1.76399	0.000156879	0.00386872	0.00315465	8361	tags=52%, list=45%, signal=29%	NKX6-1/POU4F3/SLIT1/DCLK1/DRAXIN/NRP1/SYT17/PAK1/AKAP13/SOX9/SEMA4B/SH3GL2/PPARA/USP9X/PARP2/PPP3CB/RAB21/YY1/SORBS2/HSP90AB1/EIF2AK4/PRKCZ/RNF6/MAPT/CDH4/GDI1/TIAM1/EPHA7/LLPH/SLC23A2/PLXNA3/CDK5/POSTN/ULK1/PIN1/IST1/FLRT3/RYK/BDNF/EMX1/SEMA4D/MAP2K4/RTN4R/SPG11/SYT4/CYFIP1/NTN1/SEMA5A/TTL/WASF1/SEMA4F/G6PD/SMURF1/FLRT1/COBL/AURKA/SYT2/WNT3/MAP1B/RGS2/SEMA3F/SLC9A6/TRPV2/SLIT3/PRKN/ISLR2/NRP2/RG…
GOMF_HISTONE_DEACETYLASE_BINDING	GOMF_HISTONE_DEACETYLASE_BINDING	111	0.347101	1.83419	0.000161977	0.00397975	0.00324518	8384	tags=59%, list=45%, signal=33%	INSM1/HDAC1/BCOR/GMNN/ANKRA2/TFAP4/HDAC2/NR2C1/HDAC4/NIPBL/DNMT3B/SIRT2/HSP90AB1/NACC1/NKX3-1/HDAC3/YWHAB/WDTC1/ZBTB7B/NUDT21/RAC1/MIER1/PKN2/KAT2B/HDAC10/YWHAE/SP1/BEX4/CRY1/SUDS3/THAP7/RAD9A/MEF2D/HOXA10/HSPA1A/HNRNPD/HDAC5/MTA3/PRDM1/USF1/NACC2/TCF21/MTA1/MEF2A/HDAC9/NRIP1/PRKN/KAT2A/RELA/HES1/PHB/SRF/AKAP8L/HDAC6/GLI3/TOP2B/MEF2B/LCOR/MTA2/HIF1A/HSPA1B/CCND1/CIR1/HSP90AA1/GCM1/ZMYND15
GOBP_CELL_GROWTH	GOBP_CELL_GROWTH	448	0.226399	1.53029	0.000163708	0.00400755	0.00326785	8361	tags=49%, list=45%, signal=28%	NKX6-1/WT1/POU4F3/SLIT1/MUC12/IGFBPL1/DCLK1/CYP27B1/CDKN2A/IL17RB/PRSS2/DRAXIN/TP53TG5/ADAM17/NRP1/SYT17/KIF14/PAK1/AKAP13/SOX9/TSG101/SEMA4B/CHPT1/FBP1/SH3GL2/PPARA/USP9X/PARP2/RPS6KA1/DDX3X/PPP3CB/INO80/RAB21/YY1/SORBS2/HSP90AB1/CSNK2A1/PAK4/NDUFS3/SLC44A4/EIF2AK4/PRKCZ/INHBA/RNF6/MAPT/CDH4/GDI1/CDK11A/TIAM1/ADAM10/OSGIN2/CRKL/EPHA7/CEACAM1/LLPH/EI24/SLC23A2/PLXNA3/N6AMT1/NAIF1/CDK5/POSTN/ULK1/…
GOMF_KINASE_INHIBITOR_ACTIVITY	GOMF_KINASE_INHIBITOR_ACTIVITY	66	0.405337	1.94147	0.000167332	0.0040779	0.00332522	7388	tags=56%, list=40%, signal=34%	TESC/PPP1R1B/CDKN2A/PRKAR1B/MBIP/CIT/TAOK3/LRP6/RHOH/CAMK2N1/NPM1/DNAJC3/PRKAG2/YWHAG/WNK1/YWHAB/CHP1/TRIB1/KAT2B/GMFB/PKIA/HEXIM1/TRIB2/SNCA/SPRED2/MAPK8IP1/CDKN2D/SH3BP5L/GMFG/DUS2/NCK1/CDKN1C/DUSP19/SPRED1/CDKN2B/TRIB3/CDKN1A
GOBP_ENDOMEMBRANE_SYSTEM_ORGANIZATION	GOBP_ENDOMEMBRANE_SYSTEM_ORGANIZATION	457	0.221098	1.49614	0.000167802	0.0040779	0.00332522	10115	tags=58%, list=54%, signal=27%	ANXA8L1/ATP10A/ABCA1/ANO9/ANXA8/PARP11/CCNB2/ARFGEF2/MYRF/PPP2R2A/HACE1/PI4K2B/HOOK2/PRKCD/MPP5/TSG101/USP8/SNX3/LMAN1/COG2/SH3GL2/PLK1/CREB1/GOLGA2/SPAG4/RAB3GAP2/AKTIP/PDCD10/TMEM33/AP3D1/FNBP1L/NDRG1/EMC7/GBF1/DNAJC28/CLASP2/ATL3/BCAS3/STAM2/NEMP1/TARDBP/VPS11/HIKESHI/SEC23IP/GORASP1/ARL1/TMED10/ESYT2/GCC2/DCTN1/TMEM170A/USP6NL/ATP8B1/STX16/HUWE1/VCPIP1/CHMP1B/SERP1/RBSN/CHMP5/EMC2/DEGS1/DYNC2…
GOBP_SISTER_CHROMATID_SEGREGATION	GOBP_SISTER_CHROMATID_SEGREGATION	186	0.297834	1.78797	0.000168918	0.00409015	0.0033352	7217	tags=49%, list=39%, signal=30%	KIF25/NEK2/SGO1/CENPF/NCAPH/ANAPC1/SMC2/EML4/PRC1/CDCA5/ZWINT/BECN1/KIF14/PIBF1/SMC3/STAG1/NUMA1/PDS5A/MAU2/RIOK2/TPR/KPNB1/PLK1/SEH1L/NIPBL/INO80/AXIN2/SMC5/DDX11/RAN/USP44/AURKB/NUP62/CUL3/CENPC/IK/CHMP1B/HDAC8/CHMP5/ESCO2/KIF22/DIS3L2/SPAG5/PSMG2/TACC3/LCMT1/CDC26/NAA50/KNSTRN/TTK/CDCA8/POGZ/NAA10/DUSP1/CHMP7/ANAPC11/NSMCE2/NCAPD2/TEX14/RB1/CDT1/CDC6/ATM/KIFC1/DSN1/HECW2/NCAPH2/VPS4A/AURKC/WRA…
GOBP_NUCLEOTIDE_SUGAR_METABOLIC_PROCESS	GOBP_NUCLEOTIDE_SUGAR_METABOLIC_PROCESS	35	0.495603	1.9954	0.000174211	0.00420309	0.00342729	3996	tags=54%, list=21%, signal=43%	CSGALNACT1/PARG/PMM2/UGGT2/AMDHD2/PGM3/GFPT1/GNPNAT1/MPI/RENBP/UGGT1/PMM1/UAP1/GMPPB/NANS/UAP1L1/GALT/SLC35D1/SLC35A3
GOBP_POSITIVE_REGULATION_OF_NIK_NF_KAPPAB_SIGNALING	GOBP_POSITIVE_REGULATION_OF_NIK_NF_KAPPAB_SIGNALING	65	0.416262	2.00255	0.000178564	0.00429259	0.00350028	8277	tags=65%, list=44%, signal=36%	EDARADD/NLRP12/IL23A/EP300/DDX3X/RC3H1/AGO3/RC3H2/CALR/RPS3/SASH1/NMI/LRRC19/IRAK1/TLR2/SPHK1/TERF2IP/TLR7/RBCK1/IL18R1/EGFR/LGALS9/CD14/LAPTM5/CCL19/IFI35/RELA/PTP4A3/TREM2/NOD2/EIF2AK2/NFAT5/PHB/NOD1/TLR3/APP/AGER/NR3C2/C1QTNF4/TLR4/TNF/CD27
GOMF_TRANSFERASE_ACTIVITY_TRANSFERRING_ONE_CARBON_GROUPS	GOMF_TRANSFERASE_ACTIVITY_TRANSFERRING_ONE_CARBON_GROUPS	208	0.287487	1.74693	0.000181038	0.00433647	0.00353606	8949	tags=55%, list=48%, signal=29%	FBLL1/ALDH1L1/BHMT/TFB2M/FBXO11/SHMT2/TRMT61B/FDXACB1/DOT1L/PCMTD2/PRMT1/CAMKMT/CARM1/MRM1/GART/TYMS/SETD5/EHMT2/ETFBKMT/DNMT3B/SETD4/HNMT/METTL6/MEN1/ZCCHC4/PCIF1/METTL21A/SETD7/KMT5C/TRMO/SETD2/TRMT61A/PCMT1/SMYD2/N6AMT1/NSUN6/MRM2/PRDM2/CIAPIN1/LRTOMT/LCMT1/PRMT3/METTL5/CARNMT1/TFB1M/SMYD5/MTR/FAM86B1/MEPCE/TRMT2A/METTL3/PRDM5/TRMT10B/CMTR1/COQ3/SMYD4/MRM3/FAM98A/TRDMT1/MECOM/PRDM11/DPH5/PRDM1…
GOBP_COTRANSLATIONAL_PROTEIN_TARGETING_TO_MEMBRANE	GOBP_COTRANSLATIONAL_PROTEIN_TARGETING_TO_MEMBRANE	100	0.358449	1.85077	0.000181766	0.00433836	0.0035376	4816	tags=44%, list=26%, signal=33%	SRP54/RPS4Y1/RPS15A/RPL5/RPS18/RPS25/RPS3/RPL31/RPL27A/RPS24/RPS8/RPL21/RPS23/RPL37A/RPL14/RPS12/RPL3/RPL24/RPL18/RPS6/TRAM2/RPS19/RPS27/RPL23A/SEC61A2/RPL32/RPL11/SEC61A1/RPS10/RPS28/RPL26/RPS9/UBA52/SEC61B/RPSA/RPL10/SIL1/RPS16/RPLP1/SEC63/RPS11/RPL28/RPS15/RPL36
GOCC_H3_HISTONE_ACETYLTRANSFERASE_COMPLEX	GOCC_H3_HISTONE_ACETYLTRANSFERASE_COMPLEX	10	0.753427	2.02351	0.00019214	0.00456964	0.00372619	3545	tags=60%, list=19%, signal=49%	BRD1/KAT6A/ING5/KAT7/MEAF6/BRPF1
GOBP_NEGATIVE_REGULATION_OF_NF_KAPPAB_TRANSCRIPTION_FACTOR_ACTIVITY	GOBP_NEGATIVE_REGULATION_OF_NF_KAPPAB_TRANSCRIPTION_FACTOR_ACTIVITY	81	0.381311	1.91663	0.000200461	0.00475063	0.00387378	8476	tags=57%, list=45%, signal=31%	NLRP12/CDKN2A/BMP7/NWD1/ERBIN/FAF1/NLRP2B/CHP1/ZNF675/IRAK1/NLRC3/COMMD7/TRIM21/CCDC22/USP7/NLRP3/PYCARD/TMSB4X/IRAK2/RBCK1/PIAS4/ANXA4/G3BP2/IRAK3/PTGIS/DAP/ARRB1/NFKBIA/CARD8/LRRC14/MTURN/CACTIN/CYP1B1/TAX1BP1/NOD2/PELI1/NFKBIB/DDIT3/PKHD1/PARP10/ZC3H12A/COMMD6/TRAF3/CD200/NFKBIL1/UFL1
GOCC_COATED_VESICLE_MEMBRANE	GOCC_COATED_VESICLE_MEMBRANE	174	0.294342	1.72086	0.000201805	0.00476558	0.00388597	9175	tags=60%, list=49%, signal=31%	NCALD/ADRB2/SEC23B/RASSF9/FZD4/SEC22B/LMAN1/SH3GL2/CLTC/SYNRG/AP1M2/SEC24B/SREBF2/AP1B1/AP1G2/SEC23IP/TMED10/FZD5/SEC24D/ARCN1/VMA21/PDCD6/VTI1B/CD207/RAB35/AP2A2/AP2B1/GOSR2/KDELR2/LDLRAP1/USO1/HLA-C/TGFA/AP2M1/COPB2/SGIP1/AP3B1/EPN1/CD3G/CLTB/STX17/HIP1R/TFRC/APOB/VAMP3/SLC18A1/AP1M1/AP1S1/HLA-DQA1/DNAJC5/CD4/PEF1/CD74/CFTR/COPZ1/HLA-A/HLA-E/SYT2/HLA-F/AP2S1/CD3D/EGFR/SEC23A/HLA-DQB1/ENTHD1/M6P…
GOBP_POSITIVE_REGULATION_OF_INTRACELLULAR_PROTEIN_TRANSPORT	GOBP_POSITIVE_REGULATION_OF_INTRACELLULAR_PROTEIN_TRANSPORT	177	0.295983	1.73858	0.000203535	0.00478953	0.00390549	9540	tags=58%, list=51%, signal=29%	SHH/ECT2/CHP2/PAK1/PRKCD/CTDSPL2/CAMK1/CEP131/RIOK2/CASP8/TPR/GZMB/HSPA1L/PDCD10/RBM22/HSP90AB1/SREBF2/TMEM30B/RNF31/BCAS3/RAN/TARDBP/VPS11/HDAC3/FZD5/YWHAG/NUTF2/HUWE1/YWHAB/PSEN1/ITGB1BP1/YWHAQ/UBR5/OAZ2/CDK5/CHP1/OAZ1/FIS1/PDZK1/PPP1R13B/SH3GLB1/YWHAE/JUP/HTRA2/TCAF1/MYO1C/TCF7L2/FYN/RAC2/DMAP1/BBC3/LEPROT/JAK2/ERBB2/KIF20B/RHOU/IFNG/EDEM1/UBE2D3/PLK3/MICALL2/ABLIM3/MIEF2/BAP1/STOM/EFCAB7/TRIM…
GOBP_MYELOID_CELL_HOMEOSTASIS	GOBP_MYELOID_CELL_HOMEOSTASIS	138	0.324725	1.78895	0.000205911	0.00482842	0.00393721	9182	tags=65%, list=49%, signal=33%	IKZF1/ADGRF5/MPL/ADAM17/HIPK2/ARID4A/PRMT1/LDB1/NCSTN/FANCC/MAEA/HOXA5/MFHAS1/BRD1/P4HTM/L3MBTL3/KMT2E/INHBA/ERCC2/ZNF16/RPS24/CEBPG/RPS6/ALAS1/RPS19/ARNT/ZFP36L1/KAT7/STAT5B/SH2B3/DYRK3/HMGB2/RB1/STAT1/MAFB/G6PD/SP3/HSPA1A/MED1/ETV2/ETS1/JAK2/RBFOX2/LYN/KIT/ACVR1B/SOD1/CDK6/PIK3CD/BAP1/SLC25A38/TMOD3/INPP5D/JAM3/SPI1/PRKDC/BPGM/JAK3/MAPK14/BCL6/ANKRD54/SRF/PDE4B/ZFPM1/ALAS2/BMP4/FAM210B/SMAP1/IL…
GOBP_EPIDERMAL_GROWTH_FACTOR_RECEPTOR_SIGNALING_PATHWAY	GOBP_EPIDERMAL_GROWTH_FACTOR_RECEPTOR_SIGNALING_PATHWAY	120	0.338368	1.83952	0.000209189	0.00487865	0.00397816	8577	tags=58%, list=46%, signal=32%	SLC30A10/PIGR/AGR2/HAP1/ADAM17/PIK3C2A/GPRC5A/ADRA2A/REPS2/SOX9/TSG101/SNX5/RPS6KA5/SH3GL2/ERBIN/FER/ARF4/SOCS4/STAM2/CBLB/NUP62/PTPN11/SOS1/CEACAM1/PSEN1/SHC1/RHBDF1/NCK2/MVB12B/TGFA/EPN1/GRB7/DUSP3/HIP1R/RNF126/SH3KBP1/WDR54/PIK3CA/FAM83B/PTK2B/CCDC88A/GRB2/SPRY1/EGFR/HGS/DGKD/ZFYVE28/SRC/AFAP1L2/RHBDF2/PLAUR/RASSF2/HBEGF/PTPN12/ARHGEF7/CBL/NEU3/VPS25/GAREM1/IFI6/SHKBP1/IQGAP1/PTPRJ/PTK6/EPS15L…
GOBP_CELLULAR_RESPONSE_TO_HEAT	GOBP_CELLULAR_RESPONSE_TO_HEAT	114	0.341231	1.83339	0.000209512	0.00487865	0.00397816	9674	tags=63%, list=52%, signal=31%	IL1A/CXCL10/NUP210/TRPV4/HDAC2/POM121/EP300/NUP133/ATXN3/TPR/BAG2/HSPA1L/SEH1L/NDC1/HSP90AB1/HIKESHI/NUP62/MAPT/PDCD6/VCP/NUP50/IRAK1/NUP35/CAMK2G/DNAJC2/CREBBP/YWHAE/CAMK2D/DNAJB1/MAPK3/ANO1/NUP214/HTRA2/ATM/HSPA1A/NUP37/MAPKAPK2/LYN/NUP188/DNAJB6/NUP107/SLC52A3/RPA3/STAC/HSF1/RBBP7/TFEC/DAXX/AKT1S1/CDKN1A/ATR/RAE1/NUP54/RPA1/CD34/TRPV1/ATP2A2/HSPA1B/HSP90AA1/RPA2/AAAS/HMOX1/STUB1/FKBP4/SLU7/CRY…
GOMF_CCR_CHEMOKINE_RECEPTOR_BINDING	GOMF_CCR_CHEMOKINE_RECEPTOR_BINDING	39	-0.669303	-2.1744	0.000214369	0.00495863	0.00404338	315	tags=21%, list=2%, signal=20%	CCL1/CCL15/DEFB4A/DEFB103A/MSMP/CCL27/DEFB106B/DEFB103B
GOBP_REGULATION_OF_TELOMERE_MAINTENANCE	GOBP_REGULATION_OF_TELOMERE_MAINTENANCE	78	0.383806	1.90665	0.000215173	0.00495863	0.00404338	6667	tags=50%, list=36%, signal=32%	NEK2/GNL3L/ERCC4/NAT10/UPF1/ACD/NABP2/AURKB/PPP1R10/SMG6/MAP2K7/POT1/TERF2/ERCC1/TINF2/HDAC8/NEK7/HNRNPA1/PARN/YLPM1/CCT5/USP7/MAPK3/RTEL1/TERF2IP/ATM/HNRNPD/NBN/RAD50/TCP1/CCT8/MAP3K4/PML/SRC/PRKCQ/CCT4/HNRNPU/TEN1/HMBOX1
GOBP_ANTIGEN_RECEPTOR_MEDIATED_SIGNALING_PATHWAY	GOBP_ANTIGEN_RECEPTOR_MEDIATED_SIGNALING_PATHWAY	235	0.271436	1.67377	0.0002146	0.00495863	0.00404338	6280	tags=43%, list=34%, signal=29%	PAX5/SH2D1A/BMX/SLA2/PSMA6/TXK/LCK/PAK1/PSMD13/PSMC6/PSME4/RC3H1/RNF31/FOXP1/CBLB/PSMC2/RC3H2/KCNN4/RPS3/BTN1A1/WNK1/PSMC1/PSMC4/MALT1/CRKL/CEACAM1/PSEN1/PSMB10/ELF2/BLNK/PSME2/BTN2A1/DGKZ/CD226/SPG21/PSMD3/PAWR/RUNX1/CD3G/SLC39A10/DUSP3/THEMIS/PHPT1/SH2B2/PSMD11/NFKBIZ/PIK3CA/PSME3/SKP1/HLA-DQA1/CD4/FYN/PSMB3/RBCK1/RIPK2/PSMB7/PSMB1/LAT/NFATC2/CTLA4/MNDA/HLA-A/PSMA2/BTN3A3/PSMB2/ZAP70/MS4A1/CD3E…
GOBP_RECEPTOR_MEDIATED_ENDOCYTOSIS	GOBP_RECEPTOR_MEDIATED_ENDOCYTOSIS	260	0.26372	1.65955	0.000219978	0.0050399	0.00410965	9178	tags=57%, list=49%, signal=30%	SNAP91/VLDLR/ADRB2/ANKRD13B/GRK3/CD2AP/LDLRAD3/HYOU1/LRP6/AP4E1/SH3GL2/CLTC/RAB21/CANX/FNBP1L/BMP2K/MTMR2/NUMB/AP1G2/DRD2/INPP5F/CALR/CD207/AP2A2/AP2B1/CEACAM1/SNX9/SNX17/AMN/LDLRAP1/SDCBP/PI4KB/GRK4/RAC1/ANKRD13D/AP2M1/PIKFYVE/DLG4/SGIP1/DLL1/ITSN1/HTR2B/CLTB/HPX/HIP1R/ARR3/GRK2/TFRC/APOB/MRC1/WASF1/WDR54/FCHSD2/AP1S1/SFTPD/JCHAIN/ATXN2/GRB2/SH3GL3/STAB1/SNCA/NEDD4/HSP90B1/SCARB1/USP46/FCHO1/CTS…
GOCC_ACTIN_CYTOSKELETON	GOCC_ACTIN_CYTOSKELETON	482	0.217461	1.4937	0.000220208	0.0050399	0.00410965	9476	tags=54%, list=51%, signal=27%	ONECUT2/DCDC2C/GYS2/MYRIP/PLS1/MST1R/KLHL20/GAS2/HAP1/LAD1/TRPV4/MYO1E/TWF1/ADAM17/SRCIN1/NEBL/CD2AP/PAK1/CARMIL1/MYO19/AKAP13/PRICKLE4/KANSL2/HDAC4/SIPA1L1/MAEA/SH3PXD2A/NDC1/FER/MARCKS/KPTN/SORBS2/FHOD1/TAF5/PARVB/SHROOM2/CTNNA1/PRKCZ/CGNL1/NCKAP1/TTC17/CIB2/LCP1/ARHGAP6/TSC1/FLII/ACTR10/SNX9/IFIT5/APC2/RAB22A/RFLNA/VPS18/HAX1/PPP1R12A/RAC1/ARSJ/MTPN/NF2/ARPC5L/SH3GL1/MYO1B/KAT2B/TMEM63B/TRIOBP…
GOCC_INTRINSIC_COMPONENT_OF_MITOCHONDRIAL_INNER_MEMBRANE	GOCC_INTRINSIC_COMPONENT_OF_MITOCHONDRIAL_INNER_MEMBRANE	52	0.434732	1.96185	0.000222509	0.00507517	0.00413841	4448	tags=48%, list=24%, signal=37%	COX16/DNAJC11/APOOL/MCU/IMMT/AFG3L2/MTX3/MTX2/COX18/SLC25A3/COX11/AGK/CHCHD3/GHITM/SFXN2/MPC2/SCO2/TIMM17B/SLC25A19/SAMM50/CHCHD6/SMDT1/UQCC3/SFXN1/MCUB
GOBP_REGULATION_OF_CELLULAR_COMPONENT_SIZE	GOBP_REGULATION_OF_CELLULAR_COMPONENT_SIZE	356	0.243476	1.61419	0.000223984	0.00509144	0.00415168	10602	tags=61%, list=57%, signal=27%	NKX6-1/TMSB15B/SLC12A1/SLC12A2/RAP1GAP2/WASF3/PLS1/F2RL1/DRAXIN/TRPV4/TWF1/TMEM123/AP1AR/CDK4/NRP1/PAK1/ARHGAP18/CARMIL1/PRKCD/SEMA4B/VAV2/CREB1/JMY/RAB21/FER/HSP90AB1/CDC42EP1/E2F4/SLC12A7/NCKAP1/RNF6/MAPT/CDH4/KCNN4/GDI1/SLC12A9/PREX1/TRIM27/TSC1/FLII/EPHA7/PEX11B/PLXNA3/SNX9/WDTC1/NCK2/CDK5/IST1/RAB22A/SSH1/RYK/WASHC5/BDNF/HAX1/RAC1/MTPN/SEMA4D/AP2M1/ARPC5L/RB1CC1/RTN4R/ARPIN/TRIOBP/ABI2/CYFIP…
GOMF_LIGASE_ACTIVITY_FORMING_CARBON_NITROGEN_BONDS	GOMF_LIGASE_ACTIVITY_FORMING_CARBON_NITROGEN_BONDS	45	0.469739	2.0378	0.000227268	0.00511542	0.00417124	4479	tags=51%, list=24%, signal=39%	TTLL6/MTHFD1L/MTHFS/PAICS/GART/GMPS/TTLL13P/PPCS/CTPS2/TTLL1/MCCC1/TTLL7/ASS1/GCLC/TTLL3/TTLL5/DPH6/GLUL/TTL/GCLM/GSS/TTLL11/TPGS1
GOBP_REGULATION_OF_DOUBLE_STRAND_BREAK_REPAIR	GOBP_REGULATION_OF_DOUBLE_STRAND_BREAK_REPAIR	77	0.383423	1.90127	0.000226207	0.00511542	0.00417124	5354	tags=44%, list=29%, signal=32%	PARPBP/TP53BP1/MMS19/RIF1/FIGNL1/DDX11/OGG1/HELB/POT1/TFIP11/PPP4C/KMT5C/UBQLN4/FANCB/TRIP12/SETD2/UBR5/PARP9/SIRT7/FUS/RECQL5/RTEL1/SPIRE2/CHEK1/PPP4R2/TERF2IP/KLHL15/SMCHD1/ZNF365/MAGEF1/ARID2/ZCWPW1/PML/NUDT16L1
GOBP_REGULATION_OF_MACROAUTOPHAGY	GOBP_REGULATION_OF_MACROAUTOPHAGY	158	0.302668	1.74511	0.000227335	0.00511542	0.00417124	8916	tags=59%, list=48%, signal=31%	ADRB2/ATP6V1A/BECN1/ERN1/SEC22B/TSC2/VPS13C/SNX5/SCOC/GPSM1/RAB3GAP2/CLEC16A/SCFD1/LARP1/MTM1/CAPN1/PRKAG2/VDAC1/PAFAH1B2/TSC1/RNF41/WAC/UBQLN4/GAPDH/CDK5/PRKAA2/GNAI3/ATP6V1E2/ULK1/RRAGC/ATG101/EXOC4/VPS26B/UVRAG/TBC1D25/PRKAB1/RB1CC1/SH3GLB1/ATP6V1D/ATP6V1H/PHF23/USP30/PRKAB2/MAPK3/SLC38A9/RRAGB/ATP6V0C/VPS13D/RALB/ATP6V0E2/SESN1/ATP6V1C1/LAMTOR1/PIK3CA/CAPNS1/NUPR1/EXOC1/RIPK2/EXOC8/NEDD4/RRAG…
GOBP_REGULATION_OF_CELLULAR_PROTEIN_CATABOLIC_PROCESS	GOBP_REGULATION_OF_CELLULAR_PROTEIN_CATABOLIC_PROCESS	246	0.267347	1.66928	0.000228396	0.00512206	0.00417664	11201	tags=69%, list=60%, signal=28%	SHH/BBS7/TAF1/HIPK2/HECTD1/TMTC3/SVIP/FBXO22/RNF19A/ATXN3/SUMO2/RNF144A/BAG2/PLK1/SIRT2/CSNK1E/HSP90AB1/MFSD8/QRICH2/SOCS4/CSNK2A1/SMARCC1/MTM1/PIAS1/VPS11/PSMC2/RPL5/AXIN1/CDC20B/TRIM39/PSMC1/PSMC4/GNA12/WAC/ARIH1/PARK7/UBQLN4/ATRAID/PSEN1/FAF1/RHBDF1/PSME2/EIF3H/OGT/NFE2L2/VCP/FAM122A/TRIB1/WDR91/SDCBP/RNF128/RPL11/DNAJB2/CCDC22/SUFU/USP7/ARAF/GPX1/RNF40/PSME3/LAPTM4B/SMURF1/PTK2B/HSPA1A/TRIB2/…
GOBP_ESTABLISHMENT_OF_PROTEIN_LOCALIZATION_TO_ENDOPLASMIC_RETICULUM	GOBP_ESTABLISHMENT_OF_PROTEIN_LOCALIZATION_TO_ENDOPLASMIC_RETICULUM	113	0.34565	1.84745	0.000231955	0.00518446	0.00422753	10187	tags=71%, list=55%, signal=32%	SRP54/RAB3GAP2/RPS4Y1/RPS15A/RPL5/RPS18/RPS25/RPS3/RPL31/RPL27A/RPS24/RPS8/RPL21/RPS23/RPL37A/SPCS3/RPL14/RPS12/RPL3/RPL24/RPL18/SRPRB/RPS6/TRAM2/RPS19/RPS27/RPL23A/SEC61A2/RPL32/RPL11/SEC61A1/RPS10/SPCS1/RPS28/RPL26/RPS9/UBA52/SEC61B/RPSA/MAN1A1/RAB10/RPL10/RPS16/RPLP1/SEC63/RPS11/RPL28/RPS15/RPL36/EDEM1/RPS20/RPLP0/TRAM1L1/SGTB/SEC61G/SRPRA/RPS7/HERPUD1/RPL9/RAB3GAP1/RPL23/SPCS2/SRP68/RPL8/RPL7…
GOCC_LAMELLIPODIUM	GOCC_LAMELLIPODIUM	193	0.291454	1.76131	0.000232908	0.00518841	0.00423075	10728	tags=63%, list=58%, signal=27%	TESC/SH3RF1/WASF3/TRPV4/PAK1/CARMIL1/SLC39A6/DDX3X/FER/KPTN/SORBS2/PODXL/PARVB/FAP/CTNNA1/NCKAP1/P4HB/ENAH/TSC1/ABI1/ITGB1BP1/APC2/CDK5/SSH1/DGKZ/CTNND1/FAM89B/HAX1/RAC1/NF2/DPP4/PKN2/AJUBA/PABPC1/ARPIN/ABI2/CYFIP1/ITSN1/CDC42BPA/RAB13/ABLIM1/PLEK2/APBB1/SWAP70/WASF1/PIK3CA/CD177/NRBP1/FGD1/PTK2B/CCDC88A/RAC2/SPATA13/MYLK/FGD2/PALLD/FSCN1/FGD6/PLEKHH2/ARPC5/FGD3/STX2/ABLIM3/CDH2/AVIL/PLXND1/ACTA2…
GOBP_NCRNA_PROCESSING	GOBP_NCRNA_PROCESSING	374	0.234447	1.54996	0.000239297	0.00531302	0.00433236	11546	tags=71%, list=62%, signal=28%	FBLL1/TRNT1/TFB2M/INTS6L/WDR3/TYW5/TRUB1/TRMT61B/QTRT2/FDXACB1/NOLC1/NOL11/DDX18/THUMPD1/DDX47/KTI12/TRIT1/RCL1/DDX52/MRM1/RIOK2/NAT10/NOP9/ANKRD16/BYSL/TARBP2/UTP11/EBNA1BP2/RPL7L1/KRR1/METTL6/GTPBP4/ABT1/AARS2/ZCCHC4/AGO1/TEX10/URB1/AGO3/TSEN15/NOL8/RPL5/SRRT/IMP4/INTS9/PIH1D2/TBL3/TYW1B/RPS25/GRSF1/RIOK3/HELB/ERCC2/PES1/ERI2/RPP30/RPS24/RPS8/TRMO/SART1/TRMT61A/INTS5/RPP21/MPHOSPH10/RPL14/INTS7…
GOBP_DEFENSE_RESPONSE_TO_FUNGUS	GOBP_DEFENSE_RESPONSE_TO_FUNGUS	32	-0.683219	-2.15575	0.000243751	0.005394	0.0043984	1653	tags=38%, list=9%, signal=34%	ARG1/RNASE7/HTN1/DEFA6/DCD/IL17A/DEFA5/CLEC6A/DEFA3/DEFB114/DEFB106B/DEFA1B
GOBP_VESICLE_TARGETING	GOBP_VESICLE_TARGETING	91	0.364284	1.85093	0.000251615	0.00554964	0.0045253	5221	tags=47%, list=28%, signal=34%	F5/TRAPPC5/AP1AR/SEC22B/GOSR1/LMAN1/GOLGA2/AP1M2/SEC24B/SCFD1/TBC1D23/GBF1/C17orf75/SNAP23/CLASP2/PPP6R1/SEC23IP/GORASP1/CUL3/TMED10/SEC24D/PDCD6/PPP6C/NSF/PSEN1/TRAPPC4/GOSR2/CHP1/EXOC4/YKT6/USO1/TGFA/SNAP29/TRAPPC6A/TRAPPC2/TBC1D20/PEF1/CTSC/SEC23A/TRAPPC9/CEP19/F8/ANKRD28
GOBP_REGULATION_OF_MICROTUBULE_BASED_PROCESS	GOBP_REGULATION_OF_MICROTUBULE_BASED_PROCESS	218	0.278933	1.69307	0.00025341	0.00557085	0.0045426	10573	tags=64%, list=57%, signal=28%	TUBB4A/TTLL6/TAC4/SKA1/INPP5J/HAP1/TRPV4/MAP9/PAK1/NUMA1/CEP131/NAT10/MID1IP1/TPR/BBS2/CLTC/PLK1/MDM1/CENPJ/ALMS1/NPM1/MARK4/CLASP2/DYRK1A/STMN1/NUP62/MAPT/DCTN1/RPS3/BRCA1/CHMP1B/TMEM67/CHMP5/CHMP3/APC2/SPAG5/PRKAA2/SKA3/FBXW5/TOGARAM1/DYNC1H1/SKA2/TACC3/CDK2AP2/CCDC40/RAC1/KLHL42/KAT2B/RASSF1/GPSM2/OCLN/HSPA1A/SNCA/GAS2L1/PKD1/MAPRE2/GBA2/AURKA/ERBB2/ARL2/MAP1B/CCDC65/TPPP/CDH5/MAP1A/SEMG2/KAT2…
GOBP_CYTOSKELETON_DEPENDENT_INTRACELLULAR_TRANSPORT	GOBP_CYTOSKELETON_DEPENDENT_INTRACELLULAR_TRANSPORT	190	0.287919	1.72803	0.000259163	0.00567865	0.0046305	10740	tags=68%, list=58%, signal=29%	MREG/BBS12/APBA1/BICDL1/TUBA1C/HAP1/MYO1E/HOOK2/MYO19/CEP131/AP3M1/IFT74/KIF5C/RAB21/AP3D1/FNBP1L/AP3M2/TTC30A/PRKCZ/MAPT/TERF2/ACTR10/RAB27B/DYNC2H1/BLOC1S6/DYNC1H1/IFT22/MYO1B/SPG11/TANC2/SYT4/SYBU/AP3B1/RAB6A/AP3S2/BICDL2/WASF1/MYO1C/DST/CCDC88A/MYO1F/CCDC88B/MAP1B/AGBL4/NDE1/SOD1/MAP1A/UXT/IFT20/DYNLL1/DYNC1I1/TUBA1A/MAP6/IFT57/MYO7B/WDR19/AP3S1/COPG1/FBXW11/F8A1/MAP2/AP3B2/TMEM108/KIF5A/KIF1…
GOBP_ANTIMICROBIAL_HUMORAL_RESPONSE	GOBP_ANTIMICROBIAL_HUMORAL_RESPONSE	117	-0.49787	-2.04992	0.000265868	0.00578761	0.00471935	1446	tags=24%, list=8%, signal=22%	RNASE7/HTN1/PGLYRP2/PRTN3/REG1A/DEFA6/SPAG11B/WFDC13/DCD/IL17A/REG3A/REG3G/DEFA5/PPBP/BPIFA1/DEFA3/SPAG11A/DEFB118/WFDC11/WFDC9/IL17F/CST9L/MUC7/DEFB4A/DEFB127/DEFB103A/DEFB103B/DEFA1B
GOBP_CELLULAR_RESPONSE_TO_EXTERNAL_STIMULUS	GOBP_CELLULAR_RESPONSE_TO_EXTERNAL_STIMULUS	293	0.247465	1.59721	0.000265026	0.00578761	0.00471935	11016	tags=63%, list=59%, signal=26%	AOC1/CYP27B1/MAP3K5/CBSL/CASP2/FAS/TNFRSF10A/CASP8AP2/BECN1/SOX9/HDAC4/MTMR3/CASP8/LPL/EHMT2/GOT1/SEH1L/PPARA/BRIP1/WDR45B/NCOA1/KPTN/CLEC16A/SREBF2/EIF2AK4/PTPN11/ITGA2/PRKAG2/TNRC6A/FNIP1/AKR1C3/TSC1/SRD5A1/WDR59/MYBBP1A/PRKAA2/DNM1L/NFE2L2/POSTN/TRIM24/ULK1/CRADD/HNRNPA1/RRAGC/ZFYVE1/RAC1/MTPN/GABARAPL1/EIF4G1/MAP2K4/PIEZO2/SH3GLB1/TXN2/PPM1D/TLR5/MAPK3/MAP3K2/RRAGB/CHEK1/RALB/PRKD1/SESN1/RIPO…
GOBP_MITOCHONDRIAL_RESPIRATORY_CHAIN_COMPLEX_ASSEMBLY	GOBP_MITOCHONDRIAL_RESPIRATORY_CHAIN_COMPLEX_ASSEMBLY	98	0.353755	1.82842	0.000270216	0.00586317	0.00478097	8630	tags=58%, list=46%, signal=31%	COX16/SDHAF3/C12orf73/COX18/NDUFA12/TMEM126B/NUBPL/NDUFAF6/TTC19/NDUFS3/TFAM/SDHAF4/NDUFA5/COA5/NDUFA10/NDUFA8/NDUFC1/NDUFB4/SCO2/NDUFA6/TAZ/NDUFS6/TACO1/NDUFA11/SAMM50/NDUFS8/LYRM7/NDUFB7/NDUFB1/NDUFB9/UQCC3/AIFM1/NDUFAF8/MT-ND4/NDUFA9/NDUFV3/COX19/NDUFB8/UQCRFS1/COX20/ACAD9/UQCC2/NDUFB11/MT-ND5/PET117/NDUFB10/MT-ND6/OMA1/NDUFS5/NDUFAF5/NDUFAF2/SURF1/SMIM20/NDUFAF7/NDUFA13/NDUFB3/SDHAF2
GOBP_POSITIVE_REGULATION_OF_CELLULAR_PROTEIN_CATABOLIC_PROCESS	GOBP_POSITIVE_REGULATION_OF_CELLULAR_PROTEIN_CATABOLIC_PROCESS	148	0.308859	1.74143	0.000272525	0.00589412	0.0048062	11201	tags=74%, list=60%, signal=30%	BBS7/TAF1/HECTD1/TMTC3/FBXO22/RNF19A/ATXN3/SUMO2/RNF144A/BAG2/PLK1/SIRT2/CSNK1E/SOCS4/PIAS1/VPS11/PSMC2/AXIN1/CDC20B/PSMC1/PSMC4/ARIH1/PSEN1/FAF1/NFE2L2/VCP/FAM122A/TRIB1/RNF128/DNAJB2/CCDC22/RNF40/SMURF1/PTK2B/HSPA1A/TRIB2/NUPR1/AURKA/CTSC/AGBL4/MAGEF1/ANKIB1/VPS35/PLK3/OSBPL7/LAPTM5/RNF14/PRICKLE1/PRKN/UBE2V2/LRP2/RAD23A/DDRGK1/TREM2/TMEM259/UQCC2/USP5/PSMC3/CLU/APOE/KCNE2/TRIB3/HERPUD1/BAG6/HS…
GOBP_KILLING_OF_CELLS_IN_OTHER_ORGANISM_INVOLVED_IN_SYMBIOTIC_INTERACTION	GOBP_KILLING_OF_CELLS_IN_OTHER_ORGANISM_INVOLVED_IN_SYMBIOTIC_INTERACTION	25	-0.735863	-2.17161	0.000280928	0.00605627	0.00493842	911	tags=28%, list=5%, signal=27%	DCD/REG3G/DEFA5/CFHR2/DEFB103A/DEFB103B/DEFA1B
GOBP_REGULATION_OF_BINDING	GOBP_REGULATION_OF_BINDING	344	0.239342	1.57487	0.000288053	0.00618989	0.00504738	10342	tags=62%, list=55%, signal=28%	PDX1/MDFI/LOX/NEK2/SLPI/GMNN/GNL3L/ADRB2/ATP2A3/TAF1/TFAP4/HIPK2/HDAC2/ZNF304/NRP1/DOT1L/PRKCD/ERCC4/EP300/CAMK1/CARM1/HDAC4/BAG2/PLK1/PPARA/GOLGA2/GPSM1/SIRT2/AKTIP/CSNK1E/GTPBP4/HSP90AB1/MEN1/DDX11/ACD/CRMP1/RAN/STMN1/NKX3-1/AURKB/CBLB/ITGA2/ERCC2/TFIP11/TIAM1/PARK7/CEBPG/PSEN1/ITGB1BP1/PYGO2/SYMPK/CDK5/PPP2CB/PARP9/SENP2/PIN1/PER2/RUVBL2/LDLRAP1/ZNF675/BDNF/RPL11/TRIM21/EIF4G1/MED25/MSX1/DNAJB…
GOBP_NEGATIVE_REGULATION_OF_CELLULAR_AMIDE_METABOLIC_PROCESS	GOBP_NEGATIVE_REGULATION_OF_CELLULAR_AMIDE_METABOLIC_PROCESS	153	0.310407	1.77099	0.000296704	0.00635536	0.00518231	7044	tags=54%, list=38%, signal=34%	RTN1/DHFR/HAP1/SHMT2/TNRC6B/HNRNPR/CNOT1/TIA1/PATL2/TYMS/TPR/GZMB/FTO/ILF3/DDX3X/CNOT6L/UPF1/RC3H1/LARP1/ORMDL1/PCIF1/AGO1/TARDBP/AGO3/EIF2AK4/YBX1/GIGYF2/TNRC6A/CALR/YTHDF3/RPS3/TSC1/GAPDH/CELF1/PIN1/MRPL13/UNK/ZFP36L1/RIDA/INPP5E/ABCA7/EIF4G1/EIF4EBP1/PAIP2B/METTL3/GRB7/EIF6/BTG2/SPHK1/SAMD4B/NANOS1/RTN3/CPEB3/EIF2AK1/FXR2/HNRNPD/KHSRP/CPEB4/CELF4/DAPK1/SPON1/RGS2/EIF4EBP2/ORMDL2/RBM4/EIF4EBP3/…
GOBP_OSTEOBLAST_DIFFERENTIATION	GOBP_OSTEOBLAST_DIFFERENTIATION	199	0.282791	1.71071	0.00030124	0.0064319	0.00524472	10306	tags=62%, list=55%, signal=28%	SHH/LOX/CHRD/SOX2/RIOX1/BMP7/ACVR1/RRAS2/SOX9/HDAC4/RBMX/REST/FIGNL1/CLTC/AXIN2/LRP5L/ZHX3/GTPBP4/MEN1/PSMC2/TWSG1/PTCH1/LGR4/FBN2/WWOX/ATRAID/MYBBP1A/GNAS/SIRT7/ASF1A/SEMA4D/YAP1/SUCO/SUFU/CRIM1/SND1/RUNX2/TRPM4/PRKD1/SHOX2/MEF2D/TP53INP2/JUND/BCAP29/IL6R/COL1A1/FFAR4/IGFBP3/JUNB/RPS15/WNT3/IL6ST/FHL2/TMEM119/WNT7B/DDR2/BMPR1A/CDK6/BMP3/SMOC1/ACHE/TCIRG1/NELL1/FASN/SOX8/DNAJC13/RASSF2/TMEM64/HOX…
GOBP_PEPTIDYL_LYSINE_METHYLATION	GOBP_PEPTIDYL_LYSINE_METHYLATION	114	0.3358	1.80421	0.000308176	0.00655905	0.0053484	8088	tags=55%, list=43%, signal=31%	PAX5/BCOR/MYB/ZNF304/DOT1L/ARID4A/IWS1/RIF1/CAMKMT/SETD5/EHMT2/ETFBKMT/DNMT3B/SETD4/TET3/MEN1/KMT2E/METTL21A/PWP1/JARID2/BRCA1/SETD7/WDR61/KMT5C/SMARCB1/SETD2/SMYD2/N6AMT1/OGT/PYGO2/PHF19/PRDM5/MTF2/DPY30/ZNF335/MECOM/WDR5/ASH1L/NELFE/SETDB2/DNMT1/SETD3/ZNF274/SETD1B/SETD1A/KMT2B/SNW1/BRD4/BEND3/KDM6A/SMAD4/AUTS2/EEF1AKMT3/CTR9/ASH2L/PAXIP1/PRDM16/TET2/KMT2A/PHF1/KMT2D/EZH2/RLF
GOBP_REGULATION_OF_GENE_EXPRESSION_EPIGENETIC	GOBP_REGULATION_OF_GENE_EXPRESSION_EPIGENETIC	129	0.322053	1.7785	0.000309539	0.00656713	0.00535499	9287	tags=64%, list=50%, signal=33%	POLR1B/HDAC2/DOT1L/ARID4A/TFAP2C/RIF1/EP300/HDAC4/HAT1/DNMT3B/SIRT2/UPF1/MORF4L1/SF3B1/JARID2/BRCA1/TRIM27/UBR2/MYBBP1A/WBP2/UBE2B/ASF1A/PPHLN1/MIER1/KDM1B/KAT2B/PHF19/PPM1D/METTL3/MTF2/CHEK1/GPX1/DPY30/MYO1C/ZNF335/HDAC5/PCGF1/SMCHD1/ZFP57/GLMN/MTA1/PCGF2/ATAD2B/MTHFR/BAZ1B/SERTAD1/DNMT1/KAT2A/AEBP2/POLR1E/SPI1/PADI2/EPC1/MORF4L2/MPHOSPH8/CREBZF/RBBP7/HNRNPU/HDAC6/SIN3A/KCNQ1/CDCA4/IFI16/RLIM/PC…
GOBP_HISTONE_DEACETYLATION	GOBP_HISTONE_DEACETYLATION	73	0.38673	1.88187	0.000311438	0.00657365	0.00536031	7926	tags=62%, list=43%, signal=36%	HDAC1/HDAC2/HDAC4/REST/NIPBL/SIRT2/MORF4L1/KDM5A/HDAC3/HDAC11/HDAC8/RCOR3/ZBTB7B/PER2/SIRT7/ELK4/ING2/MIER1/HDAC10/CAMK2D/TADA3/PRDM5/SUDS3/TBL1X/PRKD1/HDAC5/MTA3/SIN3B/TRERF1/MTA1/HDAC9/PRKD2/TBL1Y/MORF4L2/BCL6/PHB/RBM14/SIRT3/AKAP8L/HDAC6/SIN3A/JDP2/MTA2/SPHK2/MSL3
GOBP_EPITHELIAL_TUBE_MORPHOGENESIS	GOBP_EPITHELIAL_TUBE_MORPHOGENESIS	301	0.251126	1.61347	0.000311813	0.00657365	0.00536031	10502	tags=61%, list=56%, signal=27%	WT1/SHH/CXCL10/MTHFD1L/SIX4/BBS7/BMP7/PRKX/NRP1/ACVR1/PAK1/SOX9/KDM5B/LRP6/TSC2/HOXA5/LRP5L/SEC24B/TACSTD2/PODXL/SALL1/FOXP1/NOTCH2/NKX3-1/ST14/SDC4/TEAD2/GZF1/C2CD3/DLG5/PTCH1/RALA/LGR4/KRAS/KLHL3/TSC1/EPHA7/OVOL2/PSEN1/WNK4/SETD2/DEAF1/SPINT2/CELSR1/RNF207/CCDC40/YAP1/SPINT1/SUFU/IRX3/DLL1/FZD3/DLG1/NTN1/PRKACB/LZTS2/BBS5/LAMA5/MED1/SPRY1/LUZP1/CLIC4/RHOB/PKD1/ADAMTS16/COBL/EPHA4/ENG/CSF1R/KIF2…
GOMF_PHOSPHATIDYLINOSITOL_BINDING	GOMF_PHOSPHATIDYLINOSITOL_BINDING	244	0.261126	1.63481	0.000313831	0.00659538	0.00537802	6880	tags=45%, list=37%, signal=29%	SNAP91/CEACAM5/MREG/ANXA8/GSDMA/MYO1E/TWF1/PIK3C2A/CYTH3/PLCB1/ZFYVE16/SDCBP2/NUMA1/SNX5/SNX3/ARAP2/KRIT1/WDR45B/SH3PXD2A/SNX22/GBF1/OBSCN/MTM1/SNX27/SNX30/PITPNB/ESYT2/MAPT/OSBPL8/SNX12/FLII/RAB35/ATG2A/RNF34/SNX9/ZFYVE9/GOLPH3/PLEKHA5/OGT/SNX8/TIRAP/SNX17/ZCCHC14/LDLRAP1/SDCBP/ZFYVE1/HS1BP3/ING2/MAPKAP1/SNX16/MYO1B/SESTD1/SAP30L/PLEKHA8/PLA2G4A/DENND1C/SVIL/GRB7/HIP1R/SNX11/PLEK2/ZFYVE26/SNX7/B…
GOBP_ORGANIC_ACID_CATABOLIC_PROCESS	GOBP_ORGANIC_ACID_CATABOLIC_PROCESS	250	0.264917	1.66305	0.000316026	0.00662069	0.00539866	10016	tags=60%, list=54%, signal=28%	TDO2/GLDC/ACMSD/NOS2/ALDH1L1/TAT/CBSL/CDO1/BCKDHA/MTHFS/SHMT2/HAO2/ALDH5A1/NOS1/ETFA/SLC27A2/CRYL1/AMDHD2/GOT1/ETFBKMT/LPIN2/PPARA/IDO1/ETFB/HNMT/CPT2/ACAT1/IVD/BCKDK/MCEE/RENBP/SLC25A44/CPT1B/ACOT8/MCCC1/PCCB/CROT/RIDA/ECHDC2/ECHDC1/DDAH2/AASS/DBT/ACADVL/CARNMT1/HSD17B10/ACBD5/LPIN3/MMAA/TXN2/PLA2G15/PON3/THNSL2/DDAH1/GLUD1/PGD/MCCC2/GLUL/ACAD11/PIPOX/ACOX3/GLUD2/CYP26B1/AUH/ABAT/CRYM/GLS/SORD/P…
GOMF_PROTEIN_PHOSPHORYLATED_AMINO_ACID_BINDING	GOMF_PROTEIN_PHOSPHORYLATED_AMINO_ACID_BINDING	56	0.427139	1.95794	0.000320147	0.00668608	0.00545198	6957	tags=59%, list=37%, signal=37%	LCK/VAV2/SCAF4/LEO1/PCIF1/CBLB/PTPN11/CRKL/YWHAB/SHC1/NCK2/PIN1/LDLRAP1/SHB/YWHAE/RASA1/MAPK3/PIK3R3/GRB2/SH3BP2/NEDD4/ZAP70/ARRB1/SHE/FGR/SYK/CRK/PTPN6/PLCG2/CBL/ABL2/SHF/SHD
GOMF_SNARE_BINDING	GOMF_SNARE_BINDING	111	0.335462	1.77268	0.000330107	0.0068726	0.00560408	8333	tags=54%, list=45%, signal=30%	SNAP91/ABCA1/SYT17/SEC22B/VPS50/GOLGA2/TSNARE1/SEC24B/SCFD1/RAB4A/SNAP23/VPS52/STXBP2/VPS11/TMED10/SEC24D/STX16/VTI1B/NSF/BLOC1S6/GOSR2/VPS18/UVRAG/SNAP29/STX12/STXBP3/SYT4/SYBU/TXLNA/STX17/RNF40/VAMP3/SYPL1/SNCA/SYP/SYT2/DAPK1/STXBP5L/STX2/SYT10/TNFAIP2/STX1B/SCFD2/TXLNB/TRIM9/ANKRD27/CAPN10/STXBP4/SYT15/EXOC3/SEC24A/UNC13B/STX8/VPS54/STX11/VAMP7/SYT7/EXOC3L1/PRRT2/UNC13A
GOBP_NEGATIVE_REGULATION_OF_DNA_RECOMBINATION	GOBP_NEGATIVE_REGULATION_OF_DNA_RECOMBINATION	28	0.526193	1.96148	0.000335051	0.00690515	0.00563062	6339	tags=71%, list=34%, signal=47%	MSH3/MSH2/PARPBP/TP53BP1/RIF1/HELB/TERF2/UBQLN4/FANCB/MLH1/THOC1/RECQL5/RTEL1/ZSCAN4/TERF2IP/KLHL15/SMCHD1/MAGEF1/ZRANB3/BCL6
GOBP_RIBOSOMAL_SMALL_SUBUNIT_BIOGENESIS	GOBP_RIBOSOMAL_SMALL_SUBUNIT_BIOGENESIS	72	0.393328	1.9084	0.000333706	0.00690515	0.00563062	6780	tags=57%, list=36%, signal=36%	WDR3/NOL11/RCL1/DDX52/RIOK2/NAT10/NOP9/BYSL/ABT1/NPM1/NOM1/TBL3/RPS25/RIOK3/HELB/ERCC2/RPS24/RPS8/MRPS7/RPS6/GTF2H5/RPS19/RPS27/RPS10/RPS28/RPSA/UTP4/WDR46/NOP14/RPS16/RPS15/TSR3/NGDN/DHX37/PRKDC/SRFBP1/HEATR1/FAM207A/RPS7/RRS1/UTP20
GOMF_ENDORIBONUCLEASE_ACTIVITY	GOMF_ENDORIBONUCLEASE_ACTIVITY	59	0.40778	1.90083	0.000336836	0.00690515	0.00563062	8892	tags=76%, list=48%, signal=40%	PIWIL1/ERN1/RNASEH1/RNASEH2A/RCL1/APEX1/ZC3H12B/TSNAX/CPSF3/AGO3/DBR1/SMG6/RPP30/RPP21/ZC3H12C/POP4/RIDA/TSN/EDC3/RNASEL/SND1/TSEN34/DICER1/ENDOV/YBEY/RNASEK/SLFN13/ELAC2/TSEN2/ERN2/RNASE1/NYNRIN/FEN1/POP1/MRPL44/ZC3H12A/RPP38/ENDOU/RPP40/NUDT16/ZC3H12D/RNASET2/KHNYN/NOB1/LACTB2
GOMF_UNFOLDED_PROTEIN_BINDING	GOMF_UNFOLDED_PROTEIN_BINDING	104	0.348118	1.82857	0.00033622	0.00690515	0.00563062	10252	tags=74%, list=55%, signal=34%	UGGT2/ERN1/HYOU1/AFG3L2/GRPEL2/HEATR3/ERO1B/LMAN1/HSPA1L/PPIB/CANX/HSP90AB1/NPM1/DNAJA4/CLGN/SERPINH1/CALR/PFDN2/ST13/NACA/DNAJA2/TMEM67/GRPEL1/UGGT1/CHAF1A/RUVBL2/PDRG1/DNAJB2/NAP1L4/CCT5/HSPD1/DNAJB1/HTRA2/SIL1/HSPA1A/AIP/ERLEC1/HSP90B1/TCP1/CCT8/ERN2/DNAJB6/DNAJB4/SCG5/CCT4/PPIA/CLU/NUDC/MDN1/NACA2/CDC37L1/DNAJA1/SYVN1/HSPA1B/HSP90AA1/CLPX/HSPA14/TOR1A/DNAJB5/PFDN4/HSPA13/PFDN1/RP2/CRYAB/SHQ1/…
GOBP_JNK_CASCADE	GOBP_JNK_CASCADE	187	0.294697	1.77307	0.000336743	0.00690515	0.00563062	10602	tags=66%, list=57%, signal=29%	SH3RF1/MAP3K5/ANKRD6/SH3RF3/F2RL1/UBE2V1/RASGRP1/MAP4K3/TAOK3/HIPK2/ERN1/PLCB1/RAP2A/TAB3/MFHAS1/MEN1/MINK1/HDAC3/MAP2K7/AXIN1/MAP4K5/GPS1/CRKL/TIRAP/TRIB1/SDCBP/ZNF675/IRAK1/MAP2K4/RB1CC1/MAP3K10/HIPK3/KLHL31/UBA52/MAP3K2/TAB1/IGF1R/DUSP3/MAP4K4/MAGI3/PYCARD/SERPINB3/MDFIC/GADD45A/PTK2B/IRAK2/MECOM/RIPK2/TRAF4/MAPK10/EDA2R/EGFR/PJA2/SERPINF2/WNT7B/ERN2/CCL21/MAPK8IP1/SYK/PTPN1/PRKN/FKTN/CCL19/MT…
GOMF_CHEMOATTRACTANT_ACTIVITY	GOMF_CHEMOATTRACTANT_ACTIVITY	33	-0.671812	-2.12949	0.000356525	0.00726418	0.00592339	315	tags=18%, list=2%, signal=18%	CCL15/DEFB4A/DEFB103A/DEFB104B/DEFB103B/DEFB104A
GOCC_PRP19_COMPLEX	GOCC_PRP19_COMPLEX	13	0.671564	1.97024	0.000357611	0.00726418	0.00592339	2675	tags=46%, list=14%, signal=40%	RBM22/PRPF19/ISY1/SYF2/POLR2A/CTNNBL1
GOBP_ANATOMICAL_STRUCTURE_HOMEOSTASIS	GOBP_ANATOMICAL_STRUCTURE_HOMEOSTASIS	433	0.223249	1.50672	0.000356007	0.00726418	0.00592339	9760	tags=57%, list=52%, signal=28%	ABCA12/VSIG1/RP1L1/LOX/SCGN/PIGR/SLC12A2/NEK2/BBS12/STK39/ADGRF5/GNL3L/BARD1/ADRB2/LDB1/RIF1/IL7/ERCC4/SOX9/APEX1/NAT10/BBS2/SH3GL2/CCDC66/MDM1/UPF1/HSP90AB1/POLA2/SMC5/RFC3/POLD1/POLA1/ACD/NABP2/MTM1/AURKB/CCNE2/PPP1R10/SMG6/PTPN11/DCLRE1B/BBS1/MAP2K7/DCTN1/POT1/POLD3/TFIP11/CIB2/TERF2/ERCC1/KRAS/GAA/TINF2/HDAC8/XRCC6/POLD2/RFC1/DCLRE1C/NEK7/GNAS/CDK5/MUC4/HNRNPA1/PARN/CLDN3/STRAP/ZNF675/HOXA13/…
GOMF_RIBONUCLEASE_ACTIVITY	GOMF_RIBONUCLEASE_ACTIVITY	104	0.347342	1.82449	0.000361595	0.00732285	0.00597122	9634	tags=70%, list=52%, signal=34%	PIWIL1/CNOT6/DCPS/ERN1/CNOT1/REXO2/RNASEH1/RNASEH2A/RCL1/APEX1/ZC3H12B/TSNAX/CPSF3/ANGEL2/CNOT6L/AGO3/DBR1/SMG6/ERI2/RPP30/RPP21/DIS3L2/TOE1/ZC3H12C/PARN/POP4/PPP1R8/RIDA/TSN/EDC3/RNASEL/SND1/TSEN34/USB1/DICER1/ENDOV/YBEY/RNASEK/EXOSC4/SLFN13/ELAC2/TSEN2/PDE12/ERN2/RNASE1/ISG20/PNPT1/NYNRIN/FEN1/AZGP1/POP1/EXOSC3/MRPL44/ZC3H12A/ISG20L2/RPP38/SAMHD1/ENDOU/RPP40/DIS3L/NUDT16/ZC3H12D/ANGEL1/RNASET2/…
GOBP_PROTEIN_MONOUBIQUITINATION	GOBP_PROTEIN_MONOUBIQUITINATION	64	0.408312	1.95721	0.000371443	0.00749957	0.00611532	8709	tags=67%, list=47%, signal=36%	BCOR/DTL/FANCM/TSG101/UBE2O/LEO1/RNF168/CUL3/DDB1/FANCL/PDCD6/HUWE1/WAC/RAD18/UBE2B/ATXN7L3/PAF1/TRIM21/RING1/MGRN1/PEX12/RNF40/RNF126/SKP1/UBE3D/DDB2/PEF1/PCGF1/UBE2D3/CUL1/PCGF2/PRKN/TOPORS/KLHL22/CBL/RNF20/CTR9/PCGF5/UBE2R2/UHRF1/UBB/PCGF3/BMI1
GOBP_REGULATION_OF_CYCLIN_DEPENDENT_PROTEIN_KINASE_ACTIVITY	GOBP_REGULATION_OF_CYCLIN_DEPENDENT_PROTEIN_KINASE_ACTIVITY	98	0.350167	1.80987	0.000375665	0.00756195	0.00616619	6998	tags=50%, list=38%, signal=31%	WEE2/CDKN2A/SPDYA/CCNJ/CDC25C/TFAP4/CCNB2/ADAM17/CDK4/CCNT1/CCNT2/PLK1/PKMYT1/CCNA2/CDC25A/CAMK2N1/CCNYL1/GTPBP4/HSP90AB1/MEN1/CCNY/CCNE2/CNPPD1/FBXO7/CCNJL/CCNO/KAT2B/CCNG1/CCNE1/LATS2/HEXIM1/CDC6/GADD45A/PKD1/PDGFB/HERC5/EGFR/SRC/CDKN2D/SERTAD1/IPO5/CCND3/BCCIP/CCNF/CDKN1C/CCNA1/APC/CDKN2B/CKS1B
GOMF_DEACETYLASE_ACTIVITY	GOMF_DEACETYLASE_ACTIVITY	36	0.483103	1.95857	0.000382594	0.00767831	0.00626107	7604	tags=72%, list=41%, signal=43%	HDAC1/HDAC2/HDAC4/AMDHD2/SIRT2/HDAC3/HDAC11/HDAC8/NDST1/PIGL/SIRT7/MIER1/HDAC10/YDJC/SUDS3/CES2/HDAC5/CES1/HDAC9/MACROD2/NDST3/SIRT3/HDAC6/ESD/SIRT5/MTA2
GOBP_MICROTUBULE_BASED_TRANSPORT	GOBP_MICROTUBULE_BASED_TRANSPORT	180	0.291642	1.72432	0.000384195	0.00768735	0.00626844	11702	tags=71%, list=63%, signal=27%	MREG/BBS12/APBA1/BICDL1/HAP1/STK36/CEP131/AP3M1/DNAH5/IFT74/KIF5C/RAB21/AP3D1/CABYR/AP3M2/KIF27/TTC30A/PRKCZ/MAPT/TERF2/TTLL1/ACTR10/RAB27B/DYNC2H1/SPEF2/BLOC1S6/DYNC1H1/IFT22/CCDC40/SPG11/SYBU/AP3B1/RAB6A/AP3S2/BICDL2/WASF1/DST/NEK10/MAP1B/AGBL4/NDE1/SOD1/MAP1A/UXT/IFT20/DYNLL1/DYNC1I1/IFT57/WDR19/AP3S1/COPG1/FBXW11/MAP2/AP3B2/TMEM108/KIF5A/KIF1A/ADCY10/HNRNPU/KIF1C/SSNA1/KIF1B/ARL8B/SPA17/BICD1…
GOBP_POSITIVE_REGULATION_OF_ANION_TRANSPORT	GOBP_POSITIVE_REGULATION_OF_ANION_TRANSPORT	469	0.215591	1.47646	0.000385875	0.00769792	0.00627706	9540	tags=56%, list=51%, signal=28%	NKX6-1/PDX1/SHH/ABCA12/LRAT/GAL/ITLN1/CYP8B1/PLA2G1B/IL1A/RFX6/ECT2/GHRHR/MYRIP/SLC12A2/ADAM9/NR0B2/GRP/OR51E2/ABCA1/F2RL1/CHP2/MYB/CD2AP/MCU/PAK1/PRKCD/CTDSPL2/CAMK1/CEP131/CNST/TSG101/RIOK2/CASP8/AIMP1/TPR/GZMB/HSPA1L/PPP3CB/PDCD10/CAMK2N1/RBM22/HSP90AB1/SREBF2/TMEM30B/RNF31/BCAS3/RAN/TARDBP/NKX3-1/VPS11/CPSF6/PRKCZ/PTPN11/DRD2/NMU/HDAC3/TMED10/OSBPL8/KCNN4/FZD5/C1QTNF3/PTCH1/YWHAG/TM7SF3/AZIN2…
GOBP_T_CELL_RECEPTOR_SIGNALING_PATHWAY	GOBP_T_CELL_RECEPTOR_SIGNALING_PATHWAY	190	0.283114	1.6992	0.000389757	0.00775221	0.00632133	6252	tags=44%, list=34%, signal=29%	SH2D1A/SLA2/PSMA6/TXK/LCK/PAK1/PSMD13/PSMC6/PSME4/RC3H1/RNF31/CBLB/PSMC2/RC3H2/KCNN4/RPS3/BTN1A1/WNK1/PSMC1/PSMC4/MALT1/CRKL/CEACAM1/PSEN1/PSMB10/PSME2/BTN2A1/DGKZ/CD226/PSMD3/PAWR/CD3G/DUSP3/THEMIS/PHPT1/PSMD11/NFKBIZ/PIK3CA/PSME3/SKP1/HLA-DQA1/CD4/FYN/PSMB3/RBCK1/RIPK2/PSMB7/PSMB1/LAT/CTLA4/HLA-A/PSMA2/BTN3A3/PSMB2/ZAP70/CD3E/CD3D/PAK2/PSMD1/PSMD5/ADA/CUL1/ICOSLG/HLA-DQB1/PIK3CD/LAPTM5/PTPRC/PT…
GOBP_ENDOTHELIAL_CELL_MIGRATION	GOBP_ENDOTHELIAL_CELL_MIGRATION	204	0.279087	1.68223	0.000392603	0.00778566	0.00634861	9682	tags=60%, list=52%, signal=29%	PRSS3/PRKX/ADAM17/PIK3C2A/NRP1/KRIT1/PDCD10/TDGF1/DNAJA4/FOXP1/BCAS3/FAP/CARD10/GPI/CALR/SASH1/PDCD6/LGMN/CEACAM1/ITGB1BP1/NFE2L2/MAP3K3/RAC1/DPP4/AAMP/SP1/SMOC2/RAB13/MYH9/ZNF580/GPX1/GLUL/ADGRB1/SEMA5A/PRCP/PRKD1/JUP/LGALS8/PIK3R3/STAT5A/PIK3CA/SP100/TMSB4X/ANGPT2/GADD45A/PTK2B/SRPX2/HDAC5/RHOB/SCARB1/ETS1/PDGFB/TEK/SERPINF1/PLPP3/HDAC9/NOS3/TGFBR1/CDH5/PIK3CD/ADTRP/GPLD1/ID1/PRKD2/PLXND1/ATOH8…
GOBP_POSITIVE_REGULATION_OF_WNT_SIGNALING_PATHWAY	GOBP_POSITIVE_REGULATION_OF_WNT_SIGNALING_PATHWAY	174	0.286657	1.67592	0.000399113	0.00789133	0.00643478	10371	tags=64%, list=56%, signal=29%	SHH/LBX2/DEPDC1B/ANKRD6/SCEL/PSMA6/TMEM198/CSNK1G3/CSNK1G1/NLE1/WNK2/USP8/PSMD13/PSMC6/PSME4/DDX3X/AXIN2/CSNK1E/SALL1/CSNK2A1/PSMC2/MLLT3/AXIN1/WNK1/PSMC1/LGR4/PSMC4/PSMB10/PSME2/UBR5/VCP/PIN1/UBE2B/YAP1/PSMD3/TMEM9/USP47/ATP6V0C/TBL1X/TLR2/TRPM4/SEMA5A/JUP/PSMD11/PSME3/PSMB3/PSMB7/PSMB1/COL1A1/PSMA2/PSMB2/WNT3/EGFR/PSMD1/PSMD5/CTDNEP1/PPM1B/ZBED3/RNF146/SRC/RSPO3/PSMB9/NFKB1/PSMB8/DAAM2/PSMC5/SF…
GOBP_PROTECTION_FROM_NON_HOMOLOGOUS_END_JOINING_AT_TELOMERE	GOBP_PROTECTION_FROM_NON_HOMOLOGOUS_END_JOINING_AT_TELOMERE	10	0.728503	1.95658	0.00040202	0.00792537	0.00646253	3899	tags=80%, list=21%, signal=63%	ERCC4/ACD/DCLRE1B/TFIP11/TERF2/ERCC1/DCLRE1C/TERF2IP
GOBP_ESTABLISHMENT_OF_CELL_POLARITY	GOBP_ESTABLISHMENT_OF_CELL_POLARITY	135	0.312186	1.72707	0.00040515	0.00794023	0.00647465	10728	tags=65%, list=58%, signal=28%	SHH/KIF25/CENPA/CYTH3/PAK1/NUMA1/PLK1/KRIT1/HSP90AB1/GBF1/BCAS3/SNX27/PRKCZ/DCTN1/CRKL/RNF41/GOLPH3/FAM89B/RAB11FIP2/MAP4/GPSM2/PRKCI/MYH9/RAB10/RIPOR2/SIPA1L3/CYP26B1/FBF1/PTK2B/SPRY1/PKD1/FSCN1/UST/RICTOR/MAP1B/KIF20B/NDE1/CCL21/CDH5/RAP1B/CRK/IFT20/CCL19/JAM3/TCIRG1/MYO18A/ARHGEF11/FBXW11/HES1/DOCK8/WDPCP/GJA1/FGF13/LLGL2/PARD3/SPDL1/PKHD1/PTK7/FERMT1/LAMA1/KANK1/AMOT/CLASP1/CRB1/ROCK2/HSP90AA…
GOBP_DENDRITE_DEVELOPMENT	GOBP_DENDRITE_DEVELOPMENT	231	0.273849	1.69496	0.000404595	0.00794023	0.00647465	8499	tags=53%, list=46%, signal=29%	FEZF2/IL1RAPL1/DCLK1/CTNND2/VLDLR/ZMYND8/LRP8/STRN/BMP7/SHANK2/NGEF/SRCIN1/SS18L1/HDAC2/BHLHB9/CUX2/NRP1/RAP2A/CAMK1/CARM1/SIPA1L1/RAB21/ARF4/PAK4/MINK1/GORASP1/LZTS3/DLG5/UBA6/PREX1/HPRT1/TIAM1/ADAM10/CRKL/TMEFF1/PARP6/LLPH/PSEN1/NCK2/CUX1/CDK5/TRAPPC4/SYNGAP1/DNM1L/IQSEC1/SEMA4D/CRTC1/DLG4/TANC2/ABI2/CYFIP1/ITSN1/DCDC2/DIP2A/NTN1/KLF7/CPEB3/ZDHHC15/FYN/FLRT1/HECW2/COBL/NEDD4/EPHA4/CD3E/ZNF365/M…
GOBP_IMPORT_INTO_NUCLEUS	GOBP_IMPORT_INTO_NUCLEUS	159	0.303999	1.76478	0.000408247	0.00797753	0.00650507	9066	tags=58%, list=49%, signal=30%	RGPD3/SHH/RGPD1/MMP12/RGPD8/ECT2/HTATIP2/CHP2/SMN2/POM121/NOLC1/PRKCD/GEMIN8/NUP133/SNRPF/HEATR3/TPR/TSC2/SNRPG/KPNB1/RBM22/HSP90AB1/FAM53C/RAN/TARDBP/KPNA3/CSE1L/CBLB/HIKESHI/NUP62/PPP1R10/HDAC3/NUTF2/DDX20/PSEN1/UBR5/IPO13/HNRNPA1/NUP50/CHP1/NUP35/TNPO2/IPO8/SNRPB/RANBP6/MBTPS1/SUFU/PKIA/NUP214/JUP/MDFIC/TMCO6/MED1/DMAP1/JAK2/IFNG/NUP188/NFKBIA/PML/SYK/PRICKLE1/NUP107/UFM1/EFCAB7/TRIM28/IPO5/MA…
GOMF_PHOSPHOPROTEIN_BINDING	GOMF_PHOSPHOPROTEIN_BINDING	87	0.368397	1.87078	0.000415826	0.00807839	0.0065873	8054	tags=60%, list=43%, signal=34%	TOX3/PLAT/LRP11/GPRIN1/LCK/MID2/VAV2/SCAF4/LEO1/PCIF1/CBLB/PTPN11/THRAP3/CRKL/YWHAB/SHC1/NCK2/PIN1/LDLRAP1/PRKCSH/URI1/SHB/YWHAE/RASA1/MAPK3/RB1/ARR3/PIK3R3/GRB2/SNCA/SH3BP2/NEDD4/ZAP70/RRAGA/LYN/ARRB1/SHE/FGR/SYK/CRK/SRC/PTPN6/PLCG2/CBL/ABL2/SHF/SHD/EPB41/TBL2/SH2D3C/TRPV1/PTPN5
GOBP_TRNA_PROCESSING	GOBP_TRNA_PROCESSING	121	0.323702	1.76194	0.000414855	0.00807839	0.0065873	10942	tags=69%, list=59%, signal=29%	TRNT1/TYW5/TRUB1/TRMT61B/QTRT2/THUMPD1/KTI12/TRIT1/NAT10/ANKRD16/METTL6/AARS2/TSEN15/TYW1B/GRSF1/RPP30/TRMO/TRMT61A/RPP21/NSUN6/ELP6/CTU2/CPSF4/POP4/RTCB/ELP5/QTRT1/HSD17B10/ZBTB8OS/TSEN54/ELP2/TSEN34/TRMT10B/DPH3/TRDMT1/TP53RK/ELAC2/ELP3/TSEN2/TRMT10C/TYW1/TPRKB/TRMT12/MOCS3/DUS2/TRMT10A/RPUSD4/PUS3/TRPT1/WDR4/POP1/TRMT44/RPP38/PUS10/METTL2B/FARS2/RPP40/C2orf49/TRMT13/ADAT2/FAM98B/DUS4L/ALKBH8/P…
GOBP_REGULATION_OF_ORGANELLE_ASSEMBLY	GOBP_REGULATION_OF_ORGANELLE_ASSEMBLY	180	0.291227	1.72187	0.000417602	0.00808938	0.00659627	10845	tags=64%, list=58%, signal=27%	GRID2/HAP1/IL5/CNOT6/BECN1/IL1RAP/CNOT1/NUMA1/SEC22B/TSG101/PATL2/G3BP1/MTMR3/TPR/PLK1/RAB3GAP2/MDM1/CNOT6L/LRFN1/CENPJ/SCFD1/ALMS1/NPM1/MARK4/MTM1/VPS11/SDC4/NUP62/BRCA1/LCP1/CHMP1B/RNF5/CHMP5/SPAG5/PRKAA2/ULK1/DYNC1H1/SDCBP/MNS1/PIKFYVE/MAP4/KAT2B/YAP1/SH3GLB1/GPSM2/TESK1/PHF23/DCDC2/ATMIN/RALB/SDC1/ATXN2/HSPA1A/NUPR1/CCDC88A/ADAMTS16/FSCN1/G3BP2/WRAP73/SRC/IFT20/DYNLL1/KAT2A/CCSAP/CEP120/ARHGA…
GOBP_AMEBOIDAL_TYPE_CELL_MIGRATION	GOBP_AMEBOIDAL_TYPE_CELL_MIGRATION	392	0.224679	1.51328	0.000423878	0.00818721	0.00667604	10804	tags=61%, list=58%, signal=26%	PRSS3/SHH/TBX1/EPPK1/ADAM9/KRT2/BMP7/PRKX/ADAM17/PIK3C2A/NRP1/ACVR1/PAK1/SOX9/SEMA4B/ARID5B/RAB25/KRIT1/PDCD10/TDGF1/FER/TACSTD2/ACVR1C/CLASP2/DNAJA4/FOXP1/BCAS3/SDC4/FAP/CARD10/PTPN11/ITGA2/SGPL1/GPI/CALR/RIC8A/SASH1/PDCD6/GNA12/LGMN/OVOL2/CEACAM1/ITGB1BP1/NFE2L2/STRAP/IQSEC1/MAP3K3/RAC1/PTPRG/SEMA4D/DPP4/AAMP/RCC2/PKN2/SP1/TESK1/HTR2B/SMOC2/RREB1/RAB13/MYH9/ZNF580/MAP4K4/GPX1/GLUL/ADGRB1/SEMA5A…
GOBP_MITOTIC_CELL_CYCLE_CHECKPOINT	GOBP_MITOTIC_CELL_CYCLE_CHECKPOINT	157	0.304841	1.74875	0.000432269	0.00832523	0.00678859	6966	tags=48%, list=37%, signal=30%	WEE2/CASP2/CENPF/ORC1/CDC25C/MSH2/CNOT6/TAOK3/ZWINT/CNOT1/PRMT1/EP300/MUC1/CARM1/NAE1/TPR/PLK1/CNOT6L/EME2/NABP2/E2F4/USP44/AURKB/PPP1R10/DCLRE1B/XPC/TRIM39/BRCA1/IK/SYF2/STK33/MDM4/CRADD/FAM122A/PSMG2/ARID3A/LCMT1/TTK/CNOT4/DUSP1/RPL26/TNKS1BP1/TEX14/CHEK1/BTG2/CDT1/CDC6/ATM/RAD9A/CNOT3/GADD45A/NBN/ZFYVE19/AURKA/ZNF830/NEK11/VPS4A/PLK3/PML/FOXO4/ZNF385A/BUB3/CNOT11/PRKDC/MAD1L1/PCBP4/RAD17/APC/A…
GOBP_CHROMATIN_REMODELING	GOBP_CHROMATIN_REMODELING	172	0.294606	1.72678	0.00043843	0.00841963	0.00686556	8692	tags=56%, list=47%, signal=30%	PIWIL1/KDM4E/CDKN2A/HDAC1/CENPA/MIS18A/SMARCA1/KDM5D/MYB/HDAC2/ZNF304/PAK1/CENPU/KDM4A/SOX9/KDM5B/HDAC4/TPR/CHD8/PSME4/SIRT2/INO80/HCFC1/BPTF/DR1/NPM1/SMARCC1/KDM5A/TADA2B/BAZ2B/JARID2/GATAD2B/SMARCC2/CENPC/VPS72/TADA2A/SMARCB1/ITGB3BP/RUVBL2/SRCAP/PPHLN1/SMARCD2/CENPS/KAT2B/INO80C/CBX3/RB1/TAF6L/CHD3/CENPM/HCFC2/PHF8/CENPI/MBD3/HDAC5/DMAP1/SMCHD1/SATB1/ESR1/ZNFX1/BAZ1B/SETDB2/CENPW/DNMT1/KAT2A/C…
GOBP_CELLULAR_MODIFIED_AMINO_ACID_METABOLIC_PROCESS	GOBP_CELLULAR_MODIFIED_AMINO_ACID_METABOLIC_PROCESS	190	0.281461	1.68927	0.000448036	0.00857945	0.00699588	8348	tags=56%, list=45%, signal=31%	FOXE1/CGA/GGTLC2/PLA1A/ALDH1L1/PLA2G1B/GCH1/CKMT1B/NAT8/MTHFD1L/BHMT/GGH/DHFR/PLA2G2F/MTHFS/SHMT2/CKMT1A/PLA2G4D/OPLAH/SLC5A6/GART/TYMS/ABHD16A/CPT2/IDH1/PLA2G12A/CHDH/OSBPL8/SLC25A32/CPT1B/SLC19A1/PARK7/EEF1G/NFE2L2/PDZD11/PTDSS1/CNDP2/CROT/BBOX1/ASS1/DUOX2/GCLC/PLA2G15/PLA2G4A/LPCAT4/GPX1/PIPOX/MBOAT1/GGT6/PANK2/GCLM/G6PD/GSS/CRYM/GSTA1/VNN2/MED1/GSR/PLSCR1/CRAT/GATM/PAX8/OSBPL5/CHAC2/ABHD12/MT…
GOCC_CATALYTIC_STEP_2_SPLICEOSOME	GOCC_CATALYTIC_STEP_2_SPLICEOSOME	84	0.366746	1.85569	0.000453161	0.00862812	0.00703557	9727	tags=65%, list=52%, signal=31%	HNRNPR/CWC22/SNRPF/RBMX/SNRPG/PPIL1/RBM22/PNN/SF3B1/SF3A3/PRPF6/SNRPA1/PRPF19/HNRNPF/TFIP11/SRRM2/ISY1/SYF2/SART1/HNRNPA1/PRPF4B/PRPF8/DHX38/PABPC1/SNRPB/HNRNPA3/SNRPB2/LSM3/RALY/PPIE/FRG1/RBM8A/DDX23/HNRNPM/LSM2/CACTIN/PPIL3/GPATCH1/HNRNPU/SNW1/CWC27/SNRPN/SNRNP200/MAGOHB/SF3A1/HNRNPH1/SNRNP40/SF3B6/SLU7/BUD31/AQR/SNRPD3/CDC40/LSM7/DDX5
GOBP_PROTEIN_TARGETING_TO_MITOCHONDRION	GOBP_PROTEIN_TARGETING_TO_MITOCHONDRION	99	0.345946	1.79084	0.000453032	0.00862812	0.00703557	5569	tags=42%, list=30%, signal=30%	SLC25A6/GRPEL2/LMAN1/HSPA1L/SREBF2/RNF31/TOMM22/TIMM10B/VPS11/AGK/TIMM8B/FZD5/TOMM70/HUWE1/FBXO7/GRPEL1/TOMM5/TIMM17B/HAX1/FIS1/SH3GLB1/SAMM50/HSPD1/MTERF4/TIMM22/HTRA2/ROMO1/AIFM1/RAC2/AIP/TOMM40L/LEPROT/RHOU/UBE2D3/TOMM20L/MICALL2/TOMM34/ABLIM3/PRKN/BAP1/SIRT4/TSPO
GOCC_FICOLIN_1_RICH_GRANULE_LUMEN	GOCC_FICOLIN_1_RICH_GRANULE_LUMEN	124	0.315326	1.7314	0.000458115	0.00869767	0.00709228	9575	tags=59%, list=51%, signal=29%	CALML5/KPNB1/PSMD13/DDX3X/HSP90AB1/IDH1/ALDOC/KCMF1/CAPN1/PSMC2/IMPDH2/GPI/PAFAH1B2/HUWE1/ACTR10/XRCC6/IMPDH1/VCP/C1orf35/PSMD3/PGAM1/PDAP1/CANT1/PNP/JUP/CAB39/COMMD3/PSMD11/COTL1/HSPA1A/PPIE/YPEL5/PSMB7/PSMB1/MNDA/PSMA2/TIMP2/ALAD/PLEKHO2/CCT8/CRISPLD2/PFKL/ARPC5/PYGL/CDA/GMFG/PPIA/MAPK14/HBB/ALOX5/A1BG/LRG1/PSMC3/COMMD9/QPCT/PSMD14/KRT1/MIF/CDK13/HSPA1B/HSP90AA1/AMPD3/ALDOA/LTA4H/CTSD/ASAH1/TNF…
GOCC_MITOTIC_SPINDLE	GOCC_MITOTIC_SPINDLE	153	0.305585	1.74348	0.000463775	0.0087802	0.00715958	8914	tags=59%, list=48%, signal=31%	ECT2/IL17RB/FAM161A/SKA1/EML4/PRC1/CEP170/MAP9/SMC3/STAG1/NUMA1/TPR/CLTC/PLK1/GOLGA2/SIRT2/CDC7/CLASP2/AURKB/NUP62/HDAC3/CUL3/DCTN1/RPS3/IK/CDC14A/KIF22/SPAG5/SKA3/TOGARAM1/TACC3/RMDN3/KNSTRN/RCC2/MAP4/GPSM2/HAUS6/PHLPP2/TMEM9/TADA3/DCDC2/TBL1X/CDC6/KIFC1/YPEL5/HECW2/KATNA1/AURKA/KIF20B/TPPP/HAUS4/WRAP73/DYNLL1/KAT2A/CCSAP/CAPG/NGRN/CDC16/MAD1L1/HSF1/GEM/BCCIP/HNF4G/EFHC2/CXCR2/HNRNPU/NUDC/EML2/K…
GOBP_GLYCOSYLATION	GOBP_GLYCOSYLATION	252	0.258612	1.62373	0.000466555	0.00880788	0.00718215	9415	tags=58%, list=51%, signal=29%	B3GNT6/FUT6/MUC12/B3GALT1/MUC3A/GCNT3/MGAT5B/ST6GAL2/FUT3/MUC5B/GALNT18/PMM2/ALG10B/GCNT1/UGGT2/TMTC2/TMTC4/ALG6/ALG10/B3GALNT2/GALNT1/TMTC3/MUC1/DPY19L3/ACER2/OSTC/LMAN1/GALNT3/PGM3/GOLGA2/DOLPP1/GFPT1/TET3/B4GALT3/RPN1/GORASP1/POFUT2/MPI/MAN1A2/SERP1/PSEN1/PIGM/ALG9/ALG8/UGGT1/OGT/PIGV/FKRP/MUC4/SLC35C2/CHP1/OST4/STT3A/PMM1/ST3GAL1/DPY19L4/ALG3/DAD1/COG6/ST3GAL2/POMT1/NANS/GALNT12/MAN1A1/DPY19L…
GOBP_RNA_PHOSPHODIESTER_BOND_HYDROLYSIS_ENDONUCLEOLYTIC	GOBP_RNA_PHOSPHODIESTER_BOND_HYDROLYSIS_ENDONUCLEOLYTIC	75	0.38417	1.89297	0.000483733	0.00910644	0.0074256	8955	tags=73%, list=48%, signal=38%	PIWIL1/ERN1/RNASEH1/RNASEH2A/RCL1/APEX1/NOP9/ZC3H12B/TSNAX/CPSF3/ABT1/AGO1/AGO3/DBR1/SMG6/TBL3/RPP30/RPP21/ZC3H12C/POP4/RIDA/TSN/EDC3/RNASEL/SND1/TSEN34/DICER1/ENDOV/YBEY/RNASEK/SLFN13/NOP14/ELAC2/TSEN2/ERN2/RNASE1/NUDT16L1/NYNRIN/FEN1/RRS1/UTP20/POP1/MRPL44/ZC3H12A/RPP38/ENDOU/RPP40/NUDT16/ZC3H12D/RNASET2/KHNYN/NOB1/BMS1/LACTB2/UTP23
GOBP_NON_CANONICAL_WNT_SIGNALING_PATHWAY	GOBP_NON_CANONICAL_WNT_SIGNALING_PATHWAY	152	0.300921	1.70128	0.000489316	0.00918568	0.00749021	10371	tags=64%, list=56%, signal=29%	LBX2/ANKRD6/PSMA6/TNRC6B/FZD4/PLCB1/CLTC/PSMD13/PSMC6/PSME4/PPP3CB/CSNK1E/AGO1/AGO3/PSMC2/MLLT3/FZD5/TNRC6A/PSMC1/PSMC4/TIAM1/AP2A2/AP2B1/PSMB10/PSME2/CELSR1/RYK/RAC1/AP2M1/GNB1/PSMD3/FZD3/PSMD11/PSME3/TCF7L2/SMURF1/PSMB3/PSMB7/PSMB1/PSMA2/PSMB2/PRICKLE2/AP2S1/PSMD1/PSMD5/DVL2/PRICKLE1/CALM1/RSPO3/NLK/PSMB9/PSMB8/GPC6/GNAO1/VANGL1/AGO4/DAAM2/PSMC5/SFRP4/SMURF2/CCDC88C/PSMC3/GRHL3/WNT9B/SPEF1/PSMD…
GOCC_SAM_COMPLEX	GOCC_SAM_COMPLEX	11	0.682667	1.88767	0.000496518	0.00929476	0.00757917	3441	tags=73%, list=18%, signal=59%	DNAJC11/APOOL/IMMT/MTX3/MTX2/CHCHD3/SAMM50/CHCHD6
GOBP_DNA_TEMPLATED_TRANSCRIPTION_INITIATION	GOBP_DNA_TEMPLATED_TRANSCRIPTION_INITIATION	227	0.266832	1.63345	0.000503229	0.00939408	0.00766015	10735	tags=69%, list=58%, signal=30%	TAF4B/NR0B2/TFB2M/BDP1/MED23/TAF1/POLR1B/GTF2H3/CDK4/NR2C1/NR1D2/SOX9/GTF2F2/PPARA/CREB1/PSMC6/BCLAF1/DR1/ZNF45/SETX/NR2C2AP/MED13/TAF5/NOTCH2/MED4/GTF2E2/PSMC2/TFAM/TEAD2/GTF2A2/TAF2/ERCC2/TAF11/ERCC1/PSMC4/SMARCB1/MED10/GTF3C4/GTF3C1/POLR2A/GTF3C5/GTF2H5/MED27/MED25/KAT2B/TFB1M/YAP1/CREBBP/NR1I3/PPM1D/NR1H2/TEAD3/MAPK3/RUNX2/TAF15/TAF6L/RARA/E2F2/GTF2F1/MED24/TAF9B/NRBP1/POLR3H/PPARD/MED7/MED1/…
GOBP_STRESS_FIBER_ASSEMBLY	GOBP_STRESS_FIBER_ASSEMBLY	99	0.34513	1.78661	0.000505811	0.00941597	0.007678	9521	tags=58%, list=51%, signal=28%	EPHA1/NRP1/PAK1/CARMIL1/ARHGEF18/TACSTD2/ALMS1/CLASP2/FHOD1/STMN1/SDC4/CGNL1/CUL3/KCTD13/ARHGAP6/TSC1/ITGB1BP1/ARHGEF10/RAC1/NF2/TESK1/RHOC/PTK2B/CCDC88A/ARHGAP28/SERPINF2/ITGB5/PAK2/ELN/ARRB1/TGFBR1/PDLIM1/SRC/SORBS1/DLC1/LIMCH1/PPP1R9A/PFN2/INPP5K/S1PR1/TGFB3/SRF/S100A10/PPM1F/FRMD7/RAPGEF3/CLASP1/WASF2/ROCK2/CDC42/LIMK1/ARHGEF10L/TMEFF2/SFRP1/PHACTR1/SYNPO2L/ASAP3
GOMF_CYTOKINE_RECEPTOR_BINDING	GOMF_CYTOKINE_RECEPTOR_BINDING	244	-0.412747	-1.85456	0.000524518	0.00973709	0.00793985	1223	tags=12%, list=7%, signal=12%	IL22/TNFSF11/IL27/PRL/CCL1/CCL15/IL37/TFF2/GH1/PPBP/IL9/IL17F/IL31/IFNA1/IFNA6/IL36A/IL3/DEFB4A/IFNA5/GH2/IFNA13/CSHL1/IFNA4/IFNA7/DEFB103A/MSMP/CCL27/DEFB106B/DEFB103B/IFNA16
GOBP_INNER_MITOCHONDRIAL_MEMBRANE_ORGANIZATION	GOBP_INNER_MITOCHONDRIAL_MEMBRANE_ORGANIZATION	37	0.469139	1.9217	0.000542538	0.0100437	0.00818987	4400	tags=51%, list=24%, signal=39%	DNAJC11/APOOL/IMMT/AFG3L2/MTX3/MTX2/TIMM10B/AGK/CHCHD3/TIMM8B/TOMM70/GHITM/TAZ/SAMM50/CHCHD6/TIMM22/ROMO1/UQCC3/MT-ATP6
GOCC_PROTEIN_KINASE_COMPLEX	GOCC_PROTEIN_KINASE_COMPLEX	101	0.34918	1.80998	0.000545223	0.0100655	0.00820768	10784	tags=74%, list=58%, signal=31%	MAP3K5/CCNJ/CCNB2/GTF2H3/CDK4/ACVR1/ERN1/MMS19/PHKB/CCNT1/CDK14/CCNT2/CCNA2/CCNY/ACVR1C/CCNE2/PHKA2/PRKAG2/CNPPD1/ERCC2/CCNJL/IFIT5/CDK5/ULK1/GTF2H5/PHKG2/UVRAG/PRKAB1/CCNO/RB1CC1/CCNG1/CCNE1/PRKAB2/IGF1R/RB1/CAB39/PYCARD/NEK10/ACVR1B/CDK6/TGFBR1/TBC1D5/CDKN2D/GTF2H2/GTF2H4/CCND3/BCCIP/CCNF/CCNA1/SESN2/SNW1/CKS1B/IKBKG/IKBKB/CDKN1A/CDK13/CCND1/C9orf72/PRKAG1/CDK7/CDK5R2/CCNI/CCNK/IRS1/PCNA/PRKAA1…
GOBP_REGULATION_OF_DNA_RECOMBINATION	GOBP_REGULATION_OF_DNA_RECOMBINATION	87	0.363737	1.84711	0.000571271	0.0105174	0.00857611	4986	tags=40%, list=27%, signal=30%	MSH3/MSH2/PARPBP/TP53BP1/MMS19/RIF1/FIGNL1/HELB/ERCC2/TERF2/PPP4C/KMT5C/UBQLN4/FANCB/MLH1/SETD2/UBE2B/FUS/THOC1/RECQL5/RTEL1/CHEK1/EXOSC6/TFRC/PPP4R2/HMCES/ZSCAN4/TERF2IP/KLHL15/RAD50/SMCHD1/ZNF365/MAGEF1/ARID2/ZCWPW1
GOBP_PEPTIDE_SECRETION	GOBP_PEPTIDE_SECRETION	379	0.229281	1.52523	0.0005752	0.0105606	0.00861137	9497	tags=57%, list=51%, signal=29%	NKX6-1/PDX1/KCNC2/FFAR2/EPHA5/ABCC8/GAL/NOS2/SSTR5/PLA2G1B/IL1A/RFX6/GHRHR/MYRIP/SLC12A2/FAM3D/RAB11FIP1/ADAM9/NR0B2/GRP/OR51E2/ABCA1/F2RL1/OLFM2/PDIA4/P3H1/SLC25A6/CD2AP/MCU/ADRA2A/ZBED6/SLC25A5/AIMP1/REST/PPP3CB/CAMK2N1/LRP5L/CANX/ACVR1C/PCLO/TARDBP/PTPN11/DRD2/NMU/TMED10/KCNN4/C1QTNF3/TM7SF3/TIAM1/PARK7/ENSA/RHBDF1/TANGO6/GOLPH3/MPC2/DNM1L/OXCT1/PPID/PER2/RAC1/RAB11FIP2/DPP4/NLGN2/STXBP3/CAMK2…
GOBP_ESTABLISHMENT_OF_PROTEIN_LOCALIZATION_TO_VACUOLE	GOBP_ESTABLISHMENT_OF_PROTEIN_LOCALIZATION_TO_VACUOLE	48	0.435789	1.9316	0.000583678	0.0106869	0.00871436	7195	tags=67%, list=39%, signal=41%	ZFYVE16/AP3M1/VPS13C/AP3D1/GCC2/VTI1B/GOSR2/NCOA4/SNX16/MON1A/AP3B1/VPS13D/VPS37B/SMURF1/VPS37A/LAMP2/NEDD4/VPS4A/VPS37C/HGS/AP4M1/M6PR/LAPTM5/NAGPA/MON1B/SORT1/CLU/VPS36/VPS25/GGA3/CACNG8/SCARB2
GOBP_ORGANELLE_FUSION	GOBP_ORGANELLE_FUSION	140	0.303746	1.68081	0.000592298	0.0108151	0.00881889	10789	tags=64%, list=58%, signal=27%	PCDHGA3/AFG3L2/SEC22B/ZDHHC6/GOSR1/TBC1D4/TSNARE1/SNAP23/VPS11/CHCHD3/CALR/STX16/VTI1B/HUWE1/VCPIP1/CHMP3/DNM1L/GNAI3/GOSR2/CHP1/USO1/VPS18/RCC1L/UVRAG/FIS1/SNAP29/STX12/PIKFYVE/SPG11/VPS39/SYT4/ENO1/MFN1/USP30/RAB13/STX17/TFRC/SPHK1/VAMP3/BNIP1/SAMD9/TAP2/SNCA/CAV2/VPS4A/STX2/ANXA2/PRKN/RUBCNL/PID1/STX1B/TAP1/TRIM9/ANKRD27/OMA1/STOML2/TMEM175/STX8/STX11/VAMP7/SYT7/CORO1A/PRRT2/RAB3A/VAMP2/VPS16/…
GOBP_CLATHRIN_COAT_ASSEMBLY	GOBP_CLATHRIN_COAT_ASSEMBLY	16	0.602315	1.89011	0.000595159	0.0108216	0.00882422	4778	tags=56%, list=26%, signal=42%	SNAP91/PIK3C2A/CLTC/AP2B1/SGIP1/CLTB/HIP1R/FCHO1/AP2S1
GOBP_HISTONE_METHYLATION	GOBP_HISTONE_METHYLATION	125	0.318882	1.75197	0.000597514	0.0108216	0.00882422	8088	tags=56%, list=43%, signal=32%	FBLL1/PAX5/BCOR/MYB/ZNF304/DOT1L/ARID4A/IWS1/PRMT1/RIF1/CARM1/SETD5/EHMT2/DNMT3B/TET3/MEN1/KMT2E/PWP1/JARID2/BRCA1/SETD7/WDR61/KMT5C/SMARCB1/SETD2/SMYD2/N6AMT1/OGT/PYGO2/SIRT7/PAF1/AASS/CREBBP/PHF19/PRDM5/MTF2/DPY30/ZNF335/MECOM/WDR5/MTHFR/ASH1L/CHTOP/NELFE/SETDB2/DNMT1/SETD3/ZNF274/SETD1B/SETD1A/KMT2B/SNW1/BRD4/BEND3/RNF20/KDM6A/SMAD4/AUTS2/CTR9/ASH2L/PAXIP1/TET1/PRDM16/TET2/NTMT1/KMT2A/PHF1/KMT…
GOBP_POSITIVE_REGULATION_OF_INTRACELLULAR_TRANSPORT	GOBP_POSITIVE_REGULATION_OF_INTRACELLULAR_TRANSPORT	215	0.274138	1.65784	0.000596631	0.0108216	0.00882422	8627	tags=53%, list=46%, signal=29%	SHH/ECT2/CHP2/PAK1/PRKCD/CTDSPL2/NUMA1/CAMK1/CEP131/RIOK2/CASP8/TPR/GZMB/HSPA1L/PDCD10/RAB21/RBM22/HSP90AB1/SREBF2/TMEM30B/RNF31/MTMR2/BCAS3/RAN/TARDBP/VPS11/CPSF6/HDAC3/FZD5/YWHAG/NUTF2/HUWE1/YWHAB/PSEN1/ITGB1BP1/YWHAQ/UBR5/SPAG5/OAZ2/CDK5/DYNC1H1/CHP1/LDLRAP1/OAZ1/FIS1/PDZK1/PPP1R13B/SH3GLB1/YWHAE/JUP/HTRA2/TCAF1/MYO1C/TCF7L2/FYN/TBC1D20/EHD1/RAC2/DMAP1/BBC3/NEDD4/LEPROT/JAK2/ERBB2/KIF20B/ATP2A…
GOCC_AP_TYPE_MEMBRANE_COAT_ADAPTOR_COMPLEX	GOCC_AP_TYPE_MEMBRANE_COAT_ADAPTOR_COMPLEX	39	0.465006	1.93992	0.000606414	0.0109236	0.00890737	6353	tags=67%, list=34%, signal=44%	AP3M1/AP4E1/SYNRG/AP1M2/AP3D1/AP3M2/AP1B1/AP1G2/AP4B1/VPS33A/AP2A2/AP2B1/VPS18/AP2M1/SGIP1/VPS39/AP3B1/AP3S2/AP1M1/AP1S1/AP2S1/AP4M1/TBC1D5/AP3S1/AP3B2/TEPSIN
GOBP_ACTIN_FILAMENT_BUNDLE_ORGANIZATION	GOBP_ACTIN_FILAMENT_BUNDLE_ORGANIZATION	151	0.301877	1.70623	0.000604831	0.0109236	0.00890737	6886	tags=44%, list=37%, signal=28%	PLS1/EPHA1/NRP1/PAK1/CARMIL1/ARHGEF18/MARCKS/TACSTD2/ALMS1/CLASP2/FHOD1/STMN1/SDC4/CGNL1/CUL3/KCTD13/LCP1/ARHGAP6/TSC1/ITGB1BP1/ARHGEF10/RFLNA/RAC1/NF2/MYO1B/PAWR/TESK1/SPIRE2/SWAP70/CALD1/RHOC/PTK2B/CCDC88A/BAIAP2L1/ARHGAP28/HSP90B1/FSCN1/PLEK/SERPINF2/SYNPO/ITGB5/PAK2/ELN/ARRB1/TGFBR1/PDLIM1/SRC/SORBS1/PRKN/ID1/RFLNB/DLC1/LIMCH1/PPP1R9A/SHANK1/ESPN/PFN2/SYNPO2/INPP5K/S1PR1/TGFB3/SRF/ESPNL/S100A…
GOBP_ERYTHROCYTE_HOMEOSTASIS	GOBP_ERYTHROCYTE_HOMEOSTASIS	114	0.327144	1.7577	0.00060994	0.0109576	0.00893509	10399	tags=75%, list=56%, signal=34%	IKZF1/ADGRF5/HIPK2/ARID4A/PRMT1/LDB1/MAEA/HOXA5/MFHAS1/BRD1/P4HTM/L3MBTL3/KMT2E/INHBA/ERCC2/ZNF16/RPS24/CEBPG/RPS6/ALAS1/RPS19/ARNT/ZFP36L1/KAT7/STAT5B/SH2B3/DYRK3/HMGB2/RB1/STAT1/MAFB/G6PD/SP3/HSPA1A/MED1/ETV2/ETS1/JAK2/RBFOX2/LYN/KIT/ACVR1B/CDK6/SLC25A38/TMOD3/INPP5D/SPI1/PRKDC/BPGM/JAK3/MAPK14/BCL6/ANKRD54/SRF/ZFPM1/ALAS2/BMP4/FAM210B/SMAP1/HIF1A/HSPA1B/TGFBR3/NCKAP1L/LYAR/VEGFA/EPO/UFL1/NCAPG…
GOBP_TRANSLATIONAL_TERMINATION	GOBP_TRANSLATIONAL_TERMINATION	104	0.339309	1.78229	0.000616261	0.0110415	0.00900348	11096	tags=71%, list=60%, signal=29%	ABCE1/MRPS35/UPF1/MRRF/MRPS31/MRPS27/MRPS28/PTCD3/MRPS18B/MRPS22/MRPL17/MRPS12/MRPS7/MRPL21/MRPL38/N6AMT1/MRPL11/MRPL49/MRPS9/MRPL13/MRPL48/MRPS15/MRPS21/AURKAIP1/EIF5A/MRPS24/MRPL18/MRPS17/C12orf65/MRPL58/MRPL51/MTRF1/JMJD4/MRPL39/MRPL52/MRPL3/MRPL35/MRPL40/MRPL20/MRPL9/MRPL46/MRPL34/MRPL22/MRPL54/MRPL2/MRPS2/MRPS26/EIF5A2/MRPL44/MRPL15/GFM2/MRPL42/MRPL47/MRPL37/MRPL24/MRPS16/MRPS34/MRPS25/APEH/…
GOBP_REGULATION_OF_SYNAPSE_STRUCTURE_OR_ACTIVITY	GOBP_REGULATION_OF_SYNAPSE_STRUCTURE_OR_ACTIVITY	206	0.277244	1.68662	0.000623638	0.0111438	0.0090869	9655	tags=58%, list=52%, signal=28%	GRID2/LRTM2/ASIC2/IL1RAPL1/PCDH8/SLIT1/ZMYND8/LRP8/SIX4/NGEF/SRCIN1/BHLHB9/CUX2/IL1RAP/CAMK1/SIPA1L1/SETD5/LRFN1/ARF4/DRD2/LZTS3/DCTN1/DLG5/TIAM1/ADAM10/EPHA7/CDK5/SYNGAP1/DNM1L/VCP/FLRT3/BDNF/SEMA4D/EIF4G1/NLGN2/ADGRL1/TANC2/ABI2/CYFIP1/ITSN1/LRFN3/NTN1/ADGRB1/TLR2/ZDHHC15/FYN/IL1RAPL2/SRPX2/SNCA/ARHGAP22/AMIGO2/NEDD4/EPHA4/EEF2K/VPS35/ZNF804A/SEMA3F/CHRNB2/DMPK/AMIGO3/CDH2/TUBA1A/SLITRK5/PPP1R9…
GOBP_ORGANELLE_FISSION	GOBP_ORGANELLE_FISSION	460	0.213987	1.45096	0.000629002	0.0112097	0.00914061	8649	tags=51%, list=46%, signal=28%	TEX12/C14orf39/KIF25/IL1A/WEE2/NEK2/SPDYA/CEP85/SGO1/CENPF/TMEM135/NCAPH/ANAPC1/CDC25C/MSH3/SYCP2/TOM1L1/SMC2/BMP7/FANCM/PHIP/EML4/CCNB2/PRC1/CDCA5/PPP2R2A/ZWINT/BECN1/MND1/MAP9/MCU/KIF14/MEIOC/PLCB1/PIBF1/SMC3/MYO19/STAG1/NUMA1/ERCC4/PDS5A/MAU2/USP16/RIOK2/CEP192/TPR/KPNB1/FIGNL1/P3H4/PSMD13/PLK1/PKMYT1/SEH1L/NIPBL/GOLGA2/BRIP1/SIRT2/INO80/TDRKH/NDC1/SMC5/EME2/CLASP2/MSH5/RAN/USP44/AURKB/CCNE2/N…
GOBP_MICROTUBULE_ORGANIZING_CENTER_ORGANIZATION	GOBP_MICROTUBULE_ORGANIZING_CENTER_ORGANIZATION	139	0.301962	1.67375	0.000633491	0.0112298	0.00915701	10671	tags=68%, list=57%, signal=29%	CNTLN/KIF25/NEK2/CEP85/SGO1/XRCC2/MAP9/RTTN/CEP131/NAT10/CEP192/PLK1/GOLGA2/MDM1/CENPJ/ALMS1/NPM1/MARK4/CLASP2/BCAS3/E2F4/KIAA0753/NUP62/C2CD3/GCC2/DCTN1/CEP44/CEP72/BRCA1/CHMP1B/TMEM67/CHMP5/CHMP3/PARD6B/ARHGEF10/FBXW5/PPP1R12A/ODF2/UVRAG/CEP152/KAT2B/HAUS6/CEP68/CHEK1/CHD3/GADD45A/CCDC78/CETN2/AURKA/ARL2/HAUS4/NDE1/UXT/KAT2A/CEP120/FBXW11/STIL/C10orf90/CCNF/CKAP5/RBM14/TUBE1/PKHD1/SSX2IP/CLASP1…
GOBP_REGULATION_OF_CELL_PROJECTION_ASSEMBLY	GOBP_REGULATION_OF_CELL_PROJECTION_ASSEMBLY	177	0.283703	1.66645	0.000632211	0.0112298	0.00915701	9088	tags=55%, list=49%, signal=28%	TRPM2/ZMYND8/F2RL1/HAP1/TWF1/NRP1/PRKCD/FAM110C/HDAC4/FER/TACSTD2/CDC42EP1/FNBP1L/PODXL/MARK4/BCAS3/NCKAP1/RALA/ATP8B1/AKIRIN1/EPS8L2/RAC1/DEF8/MNS1/RCC2/MAP4/YAP1/ABI2/TESK1/EPS8L1/CYFIP1/ARHGAP24/DCDC2/ATMIN/PLEK2/CAPZB/MIEN1/RIPOR2/PIK3CA/FAM98A/OCLN/P2RY12/FXR2/CCDC88A/RAC2/ADAMTS16/COBL/P2RX7/FSCN1/KIT/CCL21/TGFBR1/TENM2/WRAP73/EPS8L3/SRC/IFT20/DYNLL1/AVIL/CCL19/PPP1R9A/CEP120/PFN2/ARHGAP35/…
GOBP_REGULATION_OF_REACTIVE_OXYGEN_SPECIES_METABOLIC_PROCESS	GOBP_REGULATION_OF_REACTIVE_OXYGEN_SPECIES_METABOLIC_PROCESS	171	0.293087	1.7108	0.000636737	0.0112574	0.00917959	9122	tags=60%, list=49%, signal=31%	SLC30A10/XDH/GCH1/MPV17L/F2RL1/DHFR/BMP7/BECN1/PRKCD/HDAC4/PPARA/SIRT2/HSP90AB1/ARF4/VDAC1/MAPT/BRCA1/AKR1C3/RNF41/PARK7/GNAI3/NFE2L2/RAC1/DDAH2/PIKFYVE/NQO2/ASS1/TUSC2/PON3/DDAH1/EIF6/SOD2/ADGRB1/PRCP/GRIN1/ROMO1/G6PD/CD177/FYN/GADD45A/PTK2B/RAC2/GRB2/SNCA/KHSRP/CLEC7A/NNT/JAK2/PDGFB/EGFR/IFNG/PTGIS/TIGAR/DUOXA2/SOD1/FBLN5/SYK/PRKN/DYNLL1/TSPO/CYP1B1/HVCN1/PID1/TICAM1/MAPK14/HBB/RIPK3/ALOX5/CLU/…
GOBP_GLYCEROPHOSPHOLIPID_METABOLIC_PROCESS	GOBP_GLYCEROPHOSPHOLIPID_METABOLIC_PROCESS	328	0.226494	1.48861	0.000646155	0.0113938	0.00929077	10693	tags=63%, list=57%, signal=27%	PLA1A/PLA2G1B/PLA2G4C/SLC44A5/BMX/PIGO/AGPAT5/PLA2G2F/INPP5J/SLA2/EFR3A/PLA2G4D/PIK3C2A/GDPD1/PIGG/SELENOI/PI4K2B/PLCB1/HDHD5/PLB1/PIGF/DGKE/LCLAT1/ABHD16A/MTMR3/CHPT1/GNPAT/LPIN2/SOCS7/FAR1/RAB4A/SOCS4/CSNK2A1/MTMR2/MTM1/SLC44A4/SBF1/TTC7A/AGK/CHKA/PLA2G12A/INPP5F/OSBPL8/GPAM/RUFY1/PIGP/MTMR10/AGPAT3/FAM126A/CDS1/PIGM/PNPLA6/SLC44A3/PIGV/TAZ/PIGL/PTDSS1/DGKZ/VAC14/PI4KB/INPP5E/GPAT4/PIKFYVE/SYNJ…
GOBP_ALPHA_BETA_T_CELL_PROLIFERATION	GOBP_ALPHA_BETA_T_CELL_PROLIFERATION	37	0.465631	1.90733	0.000658416	0.0115795	0.00944216	5959	tags=59%, list=32%, signal=41%	SH3RF1/IL23A/TNFRSF14/CBLB/TWSG1/ZBTB7B/CCR2/RIPK2/ELF4/HLA-A/IRF1/HLA-E/ZAP70/CD3E/RASAL3/LGALS9/CD274/MAPK8IP1/VSIR/PTPRC/SYK/PTPN22
GOBP_REGULATION_OF_MAP_KINASE_ACTIVITY	GOBP_REGULATION_OF_MAP_KINASE_ACTIVITY	300	0.236918	1.53143	0.000667746	0.0117127	0.00955083	10804	tags=67%, list=58%, signal=29%	PLA2G1B/MAP3K5/STK39/MST1R/UBE2V1/RASGRP1/BMP7/TRAF7/MAP4K3/TAOK3/ADRA2A/ERN1/PAK1/FZD4/PRKCD/AKAP13/TSG101/TAB3/PDCD10/TDGF1/NUP62/PTPN11/MAP2K7/FZD5/RPS3/MAP4K5/SASH1/GHR/KRAS/GPS1/TIAM1/SPRED3/CRKL/PSEN1/SHC1/TRIB1/ZNF675/IRAK1/TGFA/DUSP14/MAP2K4/AJUBA/MAP3K10/SH2B3/HIPK3/DUSP1/UBA52/HTR2B/MAPK3/C5/MAP3K2/DUSP16/TAB1/IGF1R/DUSP3/SHC2/GNG3/RGS14/SERPINB3/MDFIC/SMPD1/AVPI1/GADD45A/PTK2B/GDF15/IR…
GOCC_NUCLEOID	GOCC_NUCLEOID	43	0.443483	1.89524	0.000696111	0.0121783	0.00993047	6534	tags=60%, list=35%, signal=39%	TFB2M/SHMT2/SLC25A5/LRRC59/DHX30/TFAM/VDAC1/GRSF1/TOP1MT/DBT/ACADVL/TFB1M/HSD17B10/SOD2/VDAC2/FASTKD2/MTERF1/ELAC2/MTERF2/TRMT10C/SUPV3L1/CPS1/TEFM/DDX28/UQCC2/POLG
GOBP_REGULATION_OF_ACTIN_FILAMENT_BASED_PROCESS	GOBP_REGULATION_OF_ACTIN_FILAMENT_BASED_PROCESS	370	0.222949	1.46409	0.00070018	0.0122175	0.00996244	10637	tags=64%, list=57%, signal=28%	TMSB15B/EPHA5/TRPM2/ECT2/WASF3/F2RL1/EPHA1/TWF1/AP1AR/CD2AP/NRP1/PAK1/ARHGAP18/CARMIL1/PRKCD/AKAP13/ARHGEF18/JMY/RHOH/FER/TACSTD2/CDC42EP1/ALMS1/CLASP2/FHOD1/BCAS3/STMN1/NOTCH2/SDC4/CGNL1/NCKAP1/PREX1/TRIM27/ARHGAP6/TSC1/FLII/ITGB1BP1/SNX9/NCK2/CDK5/ARHGEF10/DSP/SSH1/CELSR1/WASHC5/HAX1/RAC1/MTPN/NF2/ARPC5L/ARPIN/TRIOBP/ABI2/CAMK2D/TESK1/CYFIP1/ARPC4/RASA1/GMFB/SVIL/MYH9/DLG1/SPIRE2/HIP1R/ARHGAP17…
GOMF_BETA_CATENIN_BINDING	GOMF_BETA_CATENIN_BINDING	85	0.359982	1.82478	0.000706841	0.0122482	0.00998749	10342	tags=74%, list=55%, signal=33%	DACT2/CTNND2/CD2AP/EP300/SOX9/CARM1/CHD8/AXIN2/BCL9/SALL1/NUMB/SHROOM2/CTNNA1/AXIN1/DLG5/CDH26/PSEN1/APC2/PIN1/RUVBL2/SUFU/CALCOCO1/TBL1X/SKP1/TCF7L2/SLC9A3R2/PTPRU/CBY1/ESR1/AJAP1/CDH5/FOXO4/PRKN/CDH2/AMER3/TCF4/RORA/SETD1A/GJA1/APC/KDM6B/HDAC6/GLI3/ASH2L/KANK1/MED12L/PTPRJ/CTNNA2/TCF7L1/GRIP1/DVL3/FOXO3/TRPC4/AMER2/CTNNBIP1/DVL1/SOX30/DACT1/LEF1/AR/CDHR5/FOXO1/CTNNB1
GOBP_NEGATIVE_REGULATION_OF_DNA_METABOLIC_PROCESS	GOBP_NEGATIVE_REGULATION_OF_DNA_METABOLIC_PROCESS	100	0.337981	1.74509	0.000707561	0.0122482	0.00998749	6631	tags=51%, list=36%, signal=33%	DACH1/GNL3L/MSH3/MSH2/PARPBP/TP53BP1/RIF1/ERCC4/NAT10/MEN1/NMNAT1/ACD/OGG1/SMG6/HELB/POT1/TFIP11/TERF2/RPS3/ERCC1/TINF2/UBQLN4/FANCB/TRIP12/MLH1/UBR5/HNRNPA1/THOC1/DNAJC2/RECQL5/DUSP1/RTEL1/ZNF91/ZSCAN4/TERF2IP/ATM/NBN/KLHL15/RAD50/SMCHD1/MAGEF1/NUDT16L1/SRC/TRIM28/HSF1/ZRANB3/BCL6/SUB1/HNRNPU/GJA1/TEN1
GOBP_MITOTIC_SPINDLE_ORGANIZATION	GOBP_MITOTIC_SPINDLE_ORGANIZATION	114	0.323167	1.73633	0.000704503	0.0122482	0.00998749	10671	tags=66%, list=57%, signal=28%	NEK2/PRC1/MAP9/PIBF1/SMC3/STAG1/NUMA1/CEP192/TPR/KPNB1/CLTC/PLK1/GOLGA2/CLASP2/RAN/STMN1/AURKB/NUP62/DCTN1/CHMP1B/CEP126/CHMP5/ARHGEF10/VCP/TOGARAM1/DYNC1H1/TACC3/TTK/MAP4/GPSM2/SBDS/KIFC1/HSPA1A/SPC25/PKD1/AURKA/TACC1/AURKC/WRAP73/CCSAP/FSD1/STIL/BCCIP/EFHC2/CKAP5/HNRNPU/NUDC/RMDN1/LSM14A/TBCE/TACC2/RAE1/CHEK2/MYBL2/CLASP1/CCDC61/PCNT/HSPA1B/CENPE/KIF3B/AAAS/MECP2/TOGARAM2/CHMP4B/GNAI1/CENPH/MAP…
GOBP_RESPIRATORY_SYSTEM_DEVELOPMENT	GOBP_RESPIRATORY_SYSTEM_DEVELOPMENT	184	0.285629	1.6995	0.000709272	0.0122482	0.00998749	10502	tags=62%, list=56%, signal=28%	WT1/SHH/ABCA12/MMP12/LOX/NKX2-8/PKDCC/SIX4/AIMP2/EP300/SOX9/LRP6/CREB1/HOXA5/SEC24B/NFIB/HIKESHI/RC3H2/DLG5/KRAS/MAN1A2/SPEF2/ASCL1/RPGRIP1L/CELSR1/CCDC40/SPDEF/ASXL1/YAP1/ASS1/EIF4EBP1/AP3B1/MAPK3/TAB1/SFTPD/SP3/LAMA5/RCN3/SPRY1/PKD1/HEG1/SMCHD1/EGFR/DISP1/WNT7B/TCF21/HSD11B1/ADA/CRISPLD2/BMPR1A/ALDH1A2/THRB/TULP3/EDN2/HES1/FGF7/WNT2/PHEX/WDPCP/ADAMTS2/TGFB3/TNC/MME/SRF/SLC23A1/EXT1/STRA6/DNAAF1…
GOMF_CYTOKINE_ACTIVITY	GOMF_CYTOKINE_ACTIVITY	211	-0.407234	-1.80237	0.000713071	0.0122821	0.0100151	1223	tags=16%, list=7%, signal=15%	SLURP1/CSF2/IL20/IL22/TNFSF11/IL27/GDF3/CCL1/CCL15/WNT8A/IL26/IL37/IL17A/PPBP/IL9/IFNL2/ADIPOQ/IL19/IL17F/BMP10/IL31/IFNA1/IFNA6/IL36A/BMP15/IL3/IFNA5/IFNA13/IFNA4/IFNA7/MSMP/CCL27/IFNA16
GOBP_REGULATION_OF_MICROTUBULE_CYTOSKELETON_ORGANIZATION	GOBP_REGULATION_OF_MICROTUBULE_CYTOSKELETON_ORGANIZATION	135	0.306333	1.69469	0.000719739	0.0123651	0.0100828	10671	tags=66%, list=57%, signal=28%	TUBB4A/SKA1/INPP5J/TRPV4/MAP9/PAK1/NUMA1/MID1IP1/TPR/CLTC/PLK1/CLASP2/DYRK1A/STMN1/NUP62/MAPT/DCTN1/RPS3/CHMP1B/CHMP5/APC2/SPAG5/PRKAA2/SKA3/TOGARAM1/DYNC1H1/SKA2/TACC3/CDK2AP2/RAC1/RASSF1/GPSM2/OCLN/HSPA1A/SNCA/GAS2L1/PKD1/MAPRE2/GBA2/ARL2/MAP1B/TPPP/CDH5/MAP1A/TRIM36/MAP6/CCSAP/FSD1/MAP2/CKAP5/HNRNPU/APC/FGF13/EML2/BICD1/HDAC6/SPEF1/SENP6/STMN2/STMN3/ARHGEF2/RAE1/CEP70/CLASP1/CIB1/HSPA1B/TRIM54…
GOBP_ANTIMICROBIAL_HUMORAL_IMMUNE_RESPONSE_MEDIATED_BY_ANTIMICROBIAL_PEPTIDE	GOBP_ANTIMICROBIAL_HUMORAL_IMMUNE_RESPONSE_MEDIATED_BY_ANTIMICROBIAL_PEPTIDE	63	-0.557911	-2.03457	0.000730989	0.0125261	0.0102141	1190	tags=29%, list=6%, signal=27%	RNASE7/REG1A/DEFA6/SPAG11B/IL17A/REG3A/REG3G/DEFA5/PPBP/BPIFA1/DEFA3/SPAG11A/DEFB118/IL17F/MUC7/DEFB4A/DEFB127/DEFA1B
GOBP_AMYLOID_PRECURSOR_PROTEIN_METABOLIC_PROCESS	GOBP_AMYLOID_PRECURSOR_PROTEIN_METABOLIC_PROCESS	69	0.379453	1.83142	0.000746044	0.0127514	0.0103978	8681	tags=59%, list=47%, signal=32%	RTN1/HAP1/ADAM17/NCSTN/IFNGR1/DYRK1A/TMED10/APH1A/ITM2B/ADAM10/PSEN1/PIN1/LDLRAP1/ABCA7/BACE2/PAWR/SP1/DLG1/RTN3/NECAB3/EPHA4/SPON1/IFNG/LYN/ACHE/RELA/BACE1/CLU/RTN2/APOE/CHRNA7/GGA3/AGER/AATF/ITM2A/BIN1/IGF1/ROCK2/TNF/NECAB1/TMCC2
GOMF_DAMAGED_DNA_BINDING	GOMF_DAMAGED_DNA_BINDING	66	0.387432	1.85571	0.000753215	0.012776	0.0104178	4530	tags=45%, list=24%, signal=35%	NEIL3/MSH3/MSH2/POLB/SDE2/TP53BP1/ERCC4/EP300/RBBP8/APEX1/POLD1/OGG1/DCLRE1B/DDB1/POT1/ERCC2/XPC/RPS3/BRCA1/ERCC1/XRCC6/DCLRE1C/RAD18/CREBBP/HMGB2/RAD1/REV1/POLH/DDB2/NBN
GOBP_POSITIVE_REGULATION_OF_PROTEIN_POLYMERIZATION	GOBP_POSITIVE_REGULATION_OF_PROTEIN_POLYMERIZATION	127	0.320782	1.76771	0.000751536	0.012776	0.0104178	10602	tags=66%, list=57%, signal=29%	WASF3/AP1AR/PAK1/CARMIL1/NUMA1/JMY/FER/CDC42EP1/NCKAP1/MAPT/DCTN1/RPS3/TRIM27/SNX9/NCK2/TOGARAM1/WASHC5/RAC1/ARPC5L/ARPIN/ABI2/CYFIP1/ARPC4/GMFB/DLG1/SPIRE2/HIP1R/WASF1/PYCARD/FCHSD2/WHAMM/OCLN/MYO1C/PTK2B/HSPA1A/GRB2/BAIAP2L1/ARL2/RICTOR/MAP1B/TPPP/LMOD1/ARPC5/CCL21/MAGEL2/PFN2/ARFIP2/GMFG/SCIN/ARPC1B/NCK1/CKAP5/TPPP3/BAIAP2/CCL11/SPIRE1/BIN1/ALOX15/CLASP1/ICAM1/WASF2/CCL24/HSPA1B/NCKAP1L/CORO1A…
GOCC_RUFFLE	GOCC_RUFFLE	173	0.280799	1.64452	0.000750105	0.012776	0.0104178	10650	tags=65%, list=57%, signal=28%	TESC/BMX/PDE9A/INPP5J/TRPV4/TWF1/ADAM17/CD2AP/CYTH3/PAK1/ARHGAP18/PSD3/SNX5/ACAP2/PODXL/ARF4/CLASP2/MTM1/PSD4/FAP/NCKAP1/RPS3/LCP1/TIAM1/EPS8L2/ITGB1BP1/SNX9/IFIT5/TIRAP/RAB22A/RAC1/INPP5E/NF2/KNSTRN/ABCA7/EPS8L1/CYFIP1/RASA1/MYH9/HIP1R/PSD/MTMR9/MYO1C/FGD1/SPATA13/KSR1/COBL/FGD2/PALLD/FSCN1/PLEK/FGD6/CDK6/FGR/FGD3/EPS8L3/SRC/ARHGEF26/DLC1/CAPG/ARFIP2/INPP5K/APC/S100A11/ITGA5/ARHGEF7/APPL1/BAIAP2…
GOBP_ENDOTHELIUM_DEVELOPMENT	GOBP_ENDOTHELIUM_DEVELOPMENT	125	0.315874	1.73544	0.000758187	0.0128277	0.01046	10580	tags=65%, list=57%, signal=28%	SETSIP/XDH/CXCL10/F2RL1/ZDHHC21/NRP1/ACVR1/PLCB1/FOXP1/MARVELD2/COL22A1/CEACAM1/AFDN/CLDN3/HOXA13/BTG1/DLL1/GPX1/COL18A1/CLIC4/RHOB/HEG1/ETV2/ZEB1/ENG/S1PR2/ITGAX/WNT7B/COL15A1/CDH5/RAP1B/APOLD1/ID1/PRKD2/ARHGEF26/ATOH8/GSTM3/FASN/NRG1/RAP2C/CNMD/MYD88/S1PR1/HAPLN2/GJA1/KDM6B/SCUBE1/SOX18/SMAD4/BMP4/IKBKB/RAPGEF1/GJA5/RAPGEF3/DLL4/ICAM1/CD34/FOXC2/ADAMTS12/ROCK2/TNF/VEGFA/VEZF1/MSN/S1PR3/PDE4D/CC…
GOMF_ATP_DEPENDENT_MICROTUBULE_MOTOR_ACTIVITY_MINUS_END_DIRECTED	GOMF_ATP_DEPENDENT_MICROTUBULE_MOTOR_ACTIVITY_MINUS_END_DIRECTED	18	0.585265	1.89629	0.000766017	0.0129275	0.0105414	5122	tags=67%, list=27%, signal=48%	KIF25/DNAH10/DNAH5/DNAH1/DYNC2H1/DYNC1H1/DNAH2/DNAH6/DNAH12/DNAH14/DNHD1/DNAH8
GOBP_ORGANELLE_MEMBRANE_FUSION	GOBP_ORGANELLE_MEMBRANE_FUSION	105	0.334611	1.773	0.000771979	0.0129626	0.01057	10789	tags=67%, list=58%, signal=28%	SEC22B/GOSR1/TBC1D4/TSNARE1/SNAP23/VPS11/CALR/STX16/VTI1B/VCPIP1/CHMP3/GNAI3/GOSR2/CHP1/USO1/VPS18/RCC1L/UVRAG/SNAP29/STX12/PIKFYVE/SPG11/VPS39/SYT4/MFN1/RAB13/STX17/SPHK1/VAMP3/BNIP1/SAMD9/TAP2/SNCA/CAV2/VPS4A/STX2/ANXA2/RUBCNL/STX1B/TAP1/TRIM9/ANKRD27/TMEM175/STX8/STX11/VAMP7/SYT7/CORO1A/PRRT2/RAB3A/VAMP2/RAB7B/SYT9/TAPBP/CPLX2/SYT13/RAB8B/DYSF/CHMP2B/GRIK5/SOX30/RAB7A/VPS8/VPS41/STXBP1/KIF5B/S…
GOCC_PIGMENT_GRANULE	GOCC_PIGMENT_GRANULE	105	0.334465	1.77222	0.000771979	0.0129626	0.01057	10247	tags=69%, list=55%, signal=31%	MYRIP/MREG/GGH/PDIA4/NCSTN/SEC22B/CNP/CLTC/PPIB/GNA13/TMEM33/CANX/HSP90AB1/RAN/RPN1/TMED10/RAB5C/P4HB/RAB35/RAB27B/YWHAB/ATP1B3/CALU/SDCBP/RAC1/PRDX1/RAB2A/YWHAE/PDIA3/SND1/ANXA11/TFRC/DNAJC5/SYTL1/SYPL1/HSP90B1/NAP1L1/SERPINF1/TRPV2/RAB32/ANXA2/GCHFR/STOM/ATP6V0A1/AHCY/CAPG/FASN/CCT4/DCT/SYTL2/ANKRD27/SLC45A2/RAB5A/TH/TYRP1/ATP6V1G2/RAB17/ATP1A1/HSP90AA1/PMEL/TPP1/CTSD/LAMP1/ITGB3/RAB1A/YWHAZ/PD…
GOMF_UBIQUITIN_BINDING	GOMF_UBIQUITIN_BINDING	81	0.363312	1.82616	0.000780066	0.0130656	0.010654	7184	tags=51%, list=39%, signal=31%	TOM1L1/TSG101/USP16/TAB3/SIRT2/RNF31/MARK4/FAF2/NUP62/RNF168/UBXN7/FBXO7/FAF1/UBR5/CUEDC2/ASCC2/DNAJB2/DDI2/UBAP1/SPRTN/TP53INP2/UBXN11/RBCK1/NEDD4/FAAP20/PRKN/BUB3/RAD23A/WDR92/AMFR/UCHL3/USP5/TOLLIP/VPS36/AUP1/HDAC6/GGA3/CKS1B/IKBKG/CUEDC1/PLAA
GOBP_POSITIVE_REGULATION_OF_ORGANELLE_ASSEMBLY	GOBP_POSITIVE_REGULATION_OF_ORGANELLE_ASSEMBLY	61	0.397049	1.87018	0.000782947	0.0130811	0.0106666	5926	tags=52%, list=32%, signal=36%	HAP1/IL5/CNOT6/BECN1/CNOT1/NUMA1/G3BP1/RAB3GAP2/CNOT6L/CENPJ/MARK4/SDC4/NUP62/LCP1/SPAG5/ULK1/DYNC1H1/SDCBP/MNS1/SH3GLB1/GPSM2/ATMIN/RALB/SDC1/CCDC88A/FSCN1/G3BP2/WRAP73/SRC/DYNLL1/CEP120/ARHGAP35
GOBP_WATER_SOLUBLE_VITAMIN_METABOLIC_PROCESS	GOBP_WATER_SOLUBLE_VITAMIN_METABOLIC_PROCESS	79	0.365183	1.81605	0.000787764	0.0131287	0.0107055	6051	tags=49%, list=32%, signal=33%	PRSS3/ALDH1L1/MTHFD1L/DHFR/MTHFS/SHMT2/SLC5A6/THTPA/ABCC1/SLC25A32/SLC19A1/SLC23A2/MCCC1/AMN/PDZD11/SLC52A2/PCCB/RFK/MTR/MMAA/SLC25A19/MMADHC/MCCC2/TCN2/PANK2/PC/VNN2/CYB5R3/TPK1/MTHFR/SLC2A3/AOX1/PDXK/BTD/ACP5/VNN1/SLC52A3/ALDH1L2/MTRR
GOBP_REGULATION_OF_HISTONE_METHYLATION	GOBP_REGULATION_OF_HISTONE_METHYLATION	57	0.395194	1.82969	0.000801522	0.0133248	0.0108654	7776	tags=63%, list=42%, signal=37%	PAX5/BCOR/MYB/ZNF304/IWS1/RIF1/DNMT3B/KMT2E/JARID2/BRCA1/SETD7/WDR61/SMARCB1/OGT/PYGO2/PAF1/AASS/PHF19/MTF2/ZNF335/WDR5/MTHFR/CHTOP/NELFE/DNMT1/ZNF274/SNW1/BRD4/RNF20/SMAD4/AUTS2/CTR9/PAXIP1/TET1/KMT2A/PHF1
GOBP_POSITIVE_REGULATION_OF_PROTEOLYSIS_INVOLVED_IN_CELLULAR_PROTEIN_CATABOLIC_PROCESS	GOBP_POSITIVE_REGULATION_OF_PROTEOLYSIS_INVOLVED_IN_CELLULAR_PROTEIN_CATABOLIC_PROCESS	125	0.315373	1.73269	0.000808397	0.0134057	0.0109314	11201	tags=76%, list=60%, signal=31%	BBS7/TAF1/HECTD1/TMTC3/FBXO22/RNF19A/ATXN3/SUMO2/RNF144A/BAG2/PLK1/SIRT2/CSNK1E/SOCS4/PIAS1/PSMC2/AXIN1/CDC20B/PSMC1/PSMC4/ARIH1/PSEN1/NFE2L2/VCP/FAM122A/TRIB1/DNAJB2/CCDC22/RNF40/SMURF1/PTK2B/HSPA1A/TRIB2/NUPR1/AURKA/CTSC/AGBL4/MAGEF1/ANKIB1/PLK3/OSBPL7/LAPTM5/RNF14/PRICKLE1/PRKN/UBE2V2/RAD23A/DDRGK1/TREM2/TMEM259/USP5/PSMC3/CLU/KCNE2/TRIB3/HERPUD1/BAG6/HSPBP1/HSPA1B/ELOB/CAV1/RNF217/USP13/SGTA/…
GOBP_POSITIVE_REGULATION_OF_PEPTIDASE_ACTIVITY	GOBP_POSITIVE_REGULATION_OF_PEPTIDASE_ACTIVITY	190	0.274093	1.64505	0.000812646	0.0134429	0.0109616	9629	tags=61%, list=52%, signal=30%	XDH/NLRP12/MAP3K5/CASP2/FAS/F3/TNFRSF10A/CASP8AP2/PRSS22/ATP2A3/TFAP4/LCK/NCSTN/ACER2/CASP8/REST/PSME4/DDX3X/ACVR1C/MAPK12/NKX3-1/MAPT/APH1A/RPS3/PDCD6/MALT1/LGMN/PSME2/ASPH/VCP/CRADD/TNFSF10/CLDN3/FIS1/HSPD1/BEX3/PERP/HIP1R/S100A9/NLRP3/HTRA2/GRIN1/PYCARD/PSME3/TBC1D10A/SERPINB3/TNFSF15/AIFM1/FYN/ST20/RCN3/RIPK2/SNCA/BBC3/CLEC7A/EPHA4/JAK2/CYCS/DAPK1/LGALS9/LYN/DAP/ARRB1/SEMG2/LAPTM5/VSIR/PML/SY…
GOBP_VESICLE_DOCKING	GOBP_VESICLE_DOCKING	65	0.393006	1.89067	0.0008175	0.0134898	0.0109999	8434	tags=60%, list=45%, signal=33%	TSNARE1/SCFD1/STXBP2/VPS11/STX16/VTI1B/NSF/VPS33A/BLOC1S6/EXOC4/YKT6/USO1/VPS18/STX12/STXBP3/RAB12/CTBP2/RAB13/STX17/RAB10/RALB/VAMP3/EXOC6B/CFTR/PPFIA3/EXOC6/PLEK/CAV2/NDRG4/STX2/STX1B/SCFD2/SYTL2/RAB3D/UNC13B/STX8/STX11/UNC13A/RAB3A
GOBP_REGULATION_OF_CELL_CYCLE_G1_S_PHASE_TRANSITION	GOBP_REGULATION_OF_CELL_CYCLE_G1_S_PHASE_TRANSITION	161	0.289718	1.67173	0.000843493	0.0138844	0.0113217	10580	tags=68%, list=57%, signal=30%	CYP1A1/CDKN2A/CASP2/CDC25C/ID2/CNOT6/TAF1/ADAM17/CDK4/KIF14/CNOT1/PLCB1/PRMT1/EP300/MUC1/CARM1/APEX1/DDX3X/INO80/CNOT6L/BRD7/E2F4/KMT2E/TRIM39/UBE2E2/FBXO7/PSME2/MDM4/CRADD/SENP2/ARID3A/CDK2AP2/ANKRD17/PAF1/EIF4G1/RBL1/CNOT4/RPL26/TNKS1BP1/MEPCE/DLG1/RB1/BTG2/CDC6/ATM/LSM10/PSME3/CNOT3/GADD45A/PKD1/KANK2/AURKA/NACC2/EGFR/PLK3/CDK6/PML/CCL2/PTPN6/CDKN2D/ZNF385A/CNOT11/PRKDC/SUSD2/DDRGK1/FHL1/CCND3…
GOBP_POSITIVE_REGULATION_OF_REACTIVE_OXYGEN_SPECIES_METABOLIC_PROCESS	GOBP_POSITIVE_REGULATION_OF_REACTIVE_OXYGEN_SPECIES_METABOLIC_PROCESS	91	0.343533	1.74549	0.000851155	0.0139761	0.0113964	9030	tags=63%, list=48%, signal=32%	XDH/F2RL1/PRKCD/HDAC4/HSP90AB1/MAPT/AKR1C3/RNF41/PARK7/GNAI3/NFE2L2/DDAH2/NQO2/ASS1/DDAH1/SOD2/ADGRB1/GRIN1/ROMO1/CD177/GADD45A/PTK2B/GRB2/SNCA/CLEC7A/NNT/JAK2/PDGFB/EGFR/IFNG/DUOXA2/SOD1/SYK/TSPO/HVCN1/PID1/TICAM1/MAPK14/HBB/RIPK3/CLU/SLC5A3/CD36/CDKN1A/ZC3H12A/ICAM1/ITGB2/TLR4/HSP90AA1/MT-CO2/TNF/TYROBP/CLCN3/CYBA/TLR6/AKT1/GNAI2
GOBP_REGULATION_OF_DEFENSE_RESPONSE_TO_VIRUS_BY_VIRUS	GOBP_REGULATION_OF_DEFENSE_RESPONSE_TO_VIRUS_BY_VIRUS	29	0.502051	1.8867	0.000855897	0.0140195	0.0114318	6203	tags=59%, list=33%, signal=39%	LCK/AP1M2/AP1B1/AP2A2/AP2B1/RAC1/AP2M1/ATP6V1H/AP1M1/AP1S1/CD4/FYN/AP2S1/CD8B/PAK2/PACS1/EIF2AK2
GOBP_MITOCHONDRIAL_MEMBRANE_ORGANIZATION	GOBP_MITOCHONDRIAL_MEMBRANE_ORGANIZATION	119	0.311876	1.68745	0.000859672	0.0140469	0.0114542	4483	tags=36%, list=24%, signal=28%	MPV17L/DNAJC11/APOOL/IMMT/AFG3L2/MTX3/MTX2/COX18/CNP/SLC25A5/CASP8/GZMB/TOMM22/TIMM10B/AGK/CHCHD3/TIMM8B/YWHAG/TOMM70/GHITM/YWHAB/YWHAQ/NAIF1/TAZ/RCC1L/PPIF/EYA2/NOL3/PPP1R13B/YWHAE/SAMM50/CHCHD6/AP3B1/MFN1/HIP1R/TIMM22/VDAC2/ALKBH7/ROMO1/UQCC3/HSPA1A/MT-ATP6/BBC3
GOBP_VASCULAR_ENDOTHELIAL_GROWTH_FACTOR_RECEPTOR_SIGNALING_PATHWAY	GOBP_VASCULAR_ENDOTHELIAL_GROWTH_FACTOR_RECEPTOR_SIGNALING_PATHWAY	90	0.347209	1.76962	0.000877847	0.0143089	0.0116678	10664	tags=74%, list=57%, signal=32%	NRP1/FZD4/VAV2/NCKAP1/PDCD6/ABI1/NCK2/ARNT/RAC1/VEGFD/SHB/CYFIP1/ELMO2/PRKD1/GRB10/SHC2/PIK3CA/FYN/PTK2B/MAPKAPK2/NEDD4/NCF2/PAK2/EMILIN1/HGS/PTPN1/CRK/SRC/PRKD2/NRP2/NCK1/SH2D2A/MAPK14/CNMD/VEGFC/ITGA5/VTN/MAPKAPK3/BAIAP2/CYFIP2/PGF/VEGFB/FOXC2/WASF2/HIF1A/NCKAP1L/ROCK2/HSP90AA1/CDC42/VEGFA/PIK3R2/CYBA/CADM4/ITGAV/PIK3CB/ITGB3/CYBB/AXL/MAPK11/HHEX/EPN2/BRK1/SULF1/DAB2IP/FGF10/HSPB1/FGF18
GOBP_POSITIVE_REGULATION_OF_BINDING	GOBP_POSITIVE_REGULATION_OF_BINDING	166	0.286937	1.6738	0.000904075	0.0147006	0.0119872	7413	tags=47%, list=40%, signal=29%	PDX1/GMNN/TAF1/HIPK2/NRP1/EP300/GPSM1/SIRT2/AKTIP/HSP90AB1/MEN1/DDX11/ACD/RAN/STMN1/ITGA2/ERCC2/TIAM1/PARK7/CEBPG/PSEN1/PYGO2/CDK5/PPP2CB/PARP9/PIN1/BDNF/RPL11/TRIM21/EIF4G1/MED25/CTBP2/HMGB2/DPH3/RB1/HIP1R/RALB/NCBP1/RARA/CDT1/RIPOR2/TCF7L2/SUMO4/RIPK2/PKD1/EPHA4/JAK2/LAMTOR5/SPON1/IFNG/ANXA2/PRKN/PLXND1/TRIM6/CALM1/PLAUR/TRIM28/DDRGK1/HES1/TICAM1/AMFR/TXN/HSF1/HFE/RAMP2/S100A10/VTN/HMBOX1/APOE/…
GOBP_CILIARY_BASAL_BODY_PLASMA_MEMBRANE_DOCKING	GOBP_CILIARY_BASAL_BODY_PLASMA_MEMBRANE_DOCKING	94	0.345872	1.77488	0.000927342	0.0150099	0.0122394	10436	tags=67%, list=56%, signal=30%	TUBB4A/NEK2/CEP78/CEP162/NEDD1/CEP131/CEP192/PLK1/TMEM216/CSNK1E/CENPJ/ALMS1/MARK4/B9D1/C2CD3/DCTN1/CEP72/KIF24/YWHAG/TMEM67/RPGRIP1L/DYNC1H1/ODF2/TUBA4A/CEP152/CEP41/TCTN3/HAUS6/YWHAE/CEP89/NPHP1/FBF1/CETN2/HAUS4/NDE1/DYNLL1/TUBA1A/AHI1/CKAP5/SSNA1/CC2D2A/RAB3IP/PPP2R1A/B9D2/CEP70/CLASP1/PCNT/CEP290/CEP250/CNTRL/HSP90AA1/CEP135/NPHP4/PCM1/HAUS7/TUBB4B/MKS1/DCTN3/AKAP9/HAUS5/CDK1/IQCB1/ACTR1A
GOCC_LARGE_RIBOSOMAL_SUBUNIT	GOCC_LARGE_RIBOSOMAL_SUBUNIT	113	0.329344	1.7603	0.000927589	0.0150099	0.0122394	10841	tags=69%, list=58%, signal=29%	RPL26L1/RPL7L1/RPL5/MRPL17/RPL31/RPL27A/RPL21/MRPL21/RPL37A/MRPL38/RPL14/RPL3/MRPL11/MRPL49/MPV17L2/RPL24/RPL18/MRPL13/MRPL48/RPL23A/RPL32/RPL11/RPL26/MTERF4/MRPL18/RPL10/C12orf65/FXR2/MRPL58/RPLP1/MRPL51/RPL28/RPL36/MRPL39/MRPL52/RPLP0/MRPL3/MRPL35/MRPL40/MRPL20/MRPL9/RPL36AL/MRPL46/MRPL34/MRPL22/MRPL54/RPL39L/MRPL2/MRPL44/MRPL15/RPL9/MRPL42/RPL23/RPL3L/RPL8/NSUN4/MRPL47/RPL7A/MRPL37/RSL24D1/MRP…
GOBP_REGULATION_OF_PROTEIN_LOCALIZATION_TO_NUCLEUS	GOBP_REGULATION_OF_PROTEIN_LOCALIZATION_TO_NUCLEUS	127	0.317972	1.75222	0.000930707	0.015024	0.0122509	9132	tags=65%, list=49%, signal=34%	SHH/DCLK1/ECT2/CHP2/CD2AP/NOLC1/PRKCD/TPR/BYSL/PLK1/MFHAS1/RBM22/HSP90AB1/RAN/TARDBP/NUP62/CARD10/CTNNA1/HDAC3/OTUD7B/NUTF2/PARK7/PSEN1/UBR5/PARP9/PIN1/CHP1/NF2/KAT7/YAP1/SUFU/CCT5/TESK1/MEPCE/LATS2/PKIA/LZTS2/GLUL/TFRC/JUP/MDFIC/FYN/TMEM98/SUMO4/DMAP1/JAK2/TRIM29/TCP1/LAMTOR5/IFNG/CCT8/SRC/RASSF5/UFM1/EFCAB7/CCT4/ORMDL3/TRIM28/IPO5/MAPK14/SUMO3/SESN2/LARP7/EIF2AK3/SIN3A/GLI3/NMD3/CD36/BMP4/FERMT…
GOCC_SAGA_TYPE_COMPLEX	GOCC_SAGA_TYPE_COMPLEX	26	0.507927	1.85769	0.000945213	0.015119	0.0123284	5592	tags=58%, list=30%, signal=40%	TADA1/TAF5L/HCFC1/TAF5/TADA2B/TAF2/TADA2A/ATXN7L3/KAT2B/TADA3/TAF6L/TAF9B/SUPT3H/TAF4/KAT2A
GOBP_POSITIVE_REGULATION_OF_SMOOTH_MUSCLE_CELL_PROLIFERATION	GOBP_POSITIVE_REGULATION_OF_SMOOTH_MUSCLE_CELL_PROLIFERATION	80	0.361043	1.80499	0.000943504	0.015119	0.0123284	9344	tags=62%, list=50%, signal=31%	MAP3K5/ID2/MYB/ERN1/PAK1/TGM2/HDAC4/FOXP1/ITGA2/ABCC4/GNAI3/LDLRAP1/IRAK1/NQO2/STAT1/MEF2D/IL6R/JAK2/PDGFB/EGFR/SERPINF2/PTAFR/BMPR1A/MMP2/DNMT1/CALCRL/HBEGF/PHB/MYD88/S1PR1/GJA1/CX3CL1/PDGFD/DDX39B/RPS6KB1/FGF9/BMP4/FGF2/IL6/HTR1B/IRAK4/IGF1/TNF/AKR1B1/PPARGC1A/HMOX1/AKT1/GNAI2/TERT/IL13
GOBP_POSITIVE_REGULATION_OF_ENDOTHELIAL_CELL_MIGRATION	GOBP_POSITIVE_REGULATION_OF_ENDOTHELIAL_CELL_MIGRATION	100	0.333851	1.72377	0.000939138	0.015119	0.0123284	9178	tags=60%, list=49%, signal=31%	ADAM17/PIK3C2A/NRP1/TDGF1/FOXP1/BCAS3/GPI/CALR/SASH1/PDCD6/LGMN/ITGB1BP1/NFE2L2/MAP3K3/RAC1/AAMP/SP1/SMOC2/ZNF580/SEMA5A/PRKD1/STAT5A/TMSB4X/PTK2B/SRPX2/RHOB/SCARB1/ETS1/PDGFB/TEK/PLPP3/HDAC9/NOS3/PIK3CD/GPLD1/PRKD2/ATOH8/NRP2/RIN2/VEGFC/PRKCA/FUT1/RHOJ/RRAS/BMP4/FGF2/ZC3H12A/GRN/FOXC2/CIB1/HIF1A/ROCK2/VEGFA/HMOX1/AKT1/ANGPT1/ANXA3/GATA2/PIK3CB/ITGB3
GOBP_RNA_LOCALIZATION	GOBP_RNA_LOCALIZATION	227	0.26067	1.59573	0.000945646	0.015119	0.0123284	10092	tags=61%, list=54%, signal=28%	NUP210/PARP11/ABCE1/POM121/IWS1/NUP133/RIOK2/KIF5C/TPR/NOP9/SEH1L/FIP1L1/CPSF2/CPSF3/NDC1/UPF1/YY1/LSG1/NPM1/SRSF2/SMG7/RAN/NUP62/CPSF6/SMG6/YBX1/PRPF6/MCM3AP/RNPS1/TERF2/NUTF2/XPO5/TSC1/SRSF5/UPF2/SETD2/SYMPK/HNRNPA1/SENP2/NUP50/RUVBL2/PARN/CPSF4/ZFP36L1/THOC1/NUP35/DHX38/CCT5/AGFG1/NOP58/EIF5A/EIF6/MRPL18/NCBP1/NUP214/NXF1/ATM/MYO1C/ATXN2/SARNP/CETN2/NUP37/KHSRP/SRSF7/RPS15/G3BP2/TCP1/RBM8A/TOM…
GOBP_POSITIVE_REGULATION_OF_PROTEIN_SERINE_THREONINE_KINASE_ACTIVITY	GOBP_POSITIVE_REGULATION_OF_PROTEIN_SERINE_THREONINE_KINASE_ACTIVITY	302	0.240929	1.54653	0.000950595	0.0151619	0.0123633	10804	tags=65%, list=58%, signal=28%	PLA2G1B/MAP3K5/STK39/SPDYA/MST1R/ADRB2/UBE2V1/RASGRP1/ADAM17/TRAF7/MAP4K3/TAOK3/ADRA2A/ERN1/PAK1/FZD4/AKAP13/CCNT1/CAMK1/CCNT2/TAB3/DDX3X/PDCD10/CCNYL1/TDGF1/HSP90AB1/CCNY/DBF4/PTPN11/CALM2/MAP2K7/FZD5/RPS3/MAP4K5/SASH1/GHR/KRAS/TIAM1/CRKL/PSEN1/SHC1/ETAA1/IRAK1/TGFA/MAP2K4/AJUBA/MAP3K10/UBA52/HTR2B/MAPK3/C5/MAP3K2/TAB1/RALB/CAB39/CDC6/SHC2/GNG3/SYAP1/MDFIC/AVPI1/GADD45A/PTK2B/GDF15/IRAK2/RIPK2/C…
GOBP_PROTEIN_LOCALIZATION_TO_CHROMOSOME	GOBP_PROTEIN_LOCALIZATION_TO_CHROMOSOME	85	0.355188	1.80048	0.000959913	0.015274	0.0124548	9593	tags=67%, list=51%, signal=33%	GNL3L/CENPA/MSH2/CDCA5/MAU2/PLK1/NIPBL/SMC5/ACD/NABP2/AURKB/POT1/TERF2/IK/MCM8/TINF2/VCPIP1/HDAC8/SETD2/ESCO2/LRWD1/VCP/RUVBL2/PPHLN1/TTK/RCC2/CCT5/CHMP7/RB1/TERF2IP/CDT1/ATM/TCP1/ESR1/CCT8/MCM9/BUB3/CCT4/IFFO1/BOD1/BUB1B/MIS12/SPDL1/ATR/RPA1/TNKS2/MTBP/EZH2/RPA2/WAPL/TPP1/TERT/CCT3/CCT7/XRCC4/PIH1D1/ZW10
GOMF_AMIDE_TRANSMEMBRANE_TRANSPORTER_ACTIVITY	GOMF_AMIDE_TRANSMEMBRANE_TRANSPORTER_ACTIVITY	54	0.402872	1.84601	0.000965167	0.0153212	0.0124932	6762	tags=57%, list=36%, signal=37%	CDH17/ABCA1/SLC5A6/SLC33A1/TOMM22/ABCC1/TMED10/SLC25A32/TOMM70/SLC19A1/SEC61A2/TIMM17B/SEC61A1/TIMM22/SLC14A1/TAP2/SLC13A3/MCL1/SLC38A3/SEC63/TOMM40L/DISP1/TOMM20L/SLC47A1/SLC15A2/SEC61G/SLC27A1/TAP1/GJA1/AQP10/AZGP1
GOBP_CELLULAR_MODIFIED_AMINO_ACID_BIOSYNTHETIC_PROCESS	GOBP_CELLULAR_MODIFIED_AMINO_ACID_BIOSYNTHETIC_PROCESS	46	0.429232	1.87414	0.000969904	0.0153599	0.0125248	7259	tags=61%, list=39%, signal=37%	GCH1/CKMT1B/MTHFD1L/DHFR/MTHFS/CKMT1A/OPLAH/GART/CHDH/PARK7/NFE2L2/PTDSS1/CNDP2/BBOX1/GCLC/GGT6/GCLM/GSS/PLSCR1/GATM/CHAC2/GGT7/PTDSS2/SLC27A1/TMLHE/HAGH/PLOD2/ALDH7A1
GOBP_DENDRITE_MORPHOGENESIS	GOBP_DENDRITE_MORPHOGENESIS	136	0.306199	1.68847	0.000973425	0.015368	0.0125315	8236	tags=55%, list=44%, signal=31%	IL1RAPL1/DCLK1/CTNND2/VLDLR/LRP8/SHANK2/NGEF/SRCIN1/SS18L1/BHLHB9/CUX2/NRP1/RAP2A/SIPA1L1/RAB21/MINK1/GORASP1/LZTS3/HPRT1/TIAM1/ADAM10/PARP6/CUX1/CDK5/DNM1L/SEMA4D/DLG4/TANC2/ABI2/DCDC2/DIP2A/KLF7/ZDHHC15/FYN/HECW2/NEDD4/EPHA4/ZNF365/EEF2K/RBFOX2/MEF2A/CHRNB2/LZTS1/TMEM106B/ID1/MAP6/SLITRK5/PPP1R9A/SHANK1/PDLIM5/BTBD3/CHRNA3/MAP2/KIDINS220/ITPKA/KIF1A/ANAPC2/DOCK10/NFATC4/CHRNA7/ANKRD27/FBXO31/CA…
GOMF_NUCLEAR_HORMONE_RECEPTOR_BINDING	GOMF_NUCLEAR_HORMONE_RECEPTOR_BINDING	138	0.304518	1.67762	0.000975018	0.015368	0.0125315	11028	tags=71%, list=59%, signal=29%	NR0B2/STRN/KDM5D/TAF1/NCOA3/CNOT1/MMS19/EP300/UBA3/NCOA1/SLC30A9/FOXP1/MED13/BCAS3/MED4/NKX3-1/THRAP3/PRPF6/RNF6/CALR/TAF11/PARK7/TRIP12/TRIM24/PPID/WBP2/MED25/ASXL1/STAT5B/NR1H2/CTBP2/TADA3/CRY1/RERG/STAT1/JUP/MED24/TCF7L2/JUND/MED1/GAS2L1/TRIM68/TACC1/RXRA/MED30/ESR1/TRERF1/TCF21/ARRB1/RNF14/FOXH1/NRIP1/SRC/SMARCD3/PADI2/HMGN3/TOB2/SNW1/DAXX/DDX54/SMARCA4/TACC2/PRAME/LCOR/FLT3/KDM4C/MED17/HIF1A…
GOMF_UBIQUITIN_LIKE_PROTEIN_BINDING	GOMF_UBIQUITIN_LIKE_PROTEIN_BINDING	99	0.334153	1.72979	0.000981257	0.01543	0.012582	7184	tags=47%, list=39%, signal=29%	CASP8AP2/TOM1L1/TSG101/USP16/HERC2/TAB3/SIRT2/RNF31/MARK4/FAF2/NUP62/RNF168/UBXN7/FBXO7/FAF1/UBR5/CUEDC2/ASCC2/SERBP1/DNAJB2/DDI2/UBA2/UBAP1/SPRTN/TP53INP2/UBXN11/RBCK1/NEDD4/SOBP/FAAP20/PML/PRKN/BUB3/RAD23A/WDR92/AMFR/UCHL3/USP5/TOLLIP/VPS36/AUP1/HDAC6/GGA3/CKS1B/IKBKG/CUEDC1/PLAA
GOCC_CYTOPLASMIC_REGION	GOCC_CYTOPLASMIC_REGION	244	0.24968	1.56315	0.000984064	0.0154378	0.0125883	8454	tags=52%, list=45%, signal=29%	TUBB4A/RP1L1/DNAH10/CENPF/RSPH4A/BBS7/HAP1/CCDC113/ARFGEF2/CEP162/NUMA1/AP3M1/DNAH5/KIF5C/RAB21/ATG16L1/AP3D1/ERC2/AP3M2/CLASP2/PCLO/ZC3H14/TTC30A/PRKCZ/BBS1/MAPT/DCTN1/TERF2/DNAH1/ACTR10/RAB27B/DYNC2H1/RPGRIP1L/BLOC1S6/DYNC1H1/CTNND1/CCDC40/INPP5E/GABARAPL1/CFAP36/MNS1/MAP2K4/ARL6/DNAH2/DLG4/MAP4/SYBU/ENO1/GPSM2/TTLL3/AP3B1/CTBP2/DNAH6/DCDC2/CLTB/HIP1R/AP3S2/BBS5/DNALI1/WASF1/RSPH9/DST/AMBRA1/CC…
GOBP_MODULATION_BY_HOST_OF_SYMBIONT_PROCESS	GOBP_MODULATION_BY_HOST_OF_SYMBIONT_PROCESS	59	0.393549	1.83449	0.000992486	0.0155335	0.0126663	7395	tags=58%, list=40%, signal=35%	HDAC1/TFAP4/EP300/CCNT1/YTHDC2/REST/PPIB/SUGT1/TARDBP/EIF2AK4/TAF11/SMARCB1/LRRC19/ZBED1/SP1/ZNF639/SFTPD/PC/TBC1D20/CSF1R/CAV2/ANXA2/PRKN/STOM/CCL4/INPP5K/PHB/PSMC3/APOE/IFI27/SNW1/CCL8/SMARCA4/ZC3H12A
GOBP_HISTONE_H4_DEACETYLATION	GOBP_HISTONE_H4_DEACETYLATION	11	0.658728	1.82147	0.00099794	0.0155823	0.0127062	2869	tags=73%, list=15%, signal=62%	HDAC1/HDAC2/HDAC4/REST/SIRT2/HDAC3/HDAC8/SIRT7
GOBP_RESPONSE_TO_NERVE_GROWTH_FACTOR	GOBP_RESPONSE_TO_NERVE_GROWTH_FACTOR	50	0.417842	1.87407	0.0010103	0.0157386	0.0128336	8143	tags=62%, list=44%, signal=35%	KCNC2/USP8/SH3GL2/CREB1/BPTF/ACAP2/MAPT/RAB35/BDNF/NTF4/WASF1/DYNC1LI2/EHD1/EEF2K/CRK/ID1/KAT2A/NTRK3/KIDINS220/TMEM108/SORT1/E2F1/KIF1B/CBL/APP/STMN2/RAPGEF1/NGF/CIB1/RPL8/CORO1A
GOMF_2_OXOGLUTARATE_DEPENDENT_DIOXYGENASE_ACTIVITY	GOMF_2_OXOGLUTARATE_DEPENDENT_DIOXYGENASE_ACTIVITY	44	0.437754	1.90015	0.00101555	0.0157566	0.0128483	8762	tags=68%, list=47%, signal=36%	JMJD7/RIOX1/TYW5/P3H1/KDM4A/FTO/P4HA1/TET3/P4HTM/P4HB/ASPH/KDM7A/BBOX1/PLOD1/PHF8/P3H3/ALKBH3/ALKBH2/JMJD4/RIOX2/P4HA2/TMLHE/PLOD2/TET1/TET2/KDM4C/P3H2/HSPBAP1/EGLN2/HIF1AN
GOBP_NUCLEOSIDE_TRIPHOSPHATE_METABOLIC_PROCESS	GOBP_NUCLEOSIDE_TRIPHOSPHATE_METABOLIC_PROCESS	84	0.356049	1.80157	0.00101618	0.0157566	0.0128483	8543	tags=58%, list=46%, signal=32%	EFL1/PKLR/LDHC/ATP6V1A/TYMS/PPARA/CMPK2/NME7/RAN/IMPDH2/PRKAG2/CTPS2/SLC25A12/AK1/IMPDH1/GNAI3/VCP/ENO1/MFN1/NUDT2/ATP6V0C/TMSB4X/UQCC3/SLC25A13/DGUOK/SMPDL3A/MT-ATP6/AK9/TBPL1/AK3/ADA/NME6/PID1/TREM2/ENTPD3/DNAJC30/AK8/STOML2/SPHK2/SAMHD1/DCTPP1/MT-CO2/RAB23/NUDT16/AK5/GTPBP1/ALDOA/PPARGC1A/NME4
GOMF_CHEMOKINE_RECEPTOR_BINDING	GOMF_CHEMOKINE_RECEPTOR_BINDING	61	-0.570514	-2.06549	0.00102402	0.0158414	0.0129175	1113	tags=16%, list=6%, signal=15%	CCL1/CCL15/TFF2/PPBP/DEFB4A/DEFB103A/MSMP/CCL27/DEFB106B/DEFB103B
GOBP_REGULATION_OF_UBIQUITIN_DEPENDENT_PROTEIN_CATABOLIC_PROCESS	GOBP_REGULATION_OF_UBIQUITIN_DEPENDENT_PROTEIN_CATABOLIC_PROCESS	159	0.293726	1.70515	0.00103002	0.0158975	0.0129632	11201	tags=69%, list=60%, signal=28%	SHH/BBS7/TAF1/HIPK2/HECTD1/SVIP/FBXO22/RNF19A/SUMO2/RNF144A/PLK1/SIRT2/CSNK1E/HSP90AB1/QRICH2/SOCS4/CSNK2A1/SMARCC1/MTM1/PIAS1/RPL5/AXIN1/CDC20B/TRIM39/GNA12/WAC/ARIH1/PARK7/UBQLN4/PSEN1/EIF3H/OGT/NFE2L2/VCP/FAM122A/TRIB1/SDCBP/RPL11/DNAJB2/CCDC22/SUFU/USP7/ARAF/SMURF1/PTK2B/HSPA1A/TRIB2/AURKA/AGBL4/GLMN/MAGEF1/ANKIB1/PLK3/MAP1A/LAPTM5/RNF14/PML/PRICKLE1/PRKN/UBE2V2/RAD23A/DDRGK1/USP5/HFE/RPS7/CL…
GOCC_CHROMOSOME_TELOMERIC_REGION	GOCC_CHROMOSOME_TELOMERIC_REGION	135	0.301024	1.66532	0.00104546	0.0160986	0.0131271	7941	tags=50%, list=43%, signal=29%	ORC1/MSH2/ORC2/TP53BP1/DOT1L/RIF1/ERCC4/APEX1/NAT10/HAT1/SIRT2/UPF1/SETX/MEN1/SMC5/POLD1/ACD/NABP2/PPP1CC/PPP1R10/SMG6/DCLRE1B/PPP1CB/WRNIP1/DDB1/POT1/TFIP11/ORC5/TERF2/ERCC1/TINF2/XRCC6/LRWD1/THOC1/MCM4/ZBTB48/NSMCE2/CBX3/RTEL1/CHEK1/DPY30/ZSCAN4/TERF2IP/ATM/SP100/NBN/RAD50/SMCHD1/NHP2/POLR2B/CBX1/PML/PRKDC/FEN1/RAD17/LIG4/DMC1/TEN1/HMBOX1/MCM5/MCM7/ATR/CHEK2/RPA1/TNKS2/MCM2/EZH2
GOMF_PROTEIN_TYROSINE_KINASE_ACTIVITY	GOMF_PROTEIN_TYROSINE_KINASE_ACTIVITY	135	0.300695	1.6635	0.00105596	0.0161858	0.0131983	6203	tags=41%, list=33%, signal=27%	EPHA8/EPHA5/WEE2/BMX/FRK/PKDCC/MST1R/EPHA1/TESK2/TXK/HIPK2/LCK/NRP1/PRKCD/FER/PDGFRL/DYRK1B/DYRK1A/MAP2K7/EPHA7/CLK1/TTK/MAP2K4/FGFRL1/HIPK3/CRIM1/STK16/TESK1/DYRK3/CLK4/IGF1R/FYN/PTK2B/RIPK2/EPHA4/JAK2/ZAP70/ERBB2/CSF1R/EGFR/TEK/BTK/LYN/KIT/DDR2/BAZ1B/FGR/SYK/SRC/DYRK4/NRP2/NTRK3/TTN/JAK3/EIF2AK2
GOBP_POSITIVE_REGULATION_OF_DNA_METABOLIC_PROCESS	GOBP_POSITIVE_REGULATION_OF_DNA_METABOLIC_PROCESS	191	0.270004	1.62396	0.00105475	0.0161858	0.0131983	6241	tags=40%, list=33%, signal=27%	WT1/NEK2/MSH2/TP53BP1/BRCC3/PRKCD/MMS19/RIF1/USP9X/HSP90AB1/RFC3/DDX11/ACD/NABP2/AURKB/PPP1R10/RNF168/MAP2K7/POT1/ERCC2/TERF2/RPS3/CBX8/BRCA1/ERCC1/KMT5C/EYA3/CEBPG/FANCB/MLH1/NEK7/PARP9/HNRNPA1/PARN/CHTF18/UBE2B/FUS/EYA2/HDAC10/CCT5/USP7/TMEM161A/SMOC2/MAPK3/RTEL1/SPIRE2/EXOSC6/TFRC/HMCES/ATM/OTUD4/NPAS2/PTK2B/ST20/HNRNPD/NBN/RAD50/SMCHD1/PDGFB/TCP1/EGFR/ARID2/ZCWPW1/TIGAR/CCT8/MAP3K4/PTPRC/PML/…
GOBP_CHROMOSOME_SEPARATION	GOBP_CHROMOSOME_SEPARATION	91	0.336887	1.71172	0.001066	0.016228	0.0132327	7217	tags=51%, list=39%, signal=31%	CENPF/ANAPC1/FANCM/ZWINT/NUMA1/ERCC4/RIOK2/TPR/PLK1/EME2/CSNK2A1/USP44/AURKB/CUL3/IK/MLH1/DIS3L2/PSMG2/TACC3/LCMT1/TOP3A/CDC26/TTK/CENPS/RECQL5/DUSP1/ANAPC11/NSMCE2/TEX14/RB1/CDT1/CDC6/ATM/HECW2/NCAPH2/PLSCR1/CDC23/BUB3/CDC16/MAD1L1/APC/ANAPC15/KLHL22/BUB1B/SPDL1/TOP2B
GOBP_MITOCHONDRIAL_TRANSMEMBRANE_TRANSPORT	GOBP_MITOCHONDRIAL_TRANSMEMBRANE_TRANSPORT	91	0.336814	1.71135	0.001066	0.016228	0.0132327	8125	tags=57%, list=44%, signal=32%	SLC25A6/MCU/AFG3L2/GRPEL2/SLC25A5/MID1IP1/CPT2/MRS2/MICU2/PRKAG2/VDAC1/SLC25A32/SLC25A12/TOMM70/CPT1B/SFXN2/GRPEL1/MPC2/PRKAA2/SLC25A36/TIMM17B/SLC25A4/SLC25A1/HSPD1/PRKAB2/SMDT1/MRPL18/SLC25A37/ROMO1/SLC25A13/AIFM1/UCP2/SFXN1/MT-ATP6/MCUB/TOMM40L/TOMM20L/SLC25A41/SLC25A2/SLC25A38/SLC39A8/PNPT1/DNAJC30/UCP3/DNAJC19/TIMM17A/STOML2/MAIP1/MPC1/ACACA/MICU3/TIMM23
GOBP_REGULATION_OF_PROTEASOMAL_UBIQUITIN_DEPENDENT_PROTEIN_CATABOLIC_PROCESS	GOBP_REGULATION_OF_PROTEASOMAL_UBIQUITIN_DEPENDENT_PROTEIN_CATABOLIC_PROCESS	130	0.306355	1.68881	0.00106436	0.016228	0.0132327	11201	tags=71%, list=60%, signal=28%	SHH/BBS7/TAF1/HECTD1/SVIP/FBXO22/RNF19A/SUMO2/RNF144A/PLK1/SIRT2/CSNK1E/HSP90AB1/SOCS4/SMARCC1/MTM1/PIAS1/CDC20B/TRIM39/GNA12/WAC/ARIH1/PARK7/UBQLN4/PSEN1/EIF3H/OGT/NFE2L2/VCP/FAM122A/TRIB1/SDCBP/RPL11/DNAJB2/USP7/ARAF/HSPA1A/TRIB2/AURKA/GLMN/ANKIB1/PLK3/MAP1A/RNF14/PRICKLE1/PRKN/UBE2V2/RAD23A/DDRGK1/USP5/HFE/CLU/FOXF2/TRIB3/HERPUD1/BAG6/HSPBP1/HSPA1B/ELOB/CAV1/UFL1/RNF217/SGTA/N4BP1/ZYG11B/STUB1…
GOBP_POSITIVE_REGULATION_OF_DNA_BINDING_TRANSCRIPTION_FACTOR_ACTIVITY	GOBP_POSITIVE_REGULATION_OF_DNA_BINDING_TRANSCRIPTION_FACTOR_ACTIVITY	262	0.245925	1.55458	0.00107557	0.0163365	0.0133211	9157	tags=58%, list=49%, signal=30%	NKX6-1/SHH/EPHA5/PLA2G1B/TRIM31/NHLH2/LRP8/IL5/UBE2V1/TAF1/PSMA6/STK36/HIPK2/IL1RAP/TP53BP1/FZD4/MID2/EP300/LRP6/HDAC4/ARID5B/RPS6KA5/TAB3/JMY/PRDX3/FER/NPM1/RNF31/NKX3-1/NFKB2/PRKCZ/RPS3/KRAS/TRIM27/MALT1/RNF41/SMARCB1/PARK7/CEBPG/TRIM26/TIRAP/CRTC3/RPS6KA4/IRAK1/MTPN/TRIM21/CRTC1/PRKCI/UBA52/TAB1/TLR2/TFRC/SPHK1/PRKD1/JUP/TERF2IP/S100A9/NLRP3/PYCARD/HSPA1A/IRAK2/RBCK1/TRIM22/HDAC5/RIPK2/BEX1/TR…
GOMF_CATALYTIC_ACTIVITY_ACTING_ON_A_TRNA	GOMF_CATALYTIC_ACTIVITY_ACTING_ON_A_TRNA	100	0.332538	1.71699	0.00108224	0.0164005	0.0133733	9650	tags=63%, list=52%, signal=31%	TRNT1/TYW5/PARS2/TRMT61B/QTRT2/WARS2/TRIT1/FARSB/FTO/METTL6/AARS2/TYW1B/HARS2/PTRH2/NARS2/RPP30/TRMO/TRMT61A/SARS2/RPP21/NSUN6/POP4/PTRHD1/QTRT1/RARS2/TSEN34/TRMT10B/TRDMT1/MRPL58/ELAC2/TSEN2/TRMT10C/CARS2/TYW1/TRMT12/DUS2/TRMT10A/PUS3/TRPT1/WDR4/GATC/NT5C3A/POP1/QRSL1/PTRH1/DTD1/TRMT44/RPP38/PUS10/METTL2B/FARS2/RPP40/TRMT13/DUS4L/ALKBH8/EARS2/DARS2/DUS1L/IARS2/DTD2/METTL2A/DTWD2/LCMT2
GOBP_POSITIVE_REGULATION_OF_DEPHOSPHORYLATION	GOBP_POSITIVE_REGULATION_OF_DEPHOSPHORYLATION	57	0.389636	1.80396	0.00108824	0.0164541	0.013417	6383	tags=46%, list=34%, signal=30%	CDCA2/CHP2/PRKCD/HSP90AB1/CALM2/ITGA2/CAMTA1/SYMPK/PIN1/PPP1R12A/SLC39A10/MTMR9/SMPD1/JAK2/PLEK/IFNG/CDH5/PTPRC/CD33/GPLD1/SRC/CALM1/DLC1/PPIA/PPP1R14D/RIPK3
GOMF_NON_MEMBRANE_SPANNING_PROTEIN_TYROSINE_KINASE_ACTIVITY	GOMF_NON_MEMBRANE_SPANNING_PROTEIN_TYROSINE_KINASE_ACTIVITY	46	0.426171	1.86078	0.00111098	0.0167299	0.013642	7126	tags=59%, list=38%, signal=36%	WEE2/BMX/FRK/PKDCC/TXK/LCK/PRKCD/FER/DYRK1A/CLK1/STK16/FYN/PTK2B/RIPK2/JAK2/ZAP70/BTK/LYN/BAZ1B/FGR/SYK/SRC/JAK3/EIF2AK2/JAK1/ABL2/ITK
GOCC_EARLY_ENDOSOME_MEMBRANE	GOCC_EARLY_ENDOSOME_MEMBRANE	154	0.292323	1.66598	0.00111149	0.0167299	0.013642	7540	tags=49%, list=40%, signal=30%	EPHA8/MCOLN3/OR51E2/RABEP1/ZFYVE16/TSG101/LRP6/SNX5/SNX3/RAB21/RAB4A/MTMR2/STAM2/SNX27/INPP5F/FZD5/RAB5C/RUFY1/TMEM9B/VTI1B/SNX12/CD207/RBSN/PSEN1/ZFYVE9/SNX8/WDR91/VAC14/HLA-C/CLCN4/UBXN6/ABCA7/SNX16/STX12/SH3GL1/PIKFYVE/RCC2/GGA1/RAB14/SPHK1/RAB11FIP5/INPP5B/KREMEN2/EHD1/SH3GL3/CFTR/HLA-A/HLA-E/FGD2/EPHA4/HLA-F/CD8B/EGFR/CD274/HGS/SLC9A6/ZFYVE28/PML/HPS6/OCRL/SORCS2/LAMP5/SLC1A1/DNAJC13/RABGEF1…
GOBP_ALPHA_AMINO_ACID_CATABOLIC_PROCESS	GOBP_ALPHA_AMINO_ACID_CATABOLIC_PROCESS	82	0.356502	1.78787	0.0011142	0.016733	0.0136445	7363	tags=52%, list=39%, signal=32%	TDO2/GLDC/ACMSD/NOS2/TAT/CBSL/CDO1/SHMT2/NOS1/GOT1/IDO1/ACAT1/RIDA/DDAH2/AASS/HSD17B10/THNSL2/DDAH1/GLUD1/GLUL/PIPOX/GLUD2/CRYM/GLS/GCAT/ALDH8A1/AMT/ASRGL1/SDSL/NOS3/AHCY/HOGA1/FAH/MTRR/GPT/QDPR/KYAT1/GCSH/CSAD/HPD/ALDH4A1/ALDH7A1/GPT2
GOBP_T_CELL_DIFFERENTIATION	GOBP_T_CELL_DIFFERENTIATION	236	0.260133	1.60605	0.00111718	0.0167402	0.0136503	10197	tags=60%, list=55%, signal=28%	SHH/IL1A/NHEJ1/SH3RF1/IL23A/ADAM17/MYB/LCK/IL7/PPP3CB/RHOH/AP3D1/RC3H1/FOXP1/PRKCZ/RC3H2/CD46/NKAP/FZD5/SOS1/PREX1/MALT1/TSC1/IL4R/SART1/ZBTB7B/CCR2/RPS6/ZFP36L1/CD1D/STAT5B/RUNX1/AP3B1/CD3G/METTL3/THEMIS/PNP/RARA/NLRP3/NFKBIZ/MAFB/CYP26B1/CD4/SP3/TMEM98/RELB/RIPK2/CD74/IL6R/NFATC2/CTLA4/KLRC1/ZBTB16/IRF1/SOX12/PRDM1/NCAPH2/CTSL/LY9/ZAP70/ERBB2/IL18R1/CD3E/CD3D/FCER1G/TNFSF8/IFNG/LGALS9/ADA/KIT/S…
GOMF_PROTEIN_DEACETYLASE_ACTIVITY	GOMF_PROTEIN_DEACETYLASE_ACTIVITY	22	0.544731	1.8805	0.00113691	0.016922	0.0137986	7604	tags=77%, list=41%, signal=46%	HDAC1/HDAC2/HDAC4/SIRT2/HDAC3/HDAC11/HDAC8/SIRT7/MIER1/HDAC10/SUDS3/HDAC5/HDAC9/SIRT3/HDAC6/SIRT5/MTA2
GOBP_REGULATION_OF_INTRINSIC_APOPTOTIC_SIGNALING_PATHWAY	GOBP_REGULATION_OF_INTRINSIC_APOPTOTIC_SIGNALING_PATHWAY	149	0.294785	1.65736	0.00113477	0.016922	0.0137986	8833	tags=60%, list=47%, signal=32%	PDX1/DDIAS/HDAC1/SGMS1/LCK/BECN1/HYOU1/MUC1/FIGNL1/BCLAF1/DDX3X/ARMC10/NDUFS3/NKX3-1/P4HB/RPS3/PARK7/NCK2/DNM1L/NFE2L2/MAPK7/BCL2L2/IVNS1ABP/GRINA/RPL11/PPIF/FIS1/ING2/URI1/MSX1/NOL3/ENO1/RPL26/TMEM161A/USP47/GPX1/SOD2/VDAC2/S100A9/HTRA2/PYCARD/TAF9B/CREB3/HSPA1A/NUPR1/PIAS4/CD74/MCL1/BBC3/NACC2/SOD1/MAPK8IP1/PTPN1/SRC/CDKN2D/PRKN/ZNF385A/PLAUR/VNN1/CXCL12/PPIA/NCK1/BDKRB2/RIPK3/RPS7/CLU/TRIAP1/S…
GOBP_ACTIN_POLYMERIZATION_OR_DEPOLYMERIZATION	GOBP_ACTIN_POLYMERIZATION_OR_DEPOLYMERIZATION	202	0.268224	1.61704	0.00113477	0.016922	0.0137986	10602	tags=70%, list=57%, signal=30%	TMSB15B/WASF3/F2RL1/TWF1/AP1AR/ARHGAP18/CARMIL1/PRKCD/JMY/FER/CDC42EP1/NCKAP1/TTC17/ENAH/PREX1/TRIM27/ARHGAP6/FLII/WASHC3/ABI1/SNX9/NCK2/SSH1/WASHC5/HAX1/RAC1/MTPN/ARPC5L/CORO7/ARPIN/TRIOBP/ABI2/CYFIP1/ARPC4/RASA1/GMFB/SVIL/DLG1/SPIRE2/HIP1R/CAPZB/SEMA5A/SWAP70/COTL1/WASF1/PYCARD/FCHSD2/PIK3CA/TMSB4X/WHAMM/MYO1C/ADD3/SSH3/PTK2B/DIAPH3/GRB2/BAIAP2L1/ARHGAP28/CFL2/COBL/GBA2/MSRB2/JAK2/RICTOR/PLEK/E…
GOBP_POSITIVE_REGULATION_OF_CYTOKINE_PRODUCTION	GOBP_POSITIVE_REGULATION_OF_CYTOKINE_PRODUCTION	409	0.217209	1.47588	0.00115945	0.0172191	0.0140408	9403	tags=56%, list=50%, signal=28%	FFAR2/MMP12/EPX/PLA2G1B/IL1A/NLRP12/MAPK13/F3/F2RL1/IL23A/RASGRP1/ARFGEF2/ADAM17/TXK/MYB/HDAC2/POLR3B/IL1RAP/ADRA2A/PLCB1/PIBF1/IL7/EP300/CASP8/LPL/POLR3E/CREB1/IDO1/DDX3X/IFNGR1/POLR3F/TNFRSF14/NFKB2/PRKCZ/POLR3G/PTPN11/DRD2/HK1/CD46/FZD5/RIOK3/C1QTNF3/RPS3/TOMM70/BRCA1/MALT1/XRCC6/PARK7/CEBPG/PSEN1/IL4R/SETD2/GAPDH/TIRAP/SELENOK/POSTN/CCR2/ARNT/IRAK1/CD226/STAT5B/IRF5/TUSC2/RUNX1/CREBBP/HSPD1/I…
GOCC_CONDENSED_CHROMOSOME	GOCC_CONDENSED_CHROMOSOME	204	0.264658	1.59525	0.00117986	0.0174834	0.0142563	9841	tags=60%, list=53%, signal=29%	TEX12/C14orf39/NEK2/SGO1/RSPH1/CENPF/CENPA/SYCP2/SKA1/SMC2/SS18L1/ZWINT/ORC2/TP53BP1/CENPU/SMC3/STAG1/RIF1/NUP133/P3H4/PLK1/SEH1L/SMC5/DDX11/CLASP2/PPP1CC/AGO3/AURKB/MLH3/BRCA1/CENPC/KMT5C/DYNLT3/CFDP1/MLH1/SPAG5/LRWD1/ITGB3BP/SKA3/SKA2/KNSTRN/CENPS/SYCE2/NSMCE2/MEAF6/CBX3/NCAPD2/HMGB2/TEX14/CHEK1/CENPM/CDT1/RAD9A/RAD1/ADD3/DSN1/SPC25/NUP37/RAD50/NCAPH2/RGS12/MKI67/NDE1/BAZ1B/DCTN5/AURKC/DYNC1I1/…
GOBP_REGULATION_OF_LIPID_KINASE_ACTIVITY	GOBP_REGULATION_OF_LIPID_KINASE_ACTIVITY	67	0.37721	1.80844	0.00120076	0.0177538	0.0144768	8316	tags=52%, list=45%, signal=29%	EPHA8/SLA2/VAV2/SOCS7/SOCS4/WDR91/DGKZ/RBL1/RB1/PIK3IP1/PRKD1/PIK3R3/AMBRA1/P2RY12/PTK2B/CISH/PDGFB/TEK/LYN/KIT/CCL21/FGR/SRC/CCL19/NRBF2/CD19/NOD2/CCKBR/FGF2/FLT3/EEF1A2/SOCS6/CDC42/PIK3R2/RBL2
GOBP_REGULATION_OF_STRESS_ACTIVATED_PROTEIN_KINASE_SIGNALING_CASCADE	GOBP_REGULATION_OF_STRESS_ACTIVATED_PROTEIN_KINASE_SIGNALING_CASCADE	175	0.278554	1.63036	0.00121534	0.0179296	0.0146203	10602	tags=67%, list=57%, signal=29%	XDH/SH3RF1/MAP3K5/ANKRD6/SH3RF3/FAS/F2RL1/RASGRP1/TAOK3/HIPK2/PLCB1/PRMT1/RAP2A/MFHAS1/PDCD10/MEN1/MINK1/HDAC3/AXIN1/SASH1/RELL2/TIRAP/SDCBP/ZNF675/MAP3K3/RB1CC1/MAP3K10/HIPK3/KLHL31/DUSP1/MAPK3/DLG1/IGF1R/DUSP3/MAP4K4/MAGI3/SPHK1/PYCARD/SERPINB3/GADD45A/PTK2B/MECOM/RIPK2/CLEC7A/RNF13/TRAF4/RELL1/EDA2R/EGFR/PJA2/SERPINF2/WNT7B/LYN/MAP3K4/CCL21/MAPK8IP1/TGFB2/PRKN/FKTN/CCL19/MTURN/SPI1/PTPN22/PPIA…
GOBP_GLYCOPROTEIN_BIOSYNTHETIC_PROCESS	GOBP_GLYCOPROTEIN_BIOSYNTHETIC_PROCESS	322	0.232413	1.5341	0.00122025	0.0179624	0.014647	10216	tags=62%, list=55%, signal=28%	B3GNT6/FUT6/MUC12/B3GALT1/MUC3A/CSGALNACT1/GCNT3/MGAT5B/ST6GAL2/FUT3/MUC5B/GALNT18/PMM2/ALG10B/GCNT1/UGGT2/TMTC2/TMTC4/CHST8/ALG6/ALG10/PLCB1/B3GALNT2/GALNT1/TMTC3/NCSTN/MUC1/DPY19L3/ACER2/OSTC/LMAN1/GALNT3/PGM3/GOLGA2/DOLPP1/GFPT1/TET3/B4GALT3/RPN1/GORASP1/POFUT2/MPI/ITM2B/MAN1A2/ACOT8/SERP1/PSEN1/ALG9/ALG8/GOLPH3/UGGT1/OGT/FKRP/MUC4/NDST1/SLC35C2/CHP1/OST4/STT3A/PMM1/ST3GAL1/DPY19L4/ALG3/DAD1/A…
GOBP_MITOCHONDRIAL_TRANSLATIONAL_TERMINATION	GOBP_MITOCHONDRIAL_TRANSLATIONAL_TERMINATION	89	0.348128	1.78228	0.00122748	0.0180292	0.0147014	10841	tags=70%, list=58%, signal=29%	MRPS35/MRRF/MRPS31/MRPS27/MRPS28/PTCD3/MRPS18B/MRPS22/MRPL17/MRPS12/MRPS7/MRPL21/MRPL38/MRPL11/MRPL49/MRPS9/MRPL13/MRPL48/MRPS15/MRPS21/AURKAIP1/MRPS24/MRPL18/MRPS17/MRPL58/MRPL51/MTRF1/MRPL39/MRPL52/MRPL3/MRPL35/MRPL40/MRPL20/MRPL9/MRPL46/MRPL34/MRPL22/MRPL54/MRPL2/MRPS2/MRPS26/MRPL44/MRPL15/GFM2/MRPL42/MRPL47/MRPL37/MRPL24/MRPS16/MRPS34/MRPS25/MRPS6/MRPS33/GADD45GIP1/MRPS30/MRPS10/MRPL32/MRPS11…
GOCC_SECRETORY_GRANULE_MEMBRANE	GOCC_SECRETORY_GRANULE_MEMBRANE	291	0.240532	1.54542	0.00123112	0.018043	0.0147127	10247	tags=62%, list=55%, signal=28%	CADPS/TRPM2/PLA1A/PIGR/ATP11A/SLC30A5/MANBA/NBEAL2/MCEMP1/SLC27A2/NCSTN/SVIP/VPS13C/TMX3/SNAP23/NRAS/TMED10/CD46/RAB5C/ABCC4/KCNAB2/ADAM10/GAA/AP2A2/RAB27B/CEACAM1/DEGS1/DSG1/PSEN1/TEKT3/DSP/TMEM179B/APLP2/HLA-C/RAC1/TSPAN14/PGRMC1/SNAP29/SPACA6/SYT4/SCAMP1/ATP6V1D/ATP6V0C/RAB6A/RAB14/RAB10/TLR2/ATP8A1/PRCP/TMEM63A/AP1M1/AGPAT2/PAM/LAMTOR1/ITGAL/CD177/ANXA7/DNAJC5/CD109/CEACAM6/B4GALT1/CHRNB4/SNC…
GOBP_REGULATION_OF_CELL_JUNCTION_ASSEMBLY	GOBP_REGULATION_OF_CELL_JUNCTION_ASSEMBLY	189	0.265572	1.59175	0.00126003	0.0184263	0.0150252	9659	tags=54%, list=52%, signal=27%	GRID2/LRTM2/ASIC2/IL1RAPL1/SLIT1/SIX4/BHLHB9/CUX2/IL1RAP/NRP1/LDB1/SETD5/LRFN1/CLASP2/BCAS3/SDC4/PTPRA/DLG5/FZD5/ARHGAP6/TSC1/EPHA7/ITGB1BP1/FLRT3/CLDN3/BDNF/RAC1/SEMA4D/EIF4G1/RCC2/NLGN2/RUNX1/LRFN3/DUSP3/NTN1/MAP4K4/ADGRB1/TLR2/NPHP1/OCLN/MYO1C/IL1RAPL2/SRPX2/SNCA/AMIGO2/EEF2K/TEK/SLK/VPS35/CHRNB2/RAP1B/AMIGO3/SRC/DLC1/SLITRK5/LIMCH1/PPP1R9A/UBE2V2/GPC6/PDLIM5/NRXN1/WDPCP/ADGRL2/GJA1/S100A10/PP…
GOBP_NUCLEOSIDE_TRIPHOSPHATE_BIOSYNTHETIC_PROCESS	GOBP_NUCLEOSIDE_TRIPHOSPHATE_BIOSYNTHETIC_PROCESS	60	0.384655	1.81084	0.00126411	0.0184454	0.0150408	8543	tags=62%, list=46%, signal=34%	PKLR/LDHC/ATP6V1A/TYMS/PPARA/CMPK2/NME7/IMPDH2/PRKAG2/CTPS2/SLC25A12/AK1/IMPDH1/VCP/ENO1/NUDT2/ATP6V0C/TMSB4X/UQCC3/SLC25A13/DGUOK/MT-ATP6/AK9/TBPL1/AK3/NME6/PID1/TREM2/DNAJC30/AK8/STOML2/SPHK2/MT-CO2/AK5/ALDOA/PPARGC1A/NME4
GOCC_LATE_ENDOSOME	GOCC_LATE_ENDOSOME	260	0.247096	1.55494	0.00127292	0.0185336	0.0151127	10671	tags=63%, list=57%, signal=27%	MCOLN3/LRAT/SFTPA1/MREG/NMNAT2/PRKAR1B/ANKRD13B/ANXA8/SLA2/AP1AR/CYB561A3/TSG101/SLC30A4/IFNAR1/ABCA5/CLEC16A/MTM1/CCZ1/VPS11/VPS29/VIPAS39/VTI1B/LGMN/VPS33A/CHMP1B/RAB27B/CHMP5/CHMP3/MVB12B/GOSR2/RAB22A/WDR91/OSBPL1A/VAC14/VPS18/RNF128/CLCN4/VPS26B/UVRAG/UBXN6/ANKRD13D/SNX16/PIKFYVE/VPS39/CDIP1/SLC29A3/MON1A/RNF133/CHMP7/TMEM9/MAPK3/SLC38A9/RAB14/MFSD12/YIPF1/LAMTOR1/DYNC1LI2/VPS37B/LAPTM4B/SFTP…
GOBP_SELECTIVE_AUTOPHAGY	GOBP_SELECTIVE_AUTOPHAGY	60	0.383771	1.80668	0.00127748	0.0185596	0.0151339	7125	tags=55%, list=38%, signal=34%	ADRB2/BECN1/TSC2/VPS13C/VDAC1/KLHL3/HUWE1/ATG2A/RNF41/RETREG1/RB1CC1/USP30/MAPK3/VPS13D/LGALS8/HTRA2/UFC1/RETREG3/AMBRA1/RIPK2/STBD1/TIGAR/PRKN/CALCOCO2/UFM1/DDRGK1/NOD2/SESN2/AUP1/MAP1LC3C/NOD1/HDAC6/SPTLC2
GOBP_POSITIVE_REGULATION_OF_ACTIN_FILAMENT_POLYMERIZATION	GOBP_POSITIVE_REGULATION_OF_ACTIN_FILAMENT_POLYMERIZATION	92	0.343206	1.74267	0.00128765	0.0186583	0.0152144	9088	tags=60%, list=49%, signal=31%	WASF3/AP1AR/CARMIL1/JMY/FER/CDC42EP1/NCKAP1/TRIM27/SNX9/NCK2/WASHC5/ARPC5L/ARPIN/ABI2/CYFIP1/ARPC4/GMFB/DLG1/SPIRE2/HIP1R/WASF1/PYCARD/FCHSD2/WHAMM/MYO1C/PTK2B/GRB2/BAIAP2L1/RICTOR/LMOD1/ARPC5/CCL21/MAGEL2/PFN2/ARFIP2/GMFG/SCIN/ARPC1B/NCK1/BAIAP2/CCL11/SPIRE1/BIN1/ALOX15/ICAM1/WASF2/CCL24/NCKAP1L/CORO1A/CTNNA2/WASL/CDC42EP3/CCL26/CARMIL2/ARPC2
GOCC_CYTOSOLIC_RIBOSOME	GOCC_CYTOSOLIC_RIBOSOME	104	0.330686	1.737	0.00128986	0.0186583	0.0152144	4816	tags=43%, list=26%, signal=32%	RPL26L1/RPL7L1/DDX3X/RPS4Y1/EIF2D/RPS15A/LARP4/EIF2AK4/RPL5/RPS18/RPS25/RPS3/RPL31/RPL27A/RPS24/RPS8/RPL21/RPS23/RPL37A/RPL14/RPS12/RPL3/RPL24/RPL18/RPS6/RPS19/RPS27/RPL23A/RPL32/RPL11/RPS10/RPS28/MCTS1/RPL26/RPS9/UBA52/RPSA/RPL10/FXR2/RPS16/RPLP1/RPS11/RPL28/RPS15/RPL36
GOBP_REGULATION_OF_PHOSPHATASE_ACTIVITY	GOBP_REGULATION_OF_PHOSPHATASE_ACTIVITY	167	0.2808	1.63323	0.00130145	0.0187854	0.015318	10522	tags=61%, list=56%, signal=27%	PPP4R4/PPP1R1B/CHP2/ARFGEF3/PPP2R2A/PPP4R1/CNST/PPP1R14B/CEP192/PKMYT1/RBM26/HSP90AB1/MASTL/PCIF1/PPP6R1/PPP1R2/PPP1R10/CALM2/DRD2/ITGA2/FKBP15/SHOC2/WNK1/PPP1R11/ARPP19/TSC1/ENSA/MPHOSPH10/FAM122A/PPP1R37/CHP1/ZFYVE1/PPP1R12A/PPP1R8/SEMA4D/PPME1/URI1/PPP2R3A/SLC39A10/CD2BP2/PPP4R2/ZCCHC9/MTMR9/ELFN1/IGFBP3/HSP90B1/JAK2/PLEK/PPP1R35/IFNG/DMPK/PTPRC/TGFB2/CD33/GPLD1/CALM1/PPP1R14A/CSRNP2/PPP1R14D/…
GOBP_REGULATION_OF_NOTCH_SIGNALING_PATHWAY	GOBP_REGULATION_OF_NOTCH_SIGNALING_PATHWAY	98	0.33314	1.72187	0.00130455	0.0187895	0.0153214	10804	tags=71%, list=58%, signal=30%	DLX1/GAS2/BMP7/EP300/TSPEAR/PDCD10/SREBF2/BMP2K/CD46/ADAM10/ITGB1BP1/ASCL1/POSTN/SLC35C2/TSPAN14/ARRDC1/KAT2B/YAP1/CREBBP/PRKCI/DLL1/METTL3/BEND6/CBFA2T2/MAML2/IL6ST/EGFR/GALNT11/PRAG1/KIT/ARRB1/NOS3/NFKBIA/TGFB2/SRC/RITA1/SLC35C1/HES1/AAK1/NOD2/EGFL7/BCL6/ENHO/JAG2/ROBO2/SNW1/LLGL2/DLL4/MAML3/TM2D3/HIF1AN/AKT1/NEURL1/GATA2/MESP1/POGLUT1/POFUT1/ZMIZ1/DTX1/ROBO1/RBPJ/EPN2/ZBTB7A/DLK1/SYNJ2BP/TP63/…
GOMF_SH3_DOMAIN_BINDING	GOMF_SH3_DOMAIN_BINDING	127	0.311771	1.71805	0.00131043	0.0187932	0.0153244	6893	tags=50%, list=37%, signal=31%	KHDRBS3/ADAM9/TOM1L1/INPP5J/SHANK2/CIT/ADAM17/CD2AP/CCDC6/RUFY2/USP8/SOCS7/CABYR/ELMO3/DOCK4/CBLB/MAPT/SOS1/RUFY1/ENAH/ADAM10/ARHGAP6/ABI1/SYNGAP1/ENKUR/UVRAG/SH3GL1/SGIP1/SYNJ1/ABI2/ELMO2/HIP1R/GPX1/ARHGAP1/ARHGAP17/SH3KBP1/RAD9A/WIPF3/GRB2/SH3BP2/AFAP1L1/CD3E/REPS1/SH3BGRL/PLSCR1/LYN/DRD4/CRK/PTPN6/PRKN/AFAP1L2/INPP5D/SHANK1/ESPN/LRP2/PTPN22/ITGB1BP2/SH2D2A/PTPN12/GJA1/SH3BGR/CBL/CNTNAP1
GOBP_GLYCOPROTEIN_METABOLIC_PROCESS	GOBP_GLYCOPROTEIN_METABOLIC_PROCESS	390	0.215015	1.44334	0.00130798	0.0187932	0.0153244	10367	tags=60%, list=56%, signal=27%	B3GNT6/MMP12/FUT6/MUC12/B3GALT1/MUC3A/CSGALNACT1/GCNT3/MGAT5B/PCSK6/ST6GAL2/FUT3/MUC5B/HS3ST4/GALNT18/PMM2/ALG10B/GCNT1/UGGT2/MANBA/TMTC2/TMTC4/CHST8/NCCRP1/ALG6/ALG10/PLCB1/B3GALNT2/GALNT1/TMTC3/NCSTN/MUC1/DPY19L3/ACER2/SPOCK2/AGA/OSTC/LMAN1/GALNT3/PGM3/GOLGA2/DOLPP1/GFPT1/TET3/B4GALT3/ENGASE/RPN1/NGLY1/GORASP1/POFUT2/MPI/ITM2B/MAN1A2/ACOT8/SERP1/RNF5/PARK7/PSEN1/ALG9/ALG8/GOLPH3/UGGT1/OGT/FKRP/…
GOBP_PROTEIN_TARGETING_TO_LYSOSOME	GOBP_PROTEIN_TARGETING_TO_LYSOSOME	22	0.540978	1.86755	0.00133701	0.0190972	0.0155723	7195	tags=82%, list=39%, signal=50%	ZFYVE16/AP3M1/GCC2/NCOA4/SNX16/AP3B1/LAMP2/NEDD4/VPS4A/HGS/AP4M1/M6PR/LAPTM5/NAGPA/SORT1/CLU/GGA3/SCARB2
GOBP_RESPONSE_TO_INSULIN	GOBP_RESPONSE_TO_INSULIN	263	0.245601	1.55527	0.0013402	0.0190972	0.0155723	7930	tags=51%, list=43%, signal=30%	AGRP/GAL/PLA2G1B/GHRHR/MZB1/PKLR/INSIG2/GGH/GCNT1/ATP6V1A/PHIP/PIK3C2A/CDK4/INSIG1/PAK1/PRKCD/VWA2/EPM2AIP1/LPL/TSC2/VPS13C/SNX5/GOT1/LPIN2/PPARA/TBC1D4/FER/ACVR1C/SMARCC1/PRKCZ/PTPN11/PTPRA/OSBPL8/YWHAG/SOS1/TSC1/SRSF5/CEACAM1/SHC1/SRD5A1/SOGA1/WDTC1/OGT/ZBTB7B/ATP6V1E2/TNFSF10/USO1/ZFP36L1/STXBP3/KAT2B/LPIN3/ATP6V1D/PRKCI/ATP6V1H/SP1/CYFIP1/RAB12/HSD11B2/RAB13/CRY1/EIF6/ATP6V0C/IGF1R/RAB10/TNS2…
GOBP_NUCLEIC_ACID_PHOSPHODIESTER_BOND_HYDROLYSIS	GOBP_NUCLEIC_ACID_PHOSPHODIESTER_BOND_HYDROLYSIS	284	0.237708	1.52218	0.00133818	0.0190972	0.0155723	9692	tags=62%, list=52%, signal=30%	PIWIL1/CNOT6/DCPS/FANCM/GTF2H3/PMS2/EDC4/ERN1/CNOT1/REXO2/ERCC4/RNASEH1/RNASEH2A/RCL1/G3BP1/RBBP8/APEX1/NTHL1/NOP9/ZC3H12B/PCF11/KPNB1/DNASE1/TSNAX/FIP1L1/CPSF2/CPSF3/ANGEL2/CNOT6L/ABT1/NMNAT1/RFC3/EME2/POLD1/AGO1/OGG1/AGO3/PELO/DCP1B/TSEN15/DBR1/REV3L/CPSF6/SMG6/DCLRE1B/TBL3/DCP1A/DDB1/ERCC2/XPC/POLD3/DXO/ERCC1/TATDN1/ERI2/RPP30/POLD2/RFC1/DCLRE1C/RPP21/PNRC2/DIS3L2/ANKRD31/TOE1/ZC3H12C/PARN/GTF…
GOCC_NEURON_PROJECTION_CYTOPLASM	GOCC_NEURON_PROJECTION_CYTOPLASM	85	0.347948	1.76378	0.00134387	0.0191087	0.0155817	10659	tags=74%, list=57%, signal=32%	HAP1/AP3M1/KIF5C/RAB21/AP3D1/AP3M2/ZC3H14/MAPT/TERF2/ACTR10/RAB27B/BLOC1S6/DYNC1H1/GABARAPL1/MAP2K4/DLG4/SYBU/AP3B1/HIP1R/AP3S2/WASF1/DST/AGBL4/ADA/ABHD12/SOD1/MAP1A/DYNLL1/AP3S1/FBXW11/MAP2/AP3B2/TMEM108/KIF5A/KIF1A/HNRNPU/KIF1C/KIF1B/ARL8B/ARC/DLG2/GRIK2/PQBP1/BLOC1S1/HIF1A/KIF17/KCNAB1/KIF3B/UHMK1/BLOC1S4/NEFL/LRRK2/KIF4A/PURA/FMR1/DTNBP1/MAPK8IP3/ARL8A/SFPQ/KIF5B/PAFAH1B1/HSPB1/WLS
GOBP_ENDOSOME_ORGANIZATION	GOBP_ENDOSOME_ORGANIZATION	77	0.35619	1.76623	0.00135953	0.0192605	0.0157054	10039	tags=70%, list=54%, signal=32%	ANXA8L1/ANXA8/ARFGEF2/PI4K2B/HOOK2/TSG101/USP8/SNX3/AKTIP/STAM2/VPS11/CHMP1B/CHMP5/CHMP3/IST1/RAB22A/VPS18/WASHC5/SYNJ1/CHMP7/TMEM9/LAMTOR1/VPS37B/LAPTM4B/SNX33/VPS37A/RILP/EXOC8/AQP11/PLEKHJ1/VPS4A/VPS37C/HGS/RNF26/PRKN/ALS2CL/DNM1/DNAJC13/PI4K2A/VPS36/VPS25/SCARB2/CLCN3/CHMP4A/VPS28/HOOK3/ALS2/PLEKHF1/CHMP4B/HOOK1/CHMP2B/PDCD6IP/RAB7A/TMCC1
GOBP_ANTIGEN_PROCESSING_AND_PRESENTATION_OF_PEPTIDE_ANTIGEN	GOBP_ANTIGEN_PROCESSING_AND_PRESENTATION_OF_PEPTIDE_ANTIGEN	187	0.277648	1.67049	0.00136031	0.0192605	0.0157054	10436	tags=65%, list=56%, signal=29%	MFSD6/PSMA6/SEC22B/SH3GL2/CLTC/PSMD13/PSMC6/LNPEP/PSME4/AP1M2/SEC24B/CANX/SNAP23/AP1B1/PSMC2/DCTN1/SEC24D/CALR/PSMC1/PSMC4/CD207/LGMN/AP2A2/ACTR10/AP2B1/PSMB10/PSME2/KIF22/DYNC1H1/OSBPL1A/HLA-C/AP2M1/PIKFYVE/ERAP1/PSMD3/PDIA3/ERAP2/CAPZB/VAMP3/AP1M1/PSMD11/PYCARD/DYNC1LI2/PSME3/AP1S1/HLA-DMA/HLA-DQA1/PSMB3/RILP/TAP2/CD74/PSMB7/PSMB1/HLA-A/PSMA2/PSMB2/HLA-E/NCF2/CTSL/HLA-F/AP2S1/SEC23A/FCER1G/ITGB…
GOBP_REGULATION_OF_ENDOCYTOSIS	GOBP_REGULATION_OF_ENDOCYTOSIS	200	0.26218	1.58168	0.00136324	0.0192612	0.015706	9178	tags=56%, list=49%, signal=28%	SNAP91/F2RL1/ANKRD13B/CD2AP/ZFYVE16/RUFY2/TSG101/MCTP1/TSC2/SH3GL2/PPP3CB/RAB21/RAB4A/BMP2K/MTMR2/NUMB/DRD2/ITGA2/RAB5C/RUFY1/SNX12/AP2B1/DNM1L/SNX17/LDLRAP1/SDCBP/RAC1/ANKRD13D/ABCA7/SH3GL1/DLG4/SGIP1/SYT4/DLL1/ITSN1/NR1H2/HIP1R/CD151/SPHK1/PRKD1/WDR54/SNX33/CD177/SMPD1/ATXN2/SH3GL3/SNCA/USP46/AP2S1/LILRB1/EEF2K/SERPINE1/DGKD/ARRB1/CCL21/CD14/TBC1D5/DRD4/ANXA2/SYK/PTPN1/SRC/PACSIN3/CCL19/CALM1/P…
GOBP_REGULATION_OF_DNA_TEMPLATED_TRANSCRIPTION_IN_RESPONSE_TO_STRESS	GOBP_REGULATION_OF_DNA_TEMPLATED_TRANSCRIPTION_IN_RESPONSE_TO_STRESS	114	0.314967	1.69228	0.00143497	0.0202319	0.0164975	8831	tags=61%, list=47%, signal=33%	PSMA6/EP300/MUC1/PSMD13/PSMC6/BCLAF1/PSME4/RPS6KA1/SIRT2/INO80/PSMC2/PSMC1/PSMC4/PSMB10/PSME2/NCK2/NFE2L2/MAPK7/ARNT/PSMD3/CREBBP/DNAJB1/UBA52/ELOC/CHEK1/RGS14/PSMD11/PSME3/PSMB3/HSPA1A/PSMB7/PSMB1/PSMA2/PSMB2/NEDD4/PSMD1/PSMD5/RELA/PSMB9/PSMB8/HIGD1A/PSMC5/NCK1/HSF1/PSMC3/IMPACT/SESN2/SIN3A/DDIT3/RPS6KA3/PSMD14/TMBIM6/PSMB6/MBTPS2/CITED2/PSMA7/VHL/HIF1A/ELOB/BACH1/VEGFA/EPO/PSMF1/STOX1/UBB/EGLN2…
GOMF_GROWTH_FACTOR_BINDING	GOMF_GROWTH_FACTOR_BINDING	130	0.301926	1.66439	0.00146981	0.0206795	0.0168626	7851	tags=51%, list=42%, signal=30%	IGFBPL1/PCSK6/GHRHR/VASN/PXDN/HAP1/NRP1/ACVR1/HTRA4/ACVR1C/NRDC/TWSG1/GHR/SHC1/RHBDF1/RPS19/HAX1/FGFRL1/CRIM1/DUSP1/SEC61B/IGF1R/IGFALS/CD109/SRPX2/IL6R/COL1A1/IGFBP3/ENG/ERBB2/IL2RG/PDGFB/IL6ST/COL1A2/TRIM16/EGFR/TEK/IGFBP4/ACVR1B/TGFBR1/HTRA3/LRRC32/IGFBP2/RHBDF2/OSMR/NRP2/NTRK3/LTBP2/IL1R2/LRP2/IL1RN/FGFBP3/SORT1/TGFBR3L/TGFB3/WFIKKN2/IL2RA/IL11RA/CD36/LTBP4/IL36RN/FLT3/FGFR4/IL2RB/PDGFA/FSTL4
GOBP_SPINDLE_ASSEMBLY	GOBP_SPINDLE_ASSEMBLY	108	0.323005	1.70222	0.00147629	0.0207271	0.0169013	8486	tags=53%, list=46%, signal=29%	NEK2/CCNB2/PRC1/MAP9/PIBF1/SMC3/STAG1/NUMA1/CEP192/TPR/KPNB1/PLK1/GOLGA2/INO80/CLASP2/AURKB/HDAC3/TUBGCP2/RPS3/CHMP1B/CHMP5/MLH1/NEK7/SPAG5/TUBB1/ARHGEF10/TOGARAM1/DYNC1H1/WASHC5/GPSM2/HAUS6/LZTS2/TUBGCP4/KIFC1/HSPA1A/MAPRE2/AURKA/HAUS4/AURKC/TUBGCP5/WRAP73/CCSAP/GOLGA8A/BCCIP/HNRNPU/LSM14A/SENP6/CHEK2/MYBL2/CLASP1/CCDC61/HSPA1B/SAC3D1/MAPRE3/STARD9/KIF3B/AAAS
GOBP_MAINTENANCE_OF_LOCATION	GOBP_MAINTENANCE_OF_LOCATION	306	0.22975	1.48347	0.00150121	0.0210327	0.0171505	10821	tags=64%, list=58%, signal=27%	S100A7/MCOLN3/MDFI/FFAR2/TMSB15B/TRPM2/PLA2G4C/CXCL10/CXCL9/BARD1/ABCA1/INSIG2/HAP1/TWF1/NOS1/LCK/INSIG1/LPL/VPS13C/SLC30A4/GOPC/PPARA/FTO/AP3D1/SREBF2/ACVR1C/BSCL2/CALM2/DRD2/HK1/OSBPL8/CALR/FBN2/GAA/YWHAB/PARK7/CDS1/PSEN1/FAF1/GOLPH3/CDK5/KDELR2/ZFYVE1/GM2A/UVRAG/GET4/NOL3/ASXL1/CCDC22/STAT5B/GPSM2/SUFU/CAMK2D/NR1H2/HTR2B/ABHD5/CRY1/VPS13D/ALKBH7/TTC39B/APOB/S100A9/SP100/TMSB4X/SKP1/CD4/PTK2B/P…
GOBP_PROTEIN_POLYGLUTAMYLATION	GOBP_PROTEIN_POLYGLUTAMYLATION	13	0.62817	1.84293	0.00152531	0.0212744	0.0173477	4479	tags=69%, list=24%, signal=53%	TTLL6/TTLL13P/TTLL1/TTLL7/TPGS2/CEP41/TTLL5/TTLL11/TPGS1
GOBP_AXO_DENDRITIC_TRANSPORT	GOBP_AXO_DENDRITIC_TRANSPORT	69	0.36991	1.78536	0.00152802	0.0212744	0.0173477	10636	tags=77%, list=57%, signal=33%	APBA1/HAP1/AP3M1/KIF5C/RAB21/AP3D1/AP3M2/MAPT/TERF2/ACTR10/RAB27B/BLOC1S6/DYNC1H1/SPG11/SYBU/AP3B1/AP3S2/WASF1/DST/AGBL4/SOD1/MAP1A/AP3S1/FBXW11/MAP2/AP3B2/TMEM108/KIF5A/KIF1A/HNRNPU/KIF1C/KIF1B/ARL8B/APP/CNIH2/DLG2/BLOC1S1/HIF1A/KIF17/BORCS5/KIF3B/BLOC1S4/NEFL/KIF4A/PURA/DTNBP1/MAPK8IP3/ARL8A/SFPQ/KLC3/KIF5B/PAFAH1B1/HSPB1
GOCC_TRANS_GOLGI_NETWORK_MEMBRANE	GOCC_TRANS_GOLGI_NETWORK_MEMBRANE	88	0.337927	1.71919	0.00152315	0.0212744	0.0173477	6542	tags=43%, list=35%, signal=28%	AP4E1/COG2/CLTC/AP1M2/AP1B1/VPS52/ARL1/AP4B1/USP6NL/STX16/ST3GAL1/COG4/COG6/MYO1B/COG1/SCAMP1/SCAMP2/RAB6A/SYS1/VAMP3/AP1M1/AP1S1/HLA-DQA1/CD74/COG5/GOLPH3L/COG7/RGP1/AP4M1/HLA-DQB1/M6PR/TMEM79/CABP7/ARFIP2/HLA-DRB1/RAB31/TEPSIN/VPS53
GOBP_PROTEIN_LOCALIZATION_TO_MITOCHONDRION	GOBP_PROTEIN_LOCALIZATION_TO_MITOCHONDRION	144	0.296245	1.66631	0.00153152	0.0212789	0.0173513	8858	tags=53%, list=48%, signal=28%	SLC25A6/GRPEL2/COX18/CASP8/GZMB/LMAN1/HSPA1L/SREBF2/RNF31/TOMM22/TIMM10B/VPS11/AGK/MAPT/HK1/TIMM8B/FZD5/YWHAG/TOMM70/HUWE1/FBXO7/YWHAB/GRPEL1/YWHAQ/DNM1L/TOMM5/TIMM17B/HAX1/FIS1/PPP1R13B/SH3GLB1/YWHAE/SAMM50/HSPD1/AP3B1/MTERF4/TIMM22/HTRA2/ROMO1/AIFM1/RAC2/AIP/BBC3/TOMM40L/LEPROT/RHOU/UBE2D3/TOMM20L/MICALL2/TOMM34/ABLIM3/PRKN/BAP1/SIRT4/TSPO/CALM1/E2F1/HK2/PPP3CC/DNAJC19/TIMM17A/DDIT3/MIPEP/PMPCA…
GOBP_HISTONE_MRNA_METABOLIC_PROCESS	GOBP_HISTONE_MRNA_METABOLIC_PROCESS	22	0.53502	1.84698	0.00157348	0.0217399	0.0177272	4025	tags=50%, list=22%, signal=39%	ZNF473/SNRPF/SNRPG/CPSF2/CPSF3/UPF1/SNRPB/NCBP1/EXOSC4/ATM/LSM10
GOMF_PHOSPHATASE_BINDING	GOMF_PHOSPHATASE_BINDING	192	0.2675	1.6076	0.00157446	0.0217399	0.0177272	9107	tags=57%, list=49%, signal=29%	MAP3K5/NEK2/STRN/PPP2R2A/LCK/CNST/MTMR3/CEP192/TSC2/SNX3/PPARA/MFHAS1/PPP3CB/FER/MASTL/SMG7/PPP6R1/PPP1CC/MAP2K7/CHCHD3/MAPT/SHOC2/KCNN4/WNK1/PPP1R11/ARPP19/CEACAM1/ENSA/DZIP3/VCP/PPP1R32/PPME1/SH3GL1/DLG4/EIF4EBP1/AP3B1/CRY1/MAPK3/STX17/DLG1/SPHK1/JUP/TERF2IP/MTMR9/GTF2F1/GRB2/IRS2/SLC9A3R2/NFATC2/HSP90B1/SIGLEC10/ERBB2/CSF1R/LILRB1/PPP1R35/CTSC/EGFR/SOD1/CDH5/TPRN/CD33/SYK/PTPN1/CDH2/PPP1R18/KA…
GOBP_REGULATION_OF_PEPTIDE_SECRETION	GOBP_REGULATION_OF_PEPTIDE_SECRETION	289	0.23459	1.51784	0.00157202	0.0217399	0.0177272	9556	tags=59%, list=51%, signal=29%	NKX6-1/PDX1/KCNC2/FFAR2/EPHA5/ABCC8/NOS2/SSTR5/PLA2G1B/IL1A/RFX6/GHRHR/MYRIP/SLC12A2/FAM3D/RAB11FIP1/ADAM9/NR0B2/GRP/OR51E2/F2RL1/P3H1/SLC25A6/CD2AP/MCU/ADRA2A/ZBED6/SLC25A5/AIMP1/REST/PPP3CB/CAMK2N1/LRP5L/ACVR1C/TARDBP/PTPN11/DRD2/NMU/TMED10/KCNN4/C1QTNF3/TM7SF3/TIAM1/ENSA/RHBDF1/GOLPH3/MPC2/DNM1L/OXCT1/PPID/PER2/RAC1/DPP4/NLGN2/SLC25A4/ITSN1/NR1H2/CYP51A1/GPR68/GLUD1/DPH3/PLA2G6/KLF7/TLR2/ANO1/…
GOMF_HORMONE_ACTIVITY	GOMF_HORMONE_ACTIVITY	106	-0.479248	-1.92955	0.00158549	0.0217574	0.0177415	2316	tags=38%, list=12%, signal=33%	TTR/EDN1/RETN/CCK/CORT/RLN2/AMH/C1QTNF12/ADCYAP1/CGB7/GCG/VGF/GHRL/GNRH2/OSTN/UCN2/INSL3/UCN3/PNOC/UTS2/GAST/SCT/LEP/PRL/TRH/FSHB/NPPB/GH1/ADIPOQ/HCRT/GHRH/INS/CRH/BMP10/CGB3/AVP/PTH/GH2/CSHL1/INS-IGF2
GOBP_POSITIVE_REGULATION_OF_EPITHELIAL_CELL_MIGRATION	GOBP_POSITIVE_REGULATION_OF_EPITHELIAL_CELL_MIGRATION	142	0.296137	1.65009	0.00158324	0.0217574	0.0177415	9178	tags=56%, list=49%, signal=29%	ADAM9/ADAM17/PIK3C2A/NRP1/SOX9/RAB25/TDGF1/CLASP2/FOXP1/BCAS3/ITGA2/GPI/CALR/SASH1/PDCD6/LGMN/ITGB1BP1/NFE2L2/IQSEC1/MAP3K3/RAC1/AAMP/SP1/SMOC2/RREB1/ZNF580/MAP4K4/SEMA5A/PRKD1/STAT5A/TMSB4X/PTK2B/SRPX2/RHOB/MAPRE2/SCARB1/ETS1/PDGFB/TEK/IFNG/PLPP3/HDAC9/NOS3/PIK3CD/TGFB2/GPLD1/SRC/PRKD2/ATOH8/NRP2/PLCG2/RIN2/FGF7/HBEGF/VEGFC/PPM1F/PRKCA/FUT1/HDAC6/RHOJ/RRAS/BMP4/FGF2/ZC3H12A/GRN/CLASP1/ITGA3/FOXC…
GOBP_REGULATION_OF_INNATE_IMMUNE_RESPONSE	GOBP_REGULATION_OF_INNATE_IMMUNE_RESPONSE	298	0.230502	1.48339	0.00158418	0.0217574	0.0177415	8311	tags=54%, list=45%, signal=31%	FFAR2/MMP12/MUC12/MUC3A/MUC5B/SH2D1A/COCH/LRP8/IFNGR2/RASGRP1/PSMA6/TXK/ABCE1/POLR3B/PAK1/PRKCD/EP300/MUC1/RPS6KA5/PSMD13/PSMC6/TAB3/PSME4/PSPC1/IFNGR1/POLR3F/HSP90AB1/NRAS/PIAS1/PSMC2/POLR3G/PTPN11/DRD2/RIOK3/YTHDF3/PSMC1/TOMM70/KRAS/PSMC4/MALT1/XRCC6/CEACAM1/PSMB10/NMI/PSME2/TIRAP/MUC4/PARP9/RPS19/CD226/NLRX1/NLRC3/TRIM21/CD1D/ERAP1/STAT5B/PSMD3/CREBBP/CLEC10A/IRF3/NR1H2/RNASEL/METTL3/HMGB2/IRF…
GOBP_POSITIVE_REGULATION_OF_GTPASE_ACTIVITY	GOBP_POSITIVE_REGULATION_OF_GTPASE_ACTIVITY	396	0.220189	1.49053	0.00159809	0.0218854	0.0178458	9966	tags=56%, list=53%, signal=27%	RGPD3/RGPD1/RGPD8/DEPDC1B/ECT2/RAP1GAP2/RGS10/F2RL1/EPHA1/RASGRP1/RABEP1/SEC23B/ARHGAP12/NGEF/NRP1/ARHGAP18/PLCB1/ARHGAP39/ARHGAP29/SIPA1L1/TSC2/CHM/ARHGDIG/ARAP2/GIT2/TBC1D4/RAB3GAP2/RALGAPA1/TBC1D9B/ACAP2/RASA2/DOCK4/ARHGAP11B/AGAP9/EIF5/BCAS3/ARHGAP26/TBC1D15/GDI1/USP6NL/SOS1/RIC8A/RASA4/ELMOD2/GMIP/PREX1/TIAM1/ARHGAP6/TSC1/CRKL/AGFG2/DEPDC1/AFDN/SNX9/APC2/SYNGAP1/DNM1L/ARHGEF10/RALBP1/SMAP2/F…
GOBP_REGULATION_OF_ACTIN_FILAMENT_BUNDLE_ASSEMBLY	GOBP_REGULATION_OF_ACTIN_FILAMENT_BUNDLE_ASSEMBLY	96	0.32491	1.66708	0.00167828	0.0229365	0.0187029	9521	tags=56%, list=51%, signal=28%	EPHA1/NRP1/PAK1/CARMIL1/ARHGEF18/TACSTD2/ALMS1/CLASP2/FHOD1/STMN1/SDC4/CGNL1/ARHGAP6/TSC1/ITGB1BP1/ARHGEF10/RAC1/NF2/TESK1/SWAP70/RHOC/CCDC88A/ARHGAP28/PLEK/SERPINF2/SYNPO/PAK2/TGFBR1/PRKN/ID1/DLC1/LIMCH1/PPP1R9A/SHANK1/PFN2/SYNPO2/INPP5K/S1PR1/TGFB3/S100A10/PPM1F/CX3CL1/FRMD7/RAPGEF3/CLASP1/WASF2/ROCK2/CDC42/LIMK1/ARHGEF10L/TMEFF2/SFRP1/SYNPO2L/ASAP3
GOMF_ENDONUCLEASE_ACTIVITY	GOMF_ENDONUCLEASE_ACTIVITY	113	0.320616	1.71365	0.00169399	0.023104	0.0188395	8892	tags=62%, list=48%, signal=33%	PIWIL1/PMS2/ERN1/ERCC4/RNASEH1/RNASEH2A/RCL1/G3BP1/RBBP8/APEX1/NTHL1/ZC3H12B/DNASE1/TSNAX/CPSF3/EME2/OGG1/AGO3/PELO/DBR1/SMG6/RPS3/ERCC1/TATDN1/RPP30/DCLRE1C/RPP21/ZC3H12C/POP4/PPP1R8/RIDA/MBD4/TSN/EDC3/TATDN2/RNASEL/SND1/TSEN34/DICER1/ENDOV/YBEY/RNASEK/SLFN13/ELAC2/TSEN2/RAD50/ERN2/RNASE1/DNASE1L3/APLF/ZRANB3/NYNRIN/FEN1/RAD51C/POP1/ENDOD1/MRPL44/ZC3H12A/ANKLE1/RPP38/ENDOU/RPP40/GEN1/FAN1/NUDT16…
GOBP_ALCOHOL_METABOLIC_PROCESS	GOBP_ALCOHOL_METABOLIC_PROCESS	355	0.221635	1.47384	0.00170216	0.0231681	0.0188918	10323	tags=61%, list=55%, signal=28%	BCO1/LRAT/APOF/CYP1A1/ASAH2/NUDT11/CYP3A7/ELOVL6/GCH1/CYP27B1/VLDLR/NR0B2/ABCA1/INSIG2/DHFR/INPP5J/MOGAT1/IPPK/GDPD1/INSIG1/PLCB1/GPD2/CLCN2/ACER2/PLB1/MOGAT2/RDH13/REST/KPNB1/GOT1/PTS/SREBF2/IDH1/MTMR2/PLCB4/RAN/DHRS3/CLN6/AGK/CHKA/GALK1/ERLIN2/GPAM/SCD/HDLBP/AKR1C3/IDH3G/PARK7/SEC14L2/PRKAA2/SNX17/MIOX/LDLRAP1/OSBPL1A/ADH6/SGPP1/NFE2L1/INPP5E/ACADVL/SYNJ1/INPP5A/MBTPS1/NFYC/NFYB/SP1/PLA2G4A/ACS…
GOCC_EXOCYTIC_VESICLE	GOCC_EXOCYTIC_VESICLE	206	0.264034	1.60626	0.0017143	0.0232858	0.0189878	9990	tags=60%, list=54%, signal=28%	SNAP91/SV2C/KCNK9/DOC2A/MCTP2/APBA2/APBA1/HAP1/SYT17/NCSTN/SEC22B/MCTP1/SH3GL2/RAB4A/MTMR2/SYNGR3/DRD2/VDAC1/APH1A/STX16/VTI1B/ADAM10/RAB35/RAB27B/PSEN1/TRAPPC4/DNM1L/TPRG1L/BDNF/IQSEC1/WDR7/CLCN4/RAB40C/STX12/DLG4/SYT4/SCAMP1/SLC17A5/RAB12/RAB13/CLTB/RAB6A/RAB10/VDAC2/VAMP3/SLC18A1/NTF4/GRIN1/SNCAIP/SLC4A8/DNAJC5/SYTL1/SYPL1/CLCN5/SYP/ICA1/SYT2/SLC9B2/PRRT1/STX2/SYT10/CALM1/LAMP5/RAB11B/STX1B/RA…
GOBP_POSITIVE_REGULATION_OF_MAP_KINASE_ACTIVITY	GOBP_POSITIVE_REGULATION_OF_MAP_KINASE_ACTIVITY	226	0.247205	1.51285	0.00172288	0.0233077	0.0190056	10804	tags=66%, list=58%, signal=28%	PLA2G1B/MAP3K5/STK39/MST1R/UBE2V1/RASGRP1/TRAF7/MAP4K3/TAOK3/ADRA2A/ERN1/PAK1/FZD4/AKAP13/TAB3/PDCD10/TDGF1/PTPN11/MAP2K7/FZD5/RPS3/MAP4K5/SASH1/GHR/KRAS/TIAM1/CRKL/PSEN1/SHC1/IRAK1/TGFA/MAP2K4/AJUBA/MAP3K10/UBA52/HTR2B/MAPK3/C5/MAP3K2/TAB1/SHC2/GNG3/MDFIC/AVPI1/GADD45A/PTK2B/GDF15/IRAK2/RIPK2/CD74/KSR1/NEK10/MAPKAPK2/FGD2/EPHA4/ERBB2/PDGFB/MAPK10/EGFR/S1PR2/ERN2/KIT/SOD1/ARRB1/MAP3K4/DVL2/PTPRC/…
GOBP_CANONICAL_WNT_SIGNALING_PATHWAY	GOBP_CANONICAL_WNT_SIGNALING_PATHWAY	322	0.227787	1.50357	0.00172046	0.0233077	0.0190056	10502	tags=61%, list=56%, signal=27%	SHH/NOTUM/HDAC1/ANKRD6/CTNND2/SOX2/DRAXIN/SCEL/PSMA6/TMEM198/CSNK1G3/CSNK1G1/NLE1/WNK2/FZD4/CDK14/SOX9/LRP6/USP8/PSMD13/PSMC6/CHD8/PSME4/DDX3X/AXIN2/CSNK1E/BCL9/CCNY/WNT8B/INVS/PSMC2/MLLT3/FRAT2/CUL3/AXIN1/FZD5/WNK1/PSMC1/LGR4/PSMC4/PSEN1/PSMB10/PSME2/UBR5/APC2/PYGO2/VCP/PIN1/RUVBL2/CTNND1/RYK/UBE2B/YAP1/PSMD3/TLE6/TMEM9/USP47/LATS2/FZD3/SIAH2/LZTS2/TBL1X/TRPM4/SEMA5A/JUP/PYGO1/PSMD11/SDC1/PSME3/…
GOCC_SPECIFIC_GRANULE	GOCC_SPECIFIC_GRANULE	156	0.271418	1.55616	0.00175171	0.0236498	0.0192846	9578	tags=56%, list=51%, signal=28%	TRPM2/AOC1/FRK/SLPI/CRISP3/ATP11A/GGH/MCEMP1/SLC27A2/KPNB1/OLFM4/SNAP23/STXBP2/KCNAB2/ADAM10/CEACAM1/DEGS1/TSPAN14/PGRMC1/STXBP3/SCAMP1/ATP6V1D/CYFIP1/ANXA11/ARMC8/CANT1/ATP8A1/JUP/TMEM63A/AP1M1/AGPAT2/LAMTOR1/ITGAL/NEU1/CD177/DNAJC5/CHRNB4/TIMP2/C3AR1/HGSNAT/MOSPD2/CNN2/CD33/PTPN6/QSOX1/CHIT1/SLC2A3/ORM2/STOM/P2RX1/STK10/TNFRSF1B/PDXK/NFKB1/PLAUR/ORMDL3/HVCN1/BPI/CLEC12A/OLR1/TOLLIP/LRG1/QPCT/LC…
GOCC_DISTAL_AXON	GOCC_DISTAL_AXON	280	0.230805	1.48681	0.00175985	0.0237118	0.0193352	10728	tags=64%, list=58%, signal=28%	KCNC2/PCDHGB1/ELAVL4/SCGN/RGS10/TANC1/INPP5J/HAP1/GPRIN1/TRPV4/SHANK2/NGEF/HNRNPR/NRP1/KIF5C/GOT1/USP9X/SIRT2/ELK1/AP3D1/HSP90AB1/SETX/ERC2/CRMP1/DRD2/NMU/ITGA2/FKBP15/MAPT/PTCH1/PREX1/TIAM1/TSC1/ABI1/PSEN1/CDK5/TPRG1L/FLRT3/SSH1/EXOC4/CTNND1/RTN4R/SYNJ1/ADGRL1/YWHAE/CYFIP1/SIGMAR1/WHRN/ACAP3/APBB1/RNF40/DICER1/SLC18A1/GRIN1/SLC4A8/SYAP1/ORAI2/PTK2B/FXR2/CCDC120/SNCA/EXOC8/TSPOAP1/COBL/SYP/CPEB4/…
GOMF_HYDROLASE_ACTIVITY_ACTING_ON_CARBON_NITROGEN_BUT_NOT_PEPTIDE_BONDS_IN_LINEAR_AMIDES	GOMF_HYDROLASE_ACTIVITY_ACTING_ON_CARBON_NITROGEN_BUT_NOT_PEPTIDE_BONDS_IN_LINEAR_AMIDES	62	0.378579	1.79684	0.0017758	0.0238785	0.0194711	7604	tags=63%, list=41%, signal=37%	ASAH2/HDAC1/HDAC2/ACER2/AGA/HDAC4/PDF/AMDHD2/SIRT2/NGLY1/HDAC3/HDAC11/HDAC8/PIGL/SIRT7/MIER1/HDAC10/NIT1/SUDS3/ASPG/GLS/VNN2/HDAC5/ASRGL1/FAAH/HDAC9/SIRT4/NAAA/BTD/VNN1/NTAN1/SIRT3/HDAC6/ACER1/UPB1/FAAH2/SIRT5/HINT1/MTA2
GOBP_HISTONE_H3_ACETYLATION	GOBP_HISTONE_H3_ACETYLATION	60	0.379404	1.78612	0.0017879	0.0238872	0.0194782	7796	tags=57%, list=42%, signal=33%	MBIP/LDB1/TADA1/NAA60/TAF5L/BRD1/DR1/TAF5/MCM3AP/BRCA1/TADA2A/KAT6A/SMARCB1/WBP2/ING5/KAT2B/KAT7/MEAF6/TADA3/BRPF1/CHEK1/TAF6L/NAP1L2/SUPT3H/TRIM16/WDR5/KAT2A/SPI1/CRTC2/SMAD4/SIN3A/POLE3/KMT2A/SPHK2
GOBP_POST_GOLGI_VESICLE_MEDIATED_TRANSPORT	GOBP_POST_GOLGI_VESICLE_MEDIATED_TRANSPORT	101	0.333967	1.73112	0.00179074	0.0238872	0.0194782	5278	tags=51%, list=28%, signal=37%	PKDCC/KLHL20/RABEP1/ARFGEF2/AP1AR/CCDC91/CNST/BBS2/VPS13C/GOPC/STEAP2/AP3D1/SCFD1/GBF1/SNAP23/VPS52/AP1G2/BBS1/VTI1B/NSF/RBSN/GOLGA7/GOLPH3/AMN/GOSR2/EXOC4/LYPLA1/CORO7/RABIF/MYO1B/CCDC22/SCAMP1/SCAMP2/BLZF1/GGA1/RAB14/RAB10/SYS1/VAMP3/CCDC93/EXOC6B/EXOC5/EXOC1/EXOC2/EXOC8/EXOC6/GOLPH3L/AP4M1/OSBPL5/EHD3/LAPTM5/SPTBN1
GOMF_NUCLEAR_RECEPTOR_BINDING	GOMF_NUCLEAR_RECEPTOR_BINDING	96	0.324121	1.66303	0.00178173	0.0238872	0.0194782	12013	tags=80%, list=64%, signal=29%	NR0B2/STRN/KDM5D/NCOA3/CNOT1/MMS19/EP300/UBA3/NCOA1/SLC30A9/FOXP1/NKX3-1/PRPF6/RNF6/CALR/PARK7/TRIM24/PPID/WBP2/MED25/STAT5B/NR1H2/TADA3/RERG/JUND/MED1/TRIM68/TACC1/RXRA/ESR1/TRERF1/TCF21/ARRB1/RNF14/FOXH1/NRIP1/SRC/PADI2/SNW1/DAXX/DDX54/SMARCA4/LCOR/FLT3/KDM4C/GRIP1/PPARGC1A/TRIP4/PPARG/NR4A1/ISL1/PCNA/DDX5/PPARGC1B/NCOA6/LEF1/ZBTB7A/DCAF13/ARID5A/CTNNB1/PRMT2/RARG/ARID1A/BAZ2A/FOXP2/VDR/CEBPB/D…
GOBP_POSITIVE_REGULATION_OF_RESPONSE_TO_EXTERNAL_STIMULUS	GOBP_POSITIVE_REGULATION_OF_RESPONSE_TO_EXTERNAL_STIMULUS	472	0.203159	1.38702	0.00178361	0.0238872	0.0194782	8347	tags=50%, list=45%, signal=28%	S100A7/FFAR2/MMP12/MUC12/MUC3A/NPY/CXCL10/NLRP12/MUC5B/SH2D1A/STK39/MAPK13/CDK19/COCH/F3/F2RL1/IL23A/RASGRP1/C2CD4A/PSMA6/ADAM17/TXK/POLR3B/NRP1/MCU/PAK1/PRKCD/EP300/MUC1/TGM2/LPL/RPS6KA5/PSMD13/PSMC6/IDO1/TAB3/PSME4/PSPC1/OXSR1/POLR3F/NRAS/PSMC2/ABCC1/POLR3G/ITGA2/RIOK3/CALR/WNK1/PSMC1/TOMM70/SASH1/KRAS/PSMC4/TIAM1/ADAM10/MALT1/LGMN/AKIRIN1/XRCC6/PARK7/PSMB10/NMI/PSME2/CXCL14/DNM1L/TIRAP/MUC4/CC…
GOMF_SIGNALING_ADAPTOR_ACTIVITY	GOMF_SIGNALING_ADAPTOR_ACTIVITY	70	0.361193	1.73316	0.00181883	0.0242136	0.0197443	8007	tags=61%, list=43%, signal=35%	SH3RF1/CDC42SE2/SHANK2/SLA2/MMS19/AKAP13/NUP62/CARD10/PTPN11/AXIN1/DLG5/ABI1/SHC1/BLNK/NCK2/SPATA2/LDLRAP1/ABI2/SH2B3/CD3G/SH2B2/RGS14/GAB2/KSR1/LAT/CD3E/G3BP2/MAPK8IP1/DOK2/CRK/SORBS1/AFAP1L2/STAP2/SHANK1/NCK1/DUSP19/FCRL2/GRIP2/SAV1/SH2B1/FRS2/ROPN1B/IQGAP1
GOBP_MEMBRANE_PROTEIN_PROTEOLYSIS	GOBP_MEMBRANE_PROTEIN_PROTEOLYSIS	60	0.379268	1.78548	0.00184168	0.0244608	0.0199459	5762	tags=52%, list=31%, signal=36%	ADAM9/ADAM17/ADRA2A/AFG3L2/TIMP4/NCSTN/RBMX/RHBDD1/NRDC/APH1A/CLPP/ADAM10/PSEN1/SNX9/BACE2/ERAP1/MBTPS1/HM13/MYH9/SNX33/TIMP2/LRIG2/IFNG/GPLD1/PACSIN3/TNFRSF1B/MMP7/RELA/PRKCQ/TMPRSS6/NFKB1
GOBP_ORGANOPHOSPHATE_CATABOLIC_PROCESS	GOBP_ORGANOPHOSPHATE_CATABOLIC_PROCESS	147	0.285926	1.61189	0.00184472	0.0244608	0.0199459	10064	tags=60%, list=54%, signal=28%	XDH/PLA2G4C/NUDT11/PDE9A/INPP5J/NUDT13/PLA2G4D/SMPDL3B/GDPD1/PRKCD/CNP/ABHD16A/NTHL1/PDE8A/ACAT1/IDH1/MTMR2/OGG1/INPP5F/HPRT1/PNPLA6/VCP/MBD4/INPP5E/SYNJ1/INPP5A/PLA2G15/PLA2G4A/PDE7A/PLA2G6/GPX1/PNP/SMPD1/INPP5B/NUDT4/ABHD6/SMPDL3A/SCARB1/PDE7B/DNPH1/ADA/ABHD12/OCRL/NEIL1/NUDT10/NUDT3/PLCG2/PNPLA8/NT5C/PLBD1/INPP5K/APOC2/NUDT7/NUDT17/PDE4C/PDE4B/ENTPD3/GPD1/PNPLA7/UPB1/PLA2G10/DPYD/HINT1/IMPA1/S…
GOBP_LYSOSOMAL_TRANSPORT	GOBP_LYSOSOMAL_TRANSPORT	107	0.31759	1.67289	0.00185125	0.0244749	0.0199574	8744	tags=60%, list=47%, signal=32%	ADRB2/PCDHGA3/CCDC91/HOOK2/ZFYVE16/TSG101/AP3M1/AKTIP/AP3D1/CLEC16A/MTM1/VPS52/SNX27/VPS11/VIPAS39/GCC2/VPS33A/RBSN/CHMP5/CHMP3/VCP/VPS18/NCOA4/UBXN6/SNX16/VPS39/MGRN1/AP3B1/RAB12/HSPA1A/RILP/RHOB/LAMP2/NEDD4/HGSNAT/DENND3/VPS4A/VPS35/HGS/AP4M1/SPTBN5/M6PR/EHD3/LAPTM5/TMEM106B/NAGPA/PRKN/SORT1/VPS53/CLU/GGA3/CACNG8/SCARB2/GRN/BIN1/STX8/VPS54/VAMP7/C9orf72/LYST/VPS16/RAB7B/HOOK3/ALS2
GOCC_FIBRILLAR_CENTER	GOCC_FIBRILLAR_CENTER	137	0.29862	1.6431	0.0018531	0.0244749	0.0199574	11663	tags=72%, list=63%, signal=27%	EN2/FBLL1/PAX5/NHEJ1/TAF4B/KDM5D/CD2AP/NOLC1/KDM4A/DDX46/THAP1/PSPC1/NFIB/DDX11/LEO1/URB1/IMP4/HERC4/PAFAH1B2/TRIM27/RPS6KA6/MALT1/SMARCB1/NFIC/DEAF1/SPATA2/ZNF415/USO1/ZNRF2/SAP30L/RREB1/NOP58/RERG/UTP4/CD2BP2/UBD/SESN1/AKNA/SNRPB2/DSN1/YY1AP1/SELENBP1/EXOSC8/TRAF4/TRERF1/KIT/NRIP1/POLR1E/SPECC1/TXNRD1/JAZF1/ARHGAP32/HEATR1/AGER/ORC6/RAE1/RPP38/MAP3K14/ACACA/COIL/FOXA1/NONO/UBTF/STOX1/SMUG1/CDK7…
GOBP_ATTACHMENT_OF_SPINDLE_MICROTUBULES_TO_KINETOCHORE	GOBP_ATTACHMENT_OF_SPINDLE_MICROTUBULES_TO_KINETOCHORE	33	0.466661	1.83015	0.00186451	0.0245285	0.0200011	7148	tags=70%, list=38%, signal=43%	ECT2/NEK2/SGO1/EML4/BECN1/SEH1L/SIRT2/AURKB/CENPC/SPAG5/KNSTRN/RCC2/TEX14/RB1/CDT1/AURKC/BUB3/MAD1L1/HNRNPU/APC/BOD1/RMDN1/MIS12
GOCC_ADHERENS_JUNCTION	GOCC_ADHERENS_JUNCTION	169	0.281239	1.64221	0.00186261	0.0245285	0.0200011	7537	tags=47%, list=40%, signal=28%	CDH10/PLEKHA7/CTNND2/TRPV4/MYO1E/CYTH3/MPP5/PRICKLE4/CDCA3/CDC42EP1/NDRG1/SNAP23/PAK4/SHROOM2/CTNNA1/DLG5/ADAM10/PARK7/CEACAM1/AFDN/VEZT/PDZD11/SDCBP/CTNND1/NF2/AJUBA/ABI2/HMCN1/DLL1/CNN3/TNKS1BP1/ARHGAP24/CD99L2/MYH9/DLG1/CDH24/RAB10/JUP/NPHP1/BAIAP2L1/EPHA4/TRIM29/CDH12/PLPP3/PDLIM2/CCDC85C/LYN/NEXN/AJAP1/CDH5/ANXA2/PDLIM1/SORBS1/CDH2/TMOD3/POF1B/CCDC85A/KRT18/CDH22/PDLIM5/AHI1/TSPAN33/DDX6/ESA…
GOBP_STEROL_BIOSYNTHETIC_PROCESS	GOBP_STEROL_BIOSYNTHETIC_PROCESS	71	0.367037	1.76326	0.00188405	0.024737	0.0201711	10117	tags=72%, list=54%, signal=33%	ELOVL6/INSIG2/INSIG1/KPNB1/SREBF2/RAN/PRKAG2/ERLIN2/GPAM/SCD/SEC14L2/PRKAA2/MBTPS1/NFYC/NFYB/SP1/CYP51A1/APOB/FDPS/G6PD/HMGCS2/PMVK/TM7SF2/CFTR/CYB5R3/CES1/SOD1/DHCR24/HMGCR/FASN/NSDHL/MVD/APOE/LSS/MBTPS2/LBR/CYB5R2/ACACA/FDFT1/HSD17B7/ACAA2/CYP7A1/APOA5/EBP/NFYA/SC5D/SCAP/PRKAA1/FAXDC2/GGPS1/HMGCS1
GOBP_NEURON_PROJECTION_GUIDANCE	GOBP_NEURON_PROJECTION_GUIDANCE	269	0.235859	1.51288	0.00189763	0.0248664	0.0202767	10969	tags=62%, list=59%, signal=26%	FEZF2/EPHA8/LRTM2/VAX1/SHH/POU4F3/SLIT1/EPHA5/ARX/LAMA3/VLDLR/EMB/EPHA1/DRAXIN/BMP7/NRP1/SCN1B/SEMA4B/KIF5C/RPS6KA5/ZSWIM4/RHOH/ANOS1/NFIB/CRMP1/NOTCH2/PTPN11/PTPRA/CDH4/PTCH1/SOS1/ENAH/TMEFF1/EPHA7/SHC1/PLXNA3/CDK5/RPL24/TRIO/MAPK7/FLRT3/RYK/BDNF/RAC1/SEMA4D/CYFIP1/MAPK3/GRB7/FZD3/NTN1/KLF7/SEMA5A/GRB10/SH3KBP1/SEMA4F/GAB2/ISL2/PIK3CA/NPTN/FYN/LAMA5/RAC2/GRB2/IRS2/ARTN/LYPLA2/EPHA4/ERBB2/PALLD/W…
GOBP_RESPONSE_TO_DSRNA	GOBP_RESPONSE_TO_DSRNA	43	-0.587463	-1.96814	0.00192265	0.0251251	0.0204876	627	tags=19%, list=3%, signal=18%	IFIT1B/IFNA1/IFNA6/IFNA5/IFNA13/IFNA4/IFNA7/IFNA16
GOBP_REGULATION_OF_EPITHELIAL_CELL_MIGRATION	GOBP_REGULATION_OF_EPITHELIAL_CELL_MIGRATION	220	0.25334	1.53548	0.00192489	0.0251251	0.0204876	9226	tags=52%, list=49%, signal=27%	EPPK1/ADAM9/ADAM17/PIK3C2A/NRP1/SOX9/RAB25/KRIT1/PDCD10/TDGF1/TACSTD2/CLASP2/DNAJA4/FOXP1/BCAS3/CARD10/ITGA2/GPI/CALR/SASH1/PDCD6/LGMN/CEACAM1/ITGB1BP1/NFE2L2/STRAP/IQSEC1/MAP3K3/RAC1/PTPRG/AAMP/SP1/SMOC2/RREB1/ZNF580/MAP4K4/GLUL/ADGRB1/SEMA5A/PRCP/PRKD1/JUP/STAT5A/SP100/TMSB4X/ANGPT2/GADD45A/PTK2B/SRPX2/HDAC5/RHOB/MAPRE2/SCARB1/ETS1/PDGFB/TEK/SERPINF1/IFNG/PLPP3/HDAC9/NOS3/PIK3CD/TGFB2/GPLD1/SRC…
GOCC_CULLIN_RING_UBIQUITIN_LIGASE_COMPLEX	GOCC_CULLIN_RING_UBIQUITIN_LIGASE_COMPLEX	159	0.285659	1.65832	0.00192986	0.0251408	0.0205004	7023	tags=46%, list=38%, signal=29%	KLHL20/ANAPC1/DTL/AMN1/NCCRP1/SKP2/KLHL9/KLHL7/DCAF4/CRBN/KCTD5/ZSWIM4/GAN/FBXO25/CUL3/CDC20B/DDB1/DCAF7/FBXL20/UBE2S/KCTD13/KLHL3/PDCD6/FBXO7/ARIH1/DCAF11/WDTC1/FBXW5/FBXO32/CDC26/DCAF10/TRIM21/KLHL42/CACYBP/FBXL12/ANAPC11/USP47/ELOC/KCTD10/SKP1/DDB2/PEF1/CUL9/KLHL15/KLHL21/GLMN/DCAF6/CUL1/FBXW4/FBXL18/CDC23/CDC16/FBXW11/TRPC4AP/FBXL15/KLHL25/KLHL13/DCAF12L1/CCNF/FBXL4/ANAPC2/ANAPC15/ASB4/FBXO39…
GOBP_CHOLESTEROL_STORAGE	GOBP_CHOLESTEROL_STORAGE	18	0.556347	1.80259	0.00194058	0.0251823	0.0205342	5726	tags=72%, list=31%, signal=50%	ABCA1/LPL/PPARA/SREBF2/NR1H2/TTC39B/APOB/PPARD/EHD1/SCARB1/MSR1/CES1/STARD4
GOBP_CRISTAE_FORMATION	GOBP_CRISTAE_FORMATION	18	0.556185	1.80207	0.00194058	0.0251823	0.0205342	4400	tags=56%, list=24%, signal=42%	DNAJC11/APOOL/IMMT/AFG3L2/CHCHD3/TAZ/SAMM50/CHCHD6/UQCC3/MT-ATP6
GOCC_SMALL_NUCLEAR_RIBONUCLEOPROTEIN_COMPLEX	GOCC_SMALL_NUCLEAR_RIBONUCLEOPROTEIN_COMPLEX	67	0.367804	1.76334	0.00195642	0.0253387	0.0206618	9233	tags=61%, list=50%, signal=31%	SNRPF/SNRPG/SF3B1/SF3A3/RBMX2/PRPF3/USP39/PRPF6/PRPF39/SNRPA1/PPIH/SART1/LSM4/PRPF8/SNRPB/MEPCE/CD2BP2/HEXIM1/PRPF4/LSM10/SNRPB2/LSM5/LSM3/SART3/DDX23/LSM2/TGS1/HTATSF1/LARP7/DDX39B/SNRPN/PRPF40B/SNRNP200/SF3A1/SNRPC/SNRNP40/SF3B6/SLU7/GEMIN4/PRPF18/SNRPD3
GOCC_ORGANELLAR_RIBOSOME	GOCC_ORGANELLAR_RIBOSOME	87	0.347074	1.7625	0.00196234	0.0253662	0.0206842	10841	tags=68%, list=58%, signal=29%	MRPS35/MRPS31/MRPS27/MRPS28/MRPS18B/MRPS22/MRPL17/MRPS12/MRPS7/MRPL21/MRPL38/MRPL11/MRPL49/MPV17L2/MRPS9/MRPL13/MRPL48/MRPS15/MRPS21/MRPS24/MTERF4/MRPL18/MRPS17/C12orf65/MRPL58/MRPL51/MRPL39/MRPL52/MRPL3/MRPL35/MRPL40/MRPL20/MRPL9/MRPL46/MRPL34/MRPL22/MRPL54/MRPL2/MRPS2/MRPS26/MRPL44/MRPL15/MRPL42/NSUN4/MRPL47/MRPL37/MRPL24/MRPS16/MRPS34/MRPS6/MRPS33/NDUFAB1/MRPS30/MRPS10/MRPL32/MRPS11/MRPL23/MRP…
GOCC_AUTOPHAGOSOME	GOCC_AUTOPHAGOSOME	96	0.322087	1.65259	0.0019893	0.0256651	0.0209279	5598	tags=41%, list=30%, signal=29%	MCOLN3/HAP1/BECN1/GRAMD1A/ATG16L1/VPS11/TM9SF1/VPS33A/UBQLN4/ULK1/VPS18/ZFYVE1/NCOA4/UVRAG/TRIM21/GABARAPL1/SNAP29/TBC1D25/RB1CC1/SH3GLB1/RAB12/STX17/PRKD1/ATG16L2/MAP1LC3B2/TP53INP2/AMBRA1/FTL/LAMP2/MAP1LC3A/IRGM/RAB24/ATG9A/TBC1D5/OSBPL7/CALCOCO2/NRBF2/RUBCNL/TP53INP1
GOMF_4_IRON_4_SULFUR_CLUSTER_BINDING	GOMF_4_IRON_4_SULFUR_CLUSTER_BINDING	41	0.429972	1.81297	0.00199354	0.0256701	0.020932	5770	tags=49%, list=31%, signal=34%	ACO2/NTHL1/NUBPL/BRIP1/DDX11/POLD1/POLA1/REV3L/TYW1B/ERCC2/ACO1/CIAPIN1/POLE/NDUFS8/RTEL1/ELP3/RSAD1/TYW1/ISCU/PRIM2
GOBP_RESPONSE_TO_INTERLEUKIN_6	GOBP_RESPONSE_TO_INTERLEUKIN_6	40	0.433864	1.81421	0.00204105	0.0261946	0.0213597	8520	tags=70%, list=46%, signal=38%	TDGF1/FER/PTPN11/YAP1/STAT1/ABCC2/IL6R/JAK2/IL6ST/SELPLG/PTGIS/SRC/RELA/NFKB1/SPI1/PID1/PHB/CBL/JAK1/FOXA2/SMAD4/CTR9/ST18/ICAM1/IL6/HAMP/C1QTNF4/PPARGC1A
GOBP_CELL_ADHESION_MEDIATED_BY_INTEGRIN	GOBP_CELL_ADHESION_MEDIATED_BY_INTEGRIN	69	0.363035	1.75218	0.0020421	0.0261946	0.0213597	10238	tags=74%, list=55%, signal=33%	EPHA8/TESC/ADAM9/ITGB8/ADAM17/MUC1/ACER2/IFT74/PODXL/PTPN11/ITGA2/WNK1/CRKL/ITGB1BP1/DPP4/SWAP70/P2RY12/CD3E/ITGB5/PLPP3/ADA/LYN/SERPINE1/CCL21/TGFB2/SYK/CRK/PTPN6/JAM3/ITGBL1/RAC3/CYP1B1/ITGA5/VTN/EXT1/FERMT1/ICAM1/FOXC2/CIB1/FERMT3/ITGB2/NCKAP1L/CXCL13/SKAP1/ITGAV/ITGB3/PIK3CG/RET/ITGA4/SFRP2/NPNT
GOMF_BITTER_TASTE_RECEPTOR_ACTIVITY	GOMF_BITTER_TASTE_RECEPTOR_ACTIVITY	15	-0.753899	-2.01981	0.00206789	0.026424	0.0215467	1237	tags=47%, list=7%, signal=44%	TAS2R30/TAS2R50/TAS2R39/TAS2R8/TAS2R1/TAS2R9/TAS2R7
GOCC_TRANSCRIPTION_REGULATOR_COMPLEX	GOCC_TRANSCRIPTION_REGULATOR_COMPLEX	393	0.212859	1.43527	0.00206492	0.026424	0.0215467	10549	tags=64%, list=57%, signal=28%	RBPJL/INSM1/TAF4B/NHLH2/HDAC1/DACH1/SOX2/SIX4/BDP1/GTF3C3/MED23/TAF1/TFAP4/GTF2H3/CORO2A/HIPK2/HDAC2/CDK4/ARID4A/ASCL2/MMS19/LDB1/ATF1/EP300/SOX9/GTF2F2/RBBP8/APEX1/HDAC4/ETV3/REST/HOXB13/TAF5L/KAT5/CREB1/NAA16/NFATC3/YY1/DR1/BCL9/CSNK2A1/E2F4/TAF5/MED4/GTF2E2/TEAD2/HDAC3/GTF2A2/TAF2/ERCC2/TCF12/GATAD2B/TAF11/MED18/YWHAB/EYA3/RCOR3/XRCC6/WWOX/DEPDC1/GTF3C2/GTF3C4/ASCL1/GTF3C1/PYGO2/GTF3C5/GTF2H5/…
GOBP_ORGANELLE_DISASSEMBLY	GOBP_ORGANELLE_DISASSEMBLY	104	0.321385	1.68814	0.00211175	0.0269328	0.0219616	8916	tags=57%, list=48%, signal=30%	BECN1/TSC2/VPS13C/MTIF2/GOLGA2/WDR45B/SREBF2/EIF2D/GBF1/MRRF/PELO/VDAC1/FZD5/HUWE1/DENR/FBXO7/ATG2A/RNF41/RETREG1/PARK7/DNM1L/VCP/HAX1/FIS1/GABARAPL1/RB1CC1/MCTS1/DYRK3/USP30/VPS13D/HTRA2/UFC1/MAP1LC3B2/RETREG3/AMBRA1/SPATA18/MAP1LC3A/TIGAR/PLK3/ATG9A/PRKN/TSPO/UFM1/DDRGK1/VRK1/HK2/GABARAP/MAP1LC3C/HDAC6/GFM2/KLC1/FUNDC1/HIF1A/MAP1LC3B/UFL1/PPARGC1A/USP36/CISD2/GBA
GOBP_POSITIVE_REGULATION_OF_RECEPTOR_RECYCLING	GOBP_POSITIVE_REGULATION_OF_RECEPTOR_RECYCLING	13	0.616991	1.81014	0.00212491	0.027049	0.0220564	5349	tags=54%, list=29%, signal=38%	INPP5F/NSF/PSEN1/ECE1/VAMP3/SNCA/ANXA2
GOCC_CENTRIOLAR_SATELLITE	GOCC_CENTRIOLAR_SATELLITE	105	0.317859	1.68423	0.00216421	0.0273474	0.0222997	9554	tags=62%, list=51%, signal=30%	IL17RB/CEP55/CCDC113/CD2AP/CENPU/PIBF1/CEP131/PLK1/CCDC66/PODXL/PDZD2/KIAA0753/C2CD3/CEP72/FNIP2/FLII/ITGB1BP1/IL4R/SPAG5/TACC3/NUDT21/NLRC3/KNSTRN/CDC42BPG/HAUS6/CEP68/LATS2/DCDC2/MPP1/PLA2G6/CHD3/TMEM63A/RAB11FIP5/MIEN1/BBS5/G6PD/UBN1/ZNF365/TEK/CYTH4/CCDC14/PRKCQ/KRT18/RAD23A/CLECL1/WDR13/TAP1/EXOC7/CCDC13/SSX2IP/BBS9/DBH/CCDC61/PCNT/CEP290/DLST/AK5/HOOK3/KCTD1/LRIF1/PCM1/RAB11FIP3/IFT43/PARD6…
GOBP_MORPHOGENESIS_OF_A_POLARIZED_EPITHELIUM	GOBP_MORPHOGENESIS_OF_A_POLARIZED_EPITHELIUM	143	0.292442	1.63699	0.00216012	0.0273474	0.0222997	10484	tags=64%, list=56%, signal=28%	LAMA3/ANKRD6/PSMA6/FZD4/CLTC/PSMD13/PSMC6/PSME4/SEC24B/PSMC2/MLLT3/DLG5/FZD5/PSMC1/PSMC4/TIAM1/AP2A2/AP2B1/PSMB10/PSME2/RPGRIP1L/INTU/CELSR1/RYK/RAC1/AP2M1/PSMD3/FZD3/RAB10/NPHP1/PSMD11/PSME3/SMURF1/PSMB3/LAMA5/PSMB7/PSMB1/PSMA2/PSMB2/PRICKLE2/AP2S1/PSMD1/PSMD5/AJAP1/DVL2/PRICKLE1/IFT20/RSPO3/PSMB9/PSMB8/GPC6/VANGL1/AHI1/PSMC5/SMURF2/PSMC3/GRHL3/WNT9B/FOXF2/SPEF1/PKHD1/PSMD14/PTK7/LAMA1/FUZ/PSMB6…
GOBP_NEGATIVE_REGULATION_OF_NEURON_DEATH	GOBP_NEGATIVE_REGULATION_OF_NEURON_DEATH	185	0.257452	1.54294	0.00216881	0.0273474	0.0222997	9576	tags=58%, list=51%, signal=29%	EN2/DLX1/FOXB1/SLC30A10/TOX3/SIX4/MSH2/KIR3DL2/XRCC2/DRAXIN/HIPK2/BHLHB9/KIF14/REST/PPARA/PARP2/CREB1/HSP90AB1/PPP5C/NMNAT1/PSMC1/KRAS/TSC1/FBXO7/LGMN/GBE1/RETREG1/AP2B1/PARK7/PSEN1/SLC23A2/CDK5/SYNGAP1/PIN1/BDNF/EIF4G1/MAP2K4/INPP5A/PRKCI/RASA1/BTG2/SOD2/OXR1/NTF4/HTRA2/GCLM/PIK3CA/DNAJC5/AMBRA1/FYN/PTK2B/SNCA/ADORA2A/CPEB4/JAK2/HLA-F/SERPINF1/VPS35/TIGAR/SOD1/ARRB1/CCL2/PRKN/TNFRSF1B/UBE2V2/NES…
GOBP_NEGATIVE_REGULATION_OF_CELL_ACTIVATION	GOBP_NEGATIVE_REGULATION_OF_CELL_ACTIVATION	185	0.257421	1.54275	0.00216881	0.0273474	0.0222997	8388	tags=49%, list=45%, signal=27%	SHH/GAL/ADGRF5/PLA2G2F/PIBF1/PRKCD/IDO1/FER/TNFRSF14/RC3H1/CBLB/SDC4/INHBA/RC3H2/DLG5/TWSG1/FBXO7/CEACAM1/IL4R/ZBTB7B/CCR2/THOC1/PAWR/RUNX1/SH2B3/DLG1/DUSP3/RIPOR2/ATM/SFTPD/CD74/CTLA4/MNDA/IRF1/HMGB3/ERBB2/SERPINE2/HLA-F/PDGFB/LILRB1/GLMN/BTK/LGALS9/CD274/EMILIN1/LYN/VSIG4/NOS3/FGR/LAPTM5/VSIR/PTPRC/C1QTNF1/PRKG1/LRRC32/ZC3H8/PTPN6/LAG3/INPP5D/TIGIT/BPI/PTPN22/MICA/JAK3/MAD1L1/PELI1/HLA-DRB1/FCG…
GOBP_PROTEIN_CONTAINING_COMPLEX_LOCALIZATION	GOBP_PROTEIN_CONTAINING_COMPLEX_LOCALIZATION	270	0.237985	1.52647	0.00216766	0.0273474	0.0222997	9589	tags=54%, list=51%, signal=27%	NETO1/BBS12/NUP210/ABCE1/POM121/IWS1/CEP131/NUP133/RIOK2/IFT74/KIF5C/TPR/NOP9/SEH1L/FIP1L1/CPSF2/CPSF3/NDC1/UPF1/AP3D1/GPHN/LSG1/NPM1/SRSF2/SMG7/RAN/NUMB/NUP62/TTC30A/PRKCZ/SMG6/MCM3AP/CEP72/RNPS1/TERF2/ADAM10/TSC1/SRSF5/UPF2/AP2B1/DYNC2H1/SETD2/SYMPK/NUP50/IFT22/WASHC5/CPSF4/THOC1/NUP35/RCC2/DLG4/DHX38/AGFG1/EIF5A/EIF6/DLG1/RALB/NCBP1/NUP214/NXF1/ATM/NPTN/SARNP/NUP37/USP46/SRSF7/RPS15/NACC2/KLHL…
GOBP_PEPTIDYL_GLUTAMIC_ACID_MODIFICATION	GOBP_PEPTIDYL_GLUTAMIC_ACID_MODIFICATION	29	0.480183	1.80452	0.00217843	0.0274171	0.0223565	6255	tags=52%, list=34%, signal=34%	TTLL6/FOLH1/TTLL13P/TTLL1/TTLL7/TPGS2/CEP41/NAA10/TTLL3/TTLL5/TTLL11/TPGS1/AGBL4/AGBL3/AGBL2
GOBP_RIBOSE_PHOSPHATE_BIOSYNTHETIC_PROCESS	GOBP_RIBOSE_PHOSPHATE_BIOSYNTHETIC_PROCESS	166	0.276964	1.61562	0.00219302	0.0275488	0.0224639	9199	tags=58%, list=49%, signal=30%	HTD2/ELOVL6/PKLR/LDHC/ATP6V1A/PANK3/PAICS/ELOVL5/GART/ACSBG2/PPARA/ACAT1/NME7/GMPS/IMPDH2/PPCS/PRKAG2/CTPS2/SLC25A12/SCD/HPRT1/AK1/MPC2/IMPDH1/VCP/PPCDC/RFK/ENO1/HSD17B8/SLC25A1/ACSS1/DIP2A/NUDT2/ATP6V0C/PANK2/G6PD/TMSB4X/UQCC3/SLC25A13/ACSS2/DHODH/DGUOK/ADCY7/MT-ATP6/AMPD2/AK9/ACSL5/AK3/SCD5/PYGL/NME6/ADCY4/NPR1/FASN/NPR2/PID1/ACSL1/TREM2/DLAT/ADCY10/ELOVL7/PRPS2/DNAJC30/ADCY1/STOML2/APRT/UPRT/S…
GOBP_RESPONSE_TO_TOPOLOGICALLY_INCORRECT_PROTEIN	GOBP_RESPONSE_TO_TOPOLOGICALLY_INCORRECT_PROTEIN	201	0.257139	1.56152	0.00220572	0.0276564	0.0225516	8834	tags=53%, list=47%, signal=28%	PACRG/AGR2/UGGT2/TMTC4/ERN1/HYOU1/EP300/ATXN3/BFAR/HSPA1L/GFPT1/TMEM33/CANX/HSP90AB1/DDX11/CREBRF/RHBDD1/CLGN/DNAJC3/FAF2/CUL3/DCTN1/SERPINH1/CALR/TM7SF3/SERP1/RNF5/PIGBOS1/SHC1/UGGT1/NCK2/NFE2L2/SRPRB/VCP/GOSR2/FKBP14/CREB3L4/UBXN4/YIF1A/ABCA7/ACADVL/DNAJB2/MBTPS1/TATDN2/KLHDC3/HSPD1/DNAJB1/DNAJB12/RNF126/HDGF/CREB3/HSPA1A/KLHL15/HSP90B1/RHBDD2/EDEM1/CREB3L2/ERN2/PTPN1/CCL2/LMNA/PRKN/DNAJB4/DDRG…
GOBP_ENDOPLASMIC_RETICULUM_TO_GOLGI_VESICLE_MEDIATED_TRANSPORT	GOBP_ENDOPLASMIC_RETICULUM_TO_GOLGI_VESICLE_MEDIATED_TRANSPORT	200	0.256824	1.54937	0.00221952	0.0277772	0.0226502	10436	tags=62%, list=56%, signal=28%	F5/TRAPPC5/SEC23B/SEC22C/INSIG1/HYOU1/SEC22B/GOSR1/LMAN1/COG2/GOPC/GOLGA2/SEC24B/SCFD1/GBF1/ARF4/PPP6R1/SEC23IP/GORASP1/CUL3/TMED10/DCTN1/SEC24D/BET1L/ARCN1/PDCD6/VTI1B/PPP6C/NSF/ACTR10/TEX261/TRAPPC4/VCP/DYNC1H1/GOSR2/KDELR2/LMAN2/YKT6/USO1/COG4/TGFA/YIF1A/COG6/COPB2/COG1/TRAPPC6A/STX17/IER3IP1/CAPZB/DYNC1LI2/WHAMM/NRBP1/TRAPPC2/TBC1D20/PEF1/BCAP29/ANK2/COG5/COPZ1/COG7/CTSC/SEC23A/TRAPPC9/ERGIC2…
GOMF_GUANYL_NUCLEOTIDE_BINDING	GOMF_GUANYL_NUCLEOTIDE_BINDING	365	0.217688	1.43878	0.0022542	0.0281586	0.0229612	10653	tags=61%, list=57%, signal=27%	TUBB4A/ACSM6/TUBA8/GCH1/EFL1/GNL3L/TUBA1C/PRKG2/NOLC1/NOA1/RRAS2/RAP2A/TGM2/SPAG1/SRP54/OLA1/RAB25/MTIF2/MFHAS1/GNA13/RHOH/RAB21/GTPBP4/HSP90AB1/RAB4A/LSG1/ARF4/EIF5/NRAS/ATL3/RAN/ARL1/GTPBP10/RAB5C/RALA/KRAS/GNA12/GBP3/RAB35/RAB27B/SLC19A1/RAB33A/GNAS/TUBB1/DNM1L/GNAI3/SRPRB/RRAGC/RAB22A/IFT22/DRG2/RCC1L/RAC1/RASD1/RAB40C/RTCB/RABL2A/TUBA4A/GFM1/ARL6/RASEF/GMPPB/ATL1/TUBD1/RAB2A/MMAA/MFN1/RAB12/…
GOBP_REGULATION_OF_TOLL_LIKE_RECEPTOR_SIGNALING_PATHWAY	GOBP_REGULATION_OF_TOLL_LIKE_RECEPTOR_SIGNALING_PATHWAY	68	0.364495	1.75185	0.00226353	0.0282224	0.0230132	9120	tags=59%, list=49%, signal=30%	F2RL1/SMPDL3B/MFHAS1/DDX3X/LGR4/NLRP2B/TIRAP/TLR5/IRF7/TLR2/OTUD4/IRF1/ESR1/PJA2/IRAK3/LYN/CD14/IFI35/LRRC14/LY96/CACTIN/PTPN22/BPIFB1/TICAM1/NOD2/PELI1/GRAMD4/APPL1/TLR3/NR1D1/CD36/TLR4/CAV1/TLR1/NFKBIL1/RAB7B/CYBA/TLR6/APPL2/IRF4
GOCC_ATPASE_COMPLEX	GOCC_ATPASE_COMPLEX	103	0.322136	1.68221	0.00229201	0.0285243	0.0232593	9073	tags=60%, list=49%, signal=31%	ATP10A/HDAC1/ATP11A/SMARCA1/SS18L1/HDAC2/ABCB6/ATAD5/KAT5/INO80/BPTF/YY1/CSNK2A1/SMARCC1/BICRAL/ATP8B1/GATAD2B/SMARCC2/SMARCB1/RFC1/ATP1B3/BRD9/PHF10/VCP/RUVBL2/SRCAP/SMARCD2/INO80C/RB1/ATP8A1/CHD3/ATP1B1/YY1AP1/MBD3/MTA3/DMAP1/ATP1A4/MTA1/PBRM1/SMARCD3/SS18/ABCB8/RBBP7/ATP1B2/RSF1/POLE3/SMARCA4/DPF2/EP400/MTA2/ATP1A3/BAZ1A/RUVBL1/C17orf49/ATP1A1/NCR1/ACTR5/SMARCA2/ATP10B/ACTR6/ABCD4/CHD4
GOCC_U2_TYPE_SPLICEOSOMAL_COMPLEX	GOCC_U2_TYPE_SPLICEOSOMAL_COMPLEX	91	0.324446	1.64851	0.00230862	0.0285726	0.0232988	9791	tags=60%, list=53%, signal=29%	CWC22/SNRPF/SNRPG/PPIL1/RBM22/SF3B1/SF3A3/RBMX2/PRPF3/PRPF6/PRPF39/SNRPA1/PRPF19/TFIP11/SRRM2/IK/ISY1/SYF2/WBP4/SART1/LSM4/PRPF8/SNRPB/PRPF4/PRPF38A/SNRPB2/LSM5/LSM3/PPIE/SF3B4/RBM8A/CASC3/LSM2/SNIP1/HTATSF1/SNW1/CWC27/SNRPN/PRPF40B/SNRNP200/MAGOHB/DHX15/SF3A1/SNRPC/SNRNP40/SF3B6/RNF113A/PRPF18/BUD31/AQR/SNRPD3/CDC40/SMU1/LSM7/CCDC12
GOCC_CLATHRIN_COATED_VESICLE	GOCC_CLATHRIN_COATED_VESICLE	186	0.268402	1.61128	0.00230873	0.0285726	0.0232988	8763	tags=56%, list=47%, signal=30%	NCALD/SNAP91/SFTPA1/ADRB2/MYO1E/MALL/PIK3C2A/RASSF9/FZD4/SNX3/SH3GL2/GOPC/CLTC/SYNRG/STEAP2/AP1M2/AP1B1/NUMB/AP1G2/VPS11/TMED10/INPP5F/FZD5/ADAM10/CD207/RAB35/VPS33A/AP2A2/RAB27B/AP2B1/SNX9/LDLRAP1/VPS18/TGFA/HAX1/AP2M1/SGIP1/SPG21/SCAMP1/AP3B1/DENND1C/EPN1/RAB13/CD3G/ABCB4/CLTB/ECE1/HIP1R/RAB14/TFRC/APOB/VAMP3/SLC18A1/AP1M1/AP1S1/SFTPD/HLA-DQA1/DNAJC5/CD4/CD74/CFTR/CTLA4/FCHO1/SYT2/AP2S1/CD3D/EG…
GOBP_POSITIVE_REGULATION_OF_DEFENSE_RESPONSE	GOBP_POSITIVE_REGULATION_OF_DEFENSE_RESPONSE	332	0.216601	1.42276	0.00230736	0.0285726	0.0232988	8970	tags=53%, list=48%, signal=28%	FFAR2/MMP12/MUC12/MUC3A/NLRP12/MUC5B/SH2D1A/MAPK13/CDK19/COCH/F2RL1/IL23A/RASGRP1/C2CD4A/PSMA6/TXK/POLR3B/PAK1/PRKCD/EP300/MUC1/TGM2/LPL/RPS6KA5/PSMD13/PSMC6/IDO1/TAB3/PSME4/PSPC1/POLR3F/NRAS/PSMC2/ABCC1/POLR3G/ITGA2/RIOK3/PSMC1/TOMM70/KRAS/PSMC4/MALT1/XRCC6/PARK7/PSMB10/NMI/PSME2/MUC4/CCR2/PARP9/RPS19/CD226/CD1D/STAT5B/PSMD3/CREBBP/CLEC10A/IRF3/HMGB2/MAPK3/IRF7/HPX/TAB1/PRKACB/TLR2/HEXIM1/S100A9…
GOBP_CDP_DIACYLGLYCEROL_BIOSYNTHETIC_PROCESS	GOBP_CDP_DIACYLGLYCEROL_BIOSYNTHETIC_PROCESS	13	0.613544	1.80002	0.00231955	0.0286535	0.0233647	4725	tags=62%, list=25%, signal=46%	AGPAT5/LCLAT1/GPAM/AGPAT3/CDS1/GPAT4/AGPAT2/GPAT3
GOCC_FICOLIN_1_RICH_GRANULE	GOCC_FICOLIN_1_RICH_GRANULE	183	0.266446	1.58265	0.00235028	0.0289262	0.0235871	9575	tags=57%, list=51%, signal=28%	CALML5/TRPM2/NBEAL2/KPNB1/PSMD13/DDX3X/HSP90AB1/IDH1/ALDOC/KCMF1/CAPN1/PSMC2/IMPDH2/GPI/PAFAH1B2/HUWE1/GAA/AP2A2/ACTR10/XRCC6/DSG1/IMPDH1/VCP/DSP/TMEM179B/C1orf35/RAC1/PSMD3/PGAM1/ATP6V0C/PDAP1/CANT1/PNP/PRCP/JUP/CAB39/COMMD3/PSMD11/COTL1/LAMTOR1/HSPA1A/PPIE/YPEL5/PSMB7/PSMB1/LAMP2/MNDA/PSMA2/TIMP2/STBD1/ALAD/PLEKHO2/FCER1G/ITGAX/CCT8/CRISPLD2/PFKL/ARPC5/PYGL/SLC2A3/DYNLL1/ATP6V0A1/CDA/TCIRG1/GMF…
GOBP_CELLULAR_RESPONSE_TO_EXTRACELLULAR_STIMULUS	GOBP_CELLULAR_RESPONSE_TO_EXTRACELLULAR_STIMULUS	226	0.243627	1.49096	0.00234638	0.0289262	0.0235871	10991	tags=64%, list=59%, signal=26%	AOC1/CYP27B1/MAP3K5/CBSL/FAS/BECN1/MTMR3/LPL/EHMT2/SEH1L/PPARA/BRIP1/WDR45B/NCOA1/KPTN/CLEC16A/SREBF2/EIF2AK4/PRKAG2/TNRC6A/FNIP1/AKR1C3/TSC1/SRD5A1/WDR59/MYBBP1A/PRKAA2/DNM1L/NFE2L2/POSTN/TRIM24/ULK1/HNRNPA1/RRAGC/ZFYVE1/GABARAPL1/EIF4G1/SH3GLB1/TXN2/PPM1D/MAPK3/RRAGB/RALB/PRKD1/SESN1/MAP1LC3B2/AMBRA1/UCP2/MED1/SLC38A3/GAS2L1/LAMP2/COL1A1/KANK2/CPEB4/USF1/RRAGA/MAP1LC3A/LYN/DAP/PTPRC/ARHGAP35/AS…
GOBP_NEGATIVE_REGULATION_OF_UBIQUITIN_DEPENDENT_PROTEIN_CATABOLIC_PROCESS	GOBP_NEGATIVE_REGULATION_OF_UBIQUITIN_DEPENDENT_PROTEIN_CATABOLIC_PROCESS	48	0.413326	1.83204	0.00235783	0.0289658	0.0236194	3407	tags=42%, list=18%, signal=34%	SHH/TAF1/HIPK2/SVIP/HSP90AB1/QRICH2/CSNK2A1/SMARCC1/MTM1/RPL5/TRIM39/WAC/PARK7/PSEN1/EIF3H/OGT/SDCBP/RPL11/SUFU/USP7
GOBP_NON_RECOMBINATIONAL_REPAIR	GOBP_NON_RECOMBINATIONAL_REPAIR	84	0.342701	1.73403	0.00237522	0.0291258	0.0237499	4650	tags=40%, list=25%, signal=31%	NHEJ1/BARD1/POLB/ATP23/TP53BP1/BRCC3/RIF1/ERCC4/RBBP8/KAT5/HERC2/POLA1/OGG1/RNF168/DCLRE1B/PRPF19/POT1/TFIP11/BRCA1/ERCC1/KMT5C/XRCC6/DCLRE1C/MLH1/PARP9/SIRT7/UVRAG/HMGB2/HMCES/ATM/PIAS4/NBN/RAD50/SMCHD1
GOBP_EXTERNAL_ENCAPSULATING_STRUCTURE_ORGANIZATION	GOBP_EXTERNAL_ENCAPSULATING_STRUCTURE_ORGANIZATION	385	0.212848	1.43066	0.00239766	0.0293472	0.0239304	10138	tags=54%, list=54%, signal=25%	LAMB4/WT1/MATN4/MMP13/MMP12/MMP1/LOX/CSGALNACT1/LAMA3/MMP10/PXDN/PRSS2/ITGA10/GAS2/ITGB8/MYO1E/SOX9/SPOCK2/P3H4/SH3PXD2A/LAMB1/CLASP2/CAPN1/FAP/NFKB2/ITGA2/SERPINH1/MPZL3/ERCC2/RIC8A/LCP1/ADAM10/FBN2/COL22A1/KLK2/SPINT2/POSTN/DPP4/COLGALT1/RUNX1/SPINT1/POMT1/SMOC2/TGM1/RB1/GFOD2/ITGAE/ITGAL/ST7/CAPNS1/B4GALT1/LAMA5/COL18A1/EXOC8/CHADL/COL1A1/ADAMTS16/COL9A1/TIMP2/ENG/CTSL/ETS1/FSCN1/PDGFB/COL1A2/…
GOBP_MATURATION_OF_SSU_RRNA	GOBP_MATURATION_OF_SSU_RRNA	49	0.389385	1.73964	0.00241967	0.0295625	0.0241059	6780	tags=59%, list=36%, signal=38%	WDR3/NOL11/RCL1/DDX52/RIOK2/NAT10/NOP9/BYSL/ABT1/TBL3/RIOK3/HELB/ERCC2/RPS8/GTF2H5/RPS19/RPS28/UTP4/WDR46/NOP14/RPS16/TSR3/NGDN/DHX37/SRFBP1/HEATR1/FAM207A/RRS1/UTP20
GOCC_MITOCHONDRIAL_PROTEIN_CONTAINING_COMPLEX	GOCC_MITOCHONDRIAL_PROTEIN_CONTAINING_COMPLEX	240	0.243963	1.52688	0.00243865	0.0297399	0.0242506	9176	tags=61%, list=49%, signal=31%	BCKDHA/DNAJC11/SLC25A6/APOOL/MCU/IMMT/AFG3L2/GRPEL2/MTX3/MTX2/MRPS35/NDUFA12/MICU2/TOMM22/MRPS31/MRPS27/TIMM10B/NDUFS3/MRPS28/AGK/BCKDK/CHCHD3/VDAC1/MRPS18B/TIMM8B/MRPS22/MRPL17/TOMM70/SDHAF4/NDUFA5/NDUFA10/MRPS12/NDUFA8/NDUFC1/GRPEL1/MRPS7/MRPL21/NDUFB4/COX7C/MRPL38/MCCC1/MRPL11/MRPL49/MPV17L2/NDUFA6/TOMM5/MRPS9/MRPL13/MRPL48/MRPS15/TIMM17B/NDUFS6/PPIF/MRPS21/NDUFA11/UQCRQ/DBT/HSD17B10/SAMM50/CH…
GOCC_CYTOSOLIC_SMALL_RIBOSOMAL_SUBUNIT	GOCC_CYTOSOLIC_SMALL_RIBOSOMAL_SUBUNIT	45	0.425198	1.84457	0.00244913	0.0298133	0.0243105	4728	tags=53%, list=25%, signal=40%	DDX3X/RPS4Y1/EIF2D/RPS15A/LARP4/RPS18/RPS25/RPS3/RPS24/RPS8/RPS23/RPS12/RPS6/RPS19/RPS27/RPS10/RPS28/MCTS1/RPS9/UBA52/RPSA/RPS16/RPS11/RPS15
GOBP_TUMOR_NECROSIS_FACTOR_MEDIATED_SIGNALING_PATHWAY	GOBP_TUMOR_NECROSIS_FACTOR_MEDIATED_SIGNALING_PATHWAY	167	0.274288	1.59535	0.00246114	0.0299051	0.0243853	8418	tags=54%, list=45%, signal=30%	EDARADD/FAS/F2RL1/PSMA6/ADAM17/PIAS3/CASP8/PSMD13/PSMC6/PSME4/TNFRSF14/RNF31/PSMC2/PSMC1/PSMC4/PSMB10/PSME2/NLRP2B/SPATA2/ZNF675/COMMD7/NOL3/CDIP1/PSMD3/STAT1/CASP4/SPHK1/PSMD11/PYCARD/TNFRSF13C/PSME3/TMSB4X/TNFSF15/PSMB3/PTK2B/HSPA1A/RBCK1/PIAS4/PSMB7/PSMB1/PSMA2/PSMB2/JAK2/TRAF4/EDA2R/TNFSF8/LTA/PSMD1/PSMD5/KRT8/LAPTM5/NFKBIA/SYK/TNFRSF4/CARD8/PRKN/CARD16/TNFRSF1B/RELA/PSMB9/KRT18/PSMB8/TNFRSF1…
GOBP_GLUTAMINE_FAMILY_AMINO_ACID_BIOSYNTHETIC_PROCESS	GOBP_GLUTAMINE_FAMILY_AMINO_ACID_BIOSYNTHETIC_PROCESS	16	0.562361	1.76473	0.00247145	0.0299759	0.0244431	4195	tags=56%, list=23%, signal=44%	ALDH18A1/SLC25A12/NOXRED1/ASS1/GLUD1/GLUL/ASL/GLUD2/GLS
GOBP_PROTEIN_LOCALIZATION_TO_CYTOSKELETON	GOBP_PROTEIN_LOCALIZATION_TO_CYTOSKELETON	58	0.385687	1.7901	0.00248959	0.0301412	0.0245778	10339	tags=76%, list=55%, signal=34%	MID2/PIBF1/NUMA1/NEDD1/CEP131/CEP350/CEP192/MARK4/KIAA0753/NUP62/C2CD3/CEP72/SPAG5/TTK/GAS2L1/MAPRE2/AURKA/KLHL21/KIF20B/CCDC14/MAP1A/WRAP73/CRIPT/STIL/HNRNPU/APC/BICD1/CEP250/MAPRE3/DIAPH1/GAS2L2/MCPH1/HOOK3/GOLGB1/NSFL1C/PCM1/PARD6A/FAM83H/DVL1/ABHD17B/UBXN2B/PPP1R9B/FAM83D/ABHD17A
GOBP_MEGAKARYOCYTE_DIFFERENTIATION	GOBP_MEGAKARYOCYTE_DIFFERENTIATION	71	0.362538	1.74164	0.00250711	0.0302984	0.024706	9838	tags=72%, list=53%, signal=34%	THPO/LOX/TESC/HDAC1/TNRC6B/PRMT1/EP300/AGO1/KMT2E/AGO3/PTPN11/TNRC6A/ZNF16/KAT2B/CNOT4/RUNX1/SH2B3/HMGB2/EIF6/DPY30/SP3/MED1/IL11/WDR5/ITGA2B/KIT/PTPN6/ZNF385A/PRKCQ/MTURN/SCIN/AGO4/SETD1A/KMT2B/SRF/ZFPM1/CDKN2B/SIN3A/ASH2L/KMT2A/KMT2D/WASF2/CIB1/PF4/RAB7B/GATA2/MPIG6B/UBA5/MEF2C/GATA1/FAXDC2
GOBP_T_CELL_PROLIFERATION	GOBP_T_CELL_PROLIFERATION	189	0.258074	1.54681	0.00253251	0.0305501	0.0249113	8367	tags=53%, list=45%, signal=29%	SHH/IL1A/SH3RF1/IL23A/PLA2G2F/RASGRP1/NCSTN/IDO1/PPP3CB/TNFRSF14/RC3H1/CBLB/SDC4/RC3H2/CD46/DLG5/GPAM/TWSG1/RPS3/SOS1/MALT1/PSMB10/NCK2/ZBTB7B/SELENOK/CCR2/RPS6/CD1D/STAT5B/PAWR/DLG1/CD151/PNP/TFRC/PYCARD/TNFRSF13C/SFTPD/CD4/FYN/RAC2/RIPK2/ELF4/CTLA4/HLA-A/IRF1/HLA-E/CCDC88B/ZAP70/ERBB2/IL6ST/CD3E/LILRB1/RASAL3/GLMN/TNFSF8/LGALS9/CD274/VSIG4/ICOSLG/MAPK8IP1/VSIR/PTPRC/SYK/TNFRSF4/LRRC32/PTPN6/IGF…
GOBP_MRNA_3_END_PROCESSING	GOBP_MRNA_3_END_PROCESSING	96	0.318411	1.63373	0.00254283	0.0306194	0.0249678	11302	tags=72%, list=61%, signal=28%	ZNF473/BARD1/CCNT1/PCF11/FIP1L1/CPSF2/CSTF1/CPSF3/SRSF2/LEO1/ZC3H14/CPSF6/GRSF1/RNPS1/SRSF5/SYMPK/CPSF4/ZFP36L1/NUDT21/PAF1/THOC1/DHX38/PABPC1/SSU72/RNF40/NCBP1/CPEB3/SARNP/SRSF7/RBM8A/CASC3/CHTOP/NELFE/PAPOLG/CPSF4L/HSF1/PNPT1/ZC3H3/CPEB1/RNF20/APP/DDX39B/DDX39A/CTR9/AHCYL1/SRSF3/RPRD1B/MAGOHB/PABPC1L/THOC3/RPRD1A/CSTF2T/SLU7/CDC40/POLR2D/CPSF1/NCBP2/THOC2/SRSF6/CDC73/UPF3B/SUPT5H/WDR33/SNRPA/U2…
GOBP_REACTIVE_OXYGEN_SPECIES_BIOSYNTHETIC_PROCESS	GOBP_REACTIVE_OXYGEN_SPECIES_BIOSYNTHETIC_PROCESS	103	0.319599	1.66897	0.00257195	0.0308588	0.025163	8833	tags=61%, list=47%, signal=32%	SLC30A10/CYP1A1/NOS2/GCH1/MPV17L/NOS1/HDAC4/PPARA/HSP90AB1/GBF1/PARK7/RAC1/DDAH2/PIKFYVE/ASS1/DUOX2/DDAH1/SOD2/ADGRB1/GRIN1/FYN/PTK2B/SNCA/KHSRP/CLEC7A/CYB5R3/JAK2/IFNG/PTGIS/DUOXA2/SOD1/NOS3/DUOX1/GCHFR/DYNLL1/TSPO/CYP1B1/MPO/RORA/TICAM1/HBB/ALOX5/CLU/SPR/PAGE4/SLC5A3/ACOX1/CD36/ZC3H12A/ICAM1/SPHK2/CD34/ITGB2/TLR4/ROCK2/HSP90AA1/MT-CO2/TNF/CAV1/CLCN3/CYBA/TLR6/AKT1
GOBP_CELLULAR_AMINO_ACID_CATABOLIC_PROCESS	GOBP_CELLULAR_AMINO_ACID_CATABOLIC_PROCESS	100	0.316639	1.6349	0.00257065	0.0308588	0.025163	7363	tags=50%, list=39%, signal=30%	TDO2/GLDC/ACMSD/NOS2/TAT/CBSL/CDO1/SHMT2/ALDH5A1/NOS1/GOT1/IDO1/HNMT/IVD/BCKDK/MCCC1/RIDA/DDAH2/AASS/CARNMT1/DDAH1/GLUD1/MCCC2/GLUL/PIPOX/GLUD2/AUH/ABAT/CRYM/GLS/GCAT/ALDH8A1/AMT/ASRGL1/SDSL/NOS3/UROC1/AHCY/HOGA1/FAH/MTRR/GPT/QDPR/KYAT1/GCSH/CSAD/HPD/ALDH4A1/ALDH7A1/GPT2
GOBP_PROTEASOME_ASSEMBLY	GOBP_PROTEASOME_ASSEMBLY	12	0.625626	1.78991	0.00263004	0.0314992	0.0256852	5016	tags=67%, list=27%, signal=49%	PSMD13/POMP/PSMG2/OTUD6B/PSMG1/PSMD11/PSMG4/PSMD5
GOBP_NEGATIVE_REGULATION_OF_DNA_REPAIR	GOBP_NEGATIVE_REGULATION_OF_DNA_REPAIR	28	0.481244	1.79392	0.00264089	0.0315475	0.0257246	5354	tags=61%, list=29%, signal=43%	PARPBP/TP53BP1/RIF1/OGG1/HELB/TFIP11/TERF2/RPS3/UBQLN4/FANCB/TRIP12/UBR5/RECQL5/KLHL15/SMCHD1/MAGEF1/NUDT16L1
GOBP_POSITIVE_REGULATION_OF_CHROMOSOME_SEGREGATION	GOBP_POSITIVE_REGULATION_OF_CHROMOSOME_SEGREGATION	13	0.608439	1.78504	0.00264396	0.0315475	0.0257246	3931	tags=69%, list=21%, signal=55%	BECN1/NUMA1/SIRT2/SMC5/AURKB/RAD18/RCC2/CDT1/CDC6
GOBP_NEGATIVE_REGULATION_OF_CELL_SUBSTRATE_ADHESION	GOBP_NEGATIVE_REGULATION_OF_CELL_SUBSTRATE_ADHESION	60	0.370924	1.7462	0.00264824	0.0315475	0.0257246	8034	tags=50%, list=43%, signal=29%	MMP12/CDKN2A/AP1AR/FZD4/ACER2/TACSTD2/CLASP2/BCAS3/ARHGAP6/ITGB1BP1/POSTN/NF2/RCC2/RASA1/MAP4K4/ANGPT2/COL1A1/GCNT2/SERPINE1/AJAP1/MELTF/SRC/DLC1/BCL6/CASK/CX3CL1/KANK1/HOXA7/FBLN1/LGALS1
GOBP_REGULATION_OF_PROTEASOMAL_PROTEIN_CATABOLIC_PROCESS	GOBP_REGULATION_OF_PROTEASOMAL_PROTEIN_CATABOLIC_PROCESS	178	0.269188	1.58156	0.00265623	0.0315864	0.0257563	11201	tags=71%, list=60%, signal=29%	SHH/BBS7/TAF1/HECTD1/TMTC3/SVIP/FBXO22/RNF19A/ATXN3/SUMO2/RNF144A/BAG2/PLK1/SIRT2/CSNK1E/HSP90AB1/SOCS4/SMARCC1/MTM1/PIAS1/PSMC2/CDC20B/TRIM39/PSMC1/PSMC4/GNA12/WAC/ARIH1/PARK7/UBQLN4/PSEN1/RHBDF1/PSME2/EIF3H/OGT/NFE2L2/VCP/FAM122A/TRIB1/SDCBP/RPL11/DNAJB2/USP7/ARAF/GPX1/RNF40/PSME3/HSPA1A/TRIB2/NUPR1/PKD1/AURKA/AQP11/ALAD/GLMN/ANKIB1/PLK3/MAP1A/OSBPL7/RNF14/PRICKLE1/PRKN/UBE2V2/RAD23A/DDRGK1/F8A…
GOMF_HEAT_SHOCK_PROTEIN_BINDING	GOMF_HEAT_SHOCK_PROTEIN_BINDING	118	0.299553	1.62513	0.00266106	0.0315877	0.0257574	9674	tags=63%, list=52%, signal=30%	CYP1A1/SLC12A2/PACRG/BCOR/HDAC2/ERN1/CAMKMT/TPR/TSC2/BAG2/ETFBKMT/HSPA1L/CREB1/HSP90AB1/PPP5C/CSNK2A1/DNAJA4/METTL21A/HIKESHI/NUP62/TFAM/MAPT/RPS3/ST13/TSC1/DNAJA2/HDAC8/FAF1/CDK5/PPID/LMAN2/RNF207/IRAK1/DNAJB2/DNAJC2/DNAJB1/DNAJB12/NPAS2/HSPA1A/SNCA/TOMM34/PRKN/DNAJB6/MVD/UNC45A/NOD2/HSF1/HDAC6/DAXX/CDC37L1/EIF2AK3/EEF1AKMT3/DNAJC10/DNAJA1/DNAJB14/HIF1A/HSPA1B/ITGB2/TTC4/HSPA14/LIMK1/HSPA13/STUB…
GOBP_POSITIVE_REGULATION_OF_HISTONE_METHYLATION	GOBP_POSITIVE_REGULATION_OF_HISTONE_METHYLATION	34	0.46052	1.82602	0.00268289	0.0317341	0.0258767	7776	tags=76%, list=42%, signal=45%	MYB/ZNF304/RIF1/DNMT3B/KMT2E/JARID2/BRCA1/WDR61/OGT/PAF1/PHF19/MTF2/WDR5/CHTOP/NELFE/DNMT1/SNW1/BRD4/RNF20/SMAD4/AUTS2/CTR9/PAXIP1/TET1/KMT2A/PHF1
GOBP_NEGATIVE_REGULATION_OF_RESPONSE_TO_DNA_DAMAGE_STIMULUS	GOBP_NEGATIVE_REGULATION_OF_RESPONSE_TO_DNA_DAMAGE_STIMULUS	72	0.359911	1.74626	0.00268011	0.0317341	0.0258767	7598	tags=56%, list=41%, signal=33%	DDIAS/PARPBP/TP53BP1/RIF1/ERCC4/MUC1/DYRK1A/OGG1/PPP1R10/HELB/TFIP11/TERF2/RPS3/ERCC1/UBQLN4/FANCB/TRIP12/UBR5/ING2/THOC1/RECQL5/DYRK3/TMEM161A/USP47/RTEL1/TAF9B/CD74/KLHL15/SMCHD1/MAGEF1/NUDT16L1/CDKN2D/ZNF385A/CXCL12/HSF1/CLU/TRIAP1/DDX39B/MIF/CHEK2
GOCC_VESICLE_TETHERING_COMPLEX	GOCC_VESICLE_TETHERING_COMPLEX	67	0.361168	1.73153	0.00269899	0.0318682	0.025986	9593	tags=72%, list=51%, signal=35%	MYRIP/TRAPPC5/HOOK2/TRAPPC13/COG2/AKTIP/DNAJC28/VPS52/VPS11/VPS33A/TRAPPC4/GOLGA3/EXOC4/VPS18/COG4/COG6/COG1/VPS39/TRAPPC6A/STX17/RAB10/EXOC6B/EXOC5/TRAPPC2/EXOC1/EXOC2/EXOC8/COG5/EXOC6/COG7/TRAPPC9/TMEM115/TNFAIP2/SYNPO2/VPS53/EXOC7/TRAPPC3/EXOC3/TRAPPC8/VPS54/CDC42/EXOC3L1/VPS16/HOOK3/RINT1/TRAPPC6B/HOOK1/ZW10
GOMF_SINGLE_STRANDED_RNA_BINDING	GOMF_SINGLE_STRANDED_RNA_BINDING	84	0.339919	1.71995	0.00270804	0.0319186	0.0260272	11298	tags=77%, list=61%, signal=31%	PIWIL1/PABPC5/ELAVL4/PABPC4L/PABPC3/TIA1/RBMX/STRBP/ILF3/DDX3X/DDX11/LARP4/AGO1/ZC3H14/RBMS1/AGO3/HNRNPF/CBX8/EIF4H/DAZAP1/IFIT5/DIS3L2/HNRNPA1/SRA1/PABPC1/ENDOV/DHX58/TLR7/PPIE/RBPMS/EIF4B/RBMS3/AGO4/PATL1/PNPT1/HNRNPU/RPS7/LSM14A/CNBP/RBMS2/DDX60/IFIH1/HNRNPH1/PABPC1L/KHDRBS2/SNRPC/DDX58/LACTB2/FXR1/HNRNPDL/AQR/POLR2D/L1TD1/ZFR2/CBX4/FMR1/HNRNPC/ADARB2/SSB/POLR2G/ATXN1/U2AF2/MSI1/MCRS1/PABPC4
GOMF_PEPTIDE_TRANSMEMBRANE_TRANSPORTER_ACTIVITY	GOMF_PEPTIDE_TRANSMEMBRANE_TRANSPORTER_ACTIVITY	35	0.444501	1.78965	0.00271835	0.0319587	0.0260599	7204	tags=66%, list=39%, signal=40%	CDH17/ABCA1/TOMM22/ABCC1/TMED10/TOMM70/SEC61A2/TIMM17B/SEC61A1/TIMM22/TAP2/SLC13A3/MCL1/SEC63/TOMM40L/DISP1/TOMM20L/SLC15A2/SEC61G/TAP1/GJA1/AZGP1/TIMM17A
GOMF_PHOSPHATIDYLINOSITOL_PHOSPHATE_BINDING	GOMF_PHOSPHATIDYLINOSITOL_PHOSPHATE_BINDING	163	0.279761	1.6228	0.00272101	0.0319587	0.0260599	6695	tags=47%, list=36%, signal=31%	SNAP91/ANXA8/GSDMA/TWF1/CYTH3/PLCB1/ZFYVE16/SDCBP2/SNX5/SNX3/ARAP2/KRIT1/WDR45B/SH3PXD2A/SNX22/GBF1/OBSCN/SNX27/MAPT/OSBPL8/SNX12/FLII/RAB35/ATG2A/RNF34/GOLPH3/PLEKHA5/OGT/TIRAP/LDLRAP1/SDCBP/ZFYVE1/MAPKAP1/MYO1B/SESTD1/SAP30L/PLEKHA8/PLA2G4A/DENND1C/SVIL/HIP1R/SNX11/PLEK2/ZFYVE26/BBS5/OSBP/GAB2/FCHSD2/LAPTM4B/PLCD1/EXOC1/ZFYVE19/FGD2/GOLPH3L/BTK/OSBPL5/ARHGAP9/ZFYVE28/ANXA2/AVIL/RUBCNL/TULP3/AME…
GOBP_NEGATIVE_REGULATION_OF_CELL_CYCLE_G2_M_PHASE_TRANSITION	GOBP_NEGATIVE_REGULATION_OF_CELL_CYCLE_G2_M_PHASE_TRANSITION	106	0.309624	1.63382	0.0027261	0.0319623	0.0260628	7477	tags=52%, list=40%, signal=31%	ORC1/DTL/PSMA6/TAOK3/BRCC3/NAE1/PSMD13/PLK1/PSMC6/PSME4/NABP2/AURKB/PSMC2/TRIM39/PSMC1/BRCA1/PSMC4/PSMB10/SYF2/PSME2/FAM122A/PSMD3/USP47/CHEK1/CDC6/PSMD11/ATM/PSME3/SKP1/PSMB3/PSMB7/PSMB1/NBN/ZFYVE19/PSMA2/PSMB2/AURKA/MIIP/ZNF830/VPS4A/PSMD1/PSMD5/CUL1/FOXO4/PSMB9/PSMB8/FHL1/PSMC5/RAD17/PSMC3/HUS1B/PSMD14/CDKN1A/PSMB6/TAOK2
GOBP_PHOSPHOLIPID_BIOSYNTHETIC_PROCESS	GOBP_PHOSPHOLIPID_BIOSYNTHETIC_PROCESS	263	0.236939	1.50042	0.00273297	0.0319867	0.0260827	10421	tags=63%, list=56%, signal=28%	PLA2G1B/PLA2G4C/SLC44A5/BMX/ADGRF5/PIGO/AGPAT5/PLA2G2F/INPP5J/SGMS1/PLA2G4D/PIK3C2A/PIGG/SELENOI/PI4K2B/HDHD5/PIGF/DGKE/LCLAT1/MTMR3/CHPT1/GNPAT/LPIN2/DOLPP1/FAR1/RAB4A/IDH1/SAMD8/CSNK2A1/MTMR2/MTM1/SLC44A4/SBF1/AGK/CHKA/PLA2G12A/INPP5F/GPAM/RUFY1/PIGP/AGPAT3/CDS1/PIGM/SLC44A3/PIGV/TAZ/CHP1/PIGL/PTDSS1/DGKZ/VAC14/PI4KB/INPP5E/GPAT4/PIKFYVE/SYNJ1/AJUBA/SGMS2/LPIN3/CWH43/ABHD4/ABHD8/PLEKHA8/PLA2G4A…
GOCC_PHAGOCYTIC_VESICLE_MEMBRANE	GOCC_PHAGOCYTIC_VESICLE_MEMBRANE	74	0.347283	1.70479	0.00274447	0.0320652	0.0261467	9497	tags=66%, list=51%, signal=33%	RAB11FIP1/SEC22B/SNAP23/CALR/RAB22A/HLA-C/PIKFYVE/ATP6V0C/RAB10/TLR2/VAMP3/ATP6V0E2/INPP5B/RILP/RAC2/TAP2/LAMP2/HLA-A/HLA-E/HLA-F/IRGM/RAB32/OCRL/ATP6V0A1/TCIRG1/RAB11B/HVCN1/ATP6V0A4/RAB31/TAP1/ATP6V0D2/RAPGEF1/RAB5A/ATP6V0E1/VAMP7/SYT7/CORO1A/RAB23/TLR1/RAB7B/CYBA/TLR6/LAMP1/TAPBP/ANXA3/APPL2/CYBB/RAB9B/RAB8B
GOBP_CORNIFICATION	GOBP_CORNIFICATION	97	-0.48262	-1.9268	0.00277017	0.032309	0.0263455	1648	tags=28%, list=9%, signal=26%	KRT79/KRT86/SPRR2F/KRT75/SPRR3/CELA2A/KRT40/RPTN/KRT39/SPRR2D/SPRR2G/SPRR2E/SPRR1A/KRT28/KRT27/KRT85/KRT12/CDSN/SPRR2A/KRT25/KRT3/LCE3D/KRT82/KRT35/KRT77/KRT38/LCE1A
GOBP_ANTIGEN_PROCESSING_AND_PRESENTATION_OF_PEPTIDE_ANTIGEN_VIA_MHC_CLASS_I	GOBP_ANTIGEN_PROCESSING_AND_PRESENTATION_OF_PEPTIDE_ANTIGEN_VIA_MHC_CLASS_I	98	0.32117	1.66	0.00280035	0.0326041	0.0265861	7718	tags=57%, list=41%, signal=34%	MFSD6/PSMA6/SEC22B/PSMD13/PSMC6/LNPEP/PSME4/SEC24B/CANX/SNAP23/PSMC2/SEC24D/CALR/PSMC1/PSMC4/CD207/PSMB10/PSME2/HLA-C/ERAP1/PSMD3/PDIA3/ERAP2/VAMP3/PSMD11/PSME3/PSMB3/TAP2/PSMB7/PSMB1/HLA-A/PSMA2/PSMB2/HLA-E/NCF2/HLA-F/SEC23A/FCER1G/ITGB5/PSMD1/PSMD5/PSMB9/PSMB8/PSMC5/HFE/PSMC3/TAP1/AZGP1/IKBKG/CD36/PSMD14/IKBKB/FCGR1B/PSMB6/SEC24A/PSMA7
GOBP_PROTEIN_K48_LINKED_UBIQUITINATION	GOBP_PROTEIN_K48_LINKED_UBIQUITINATION	60	0.370029	1.74198	0.00283696	0.0329729	0.0268869	6281	tags=48%, list=34%, signal=32%	NHLRC4/HACE1/UBE2G1/SKP2/BFAR/UBE2A/RNF6/KLHL3/UBE2E2/RNF5/RNF34/NMI/UBR5/TTC3/UBE2D1/UBE2B/RNF216/UBE2H/RNF126/SKP1/UBE2D3/CUL1/RNF146/PRKN/PPIA/AMFR/TOPORS/PELI1/CDC34
GOBP_REGULATION_OF_ERBB_SIGNALING_PATHWAY	GOBP_REGULATION_OF_ERBB_SIGNALING_PATHWAY	92	0.329806	1.67463	0.00289249	0.0335156	0.0273294	8577	tags=60%, list=46%, signal=32%	AGR2/HAP1/ADAM17/GPRC5A/ADRA2A/TSG101/SNX5/SH3GL2/FER/SOCS4/STAM2/CBLB/NUP62/SOS1/LGMN/CEACAM1/PSEN1/RHBDF1/MVB12B/TGFA/EPN1/PTPN18/DUSP3/HIP1R/RNF126/SH3KBP1/WDR54/CCDC88A/GRB2/SPRY1/ERBB2/EGFR/HGS/DGKD/ZFYVE28/AFAP1L2/RHBDF2/PLAUR/HBEGF/PTPN12/ARHGEF7/CBL/NEU3/VPS25/IFI6/SH3TC2/SHKBP1/PTPRJ/PTK6/EPS15L1/CDC42/GPER1/BTC/BCAR3/ITGA1
GOBP_TRANSCRIPTION_INITIATION_FROM_RNA_POLYMERASE_II_PROMOTER	GOBP_TRANSCRIPTION_INITIATION_FROM_RNA_POLYMERASE_II_PROMOTER	184	0.265019	1.57688	0.00289369	0.0335156	0.0273294	10861	tags=70%, list=58%, signal=29%	TAF4B/NR0B2/MED23/TAF1/GTF2H3/CDK4/NR2C1/NR1D2/SOX9/GTF2F2/PPARA/CREB1/PSMC6/DR1/ZNF45/NR2C2AP/MED13/TAF5/NOTCH2/MED4/GTF2E2/PSMC2/TEAD2/GTF2A2/TAF2/ERCC2/TAF11/ERCC1/PSMC4/MED10/POLR2A/GTF2H5/MED27/MED25/KAT2B/YAP1/CREBBP/NR1I3/PPM1D/NR1H2/TEAD3/RUNX2/TAF15/TAF6L/RARA/E2F2/GTF2F1/MED24/TAF9B/NRBP1/PPARD/MED7/MED1/TAF4/MAML2/ESR2/RXRA/MED30/ESR1/POLR2B/NR5A2/GTF2H2/THRB/NRBF2/CDK8/RORA/TRIM28/PSM…
GOBP_REGULATION_OF_PROTEIN_POLYMERIZATION	GOBP_REGULATION_OF_PROTEIN_POLYMERIZATION	214	0.252031	1.53635	0.00290991	0.0335871	0.0273877	10602	tags=67%, list=57%, signal=29%	TMSB15B/TUBB4A/WASF3/INPP5J/TWF1/AP1AR/PAK1/ARHGAP18/CARMIL1/PRKCD/NUMA1/JMY/FER/CDC42EP1/DYRK1A/STMN1/NCKAP1/MAPT/DCTN1/RPS3/PREX1/TRIM27/FLII/SNX9/NCK2/TOGARAM1/SSH1/WASHC5/HAX1/RAC1/MTPN/ARPC5L/ARPIN/TRIOBP/ABI2/CYFIP1/ARPC4/RASA1/GMFB/SVIL/DLG1/SPIRE2/HIP1R/VDAC2/CAPZB/COTL1/WASF1/PYCARD/FCHSD2/TMSB4X/WHAMM/OCLN/MYO1C/ADD3/SSH3/PTK2B/HSPA1A/GRB2/SNCA/BAIAP2L1/ARHGAP28/GBA2/ARL2/RICTOR/MAP1B/T…
GOBP_POSTSYNAPSE_ORGANIZATION	GOBP_POSTSYNAPSE_ORGANIZATION	156	0.261884	1.5015	0.00290637	0.0335871	0.0273877	10029	tags=60%, list=54%, signal=28%	GRID2/IL1RAPL1/CTNND2/ZMYND8/LRP8/TANC1/SHANK2/NGEF/SRCIN1/BHLHB9/CUX2/IL1RAP/ARHGAP39/SIPA1L1/GPHN/LRFN1/NDRG1/ARF4/MTMR2/LZTS3/TIAM1/ADAM10/LGMN/CRKL/EPHA7/CDK5/SYNGAP1/DNM1L/SSH1/NLGN2/DLG4/TANC2/ABI2/DIP2A/DLG1/IGF1R/ACTBL2/ZDHHC15/FYN/ARHGAP22/EPHA4/ZNF365/EEF2K/VPS35/ZNF804A/SEMA3F/CDH2/RER1/PPP1R9A/SHANK1/NRP2/CRIPT/PDLIM5/GAP43/SRGN/NRXN1/FCGR2B/ITPKA/TMEM108/KIF1A/DOCK10/APOE/NLGN4Y/LRRC…
GOBP_REGULATION_OF_BIOLOGICAL_PROCESS_INVOLVED_IN_SYMBIOTIC_INTERACTION	GOBP_REGULATION_OF_BIOLOGICAL_PROCESS_INVOLVED_IN_SYMBIOTIC_INTERACTION	183	0.262843	1.56125	0.00293491	0.0338173	0.0275754	10092	tags=60%, list=54%, signal=28%	TRIM31/SLPI/F2RL1/MID2/CCNT1/TSG101/GTF2F2/SNX3/SRPK1/TARBP2/PPARA/ILF3/DDX3X/LARP1/NELFCD/FUCA2/DDB1/P4HB/PPIH/TRIM27/TRIM26/IFIT5/UBP1/CHMP3/POLR2A/PPID/OAS1/ZC3HAV1/TRIM21/PKN2/PABPC1/RNASEL/SRPK2/TRIM11/STAT1/HEXIM1/GTF2F1/VPS37B/IFITM2/SFTPD/MDFIC/CD4/PC/TBC1D20/OAS2/PPIE/EXOC2/TRIM22/CD74/TRIM68/APOBEC3C/PDE12/PLSCR1/IFIT1/CAV2/VPS4A/LGALS9/POLR2B/NELFE/PML/NR5A2/TRIM6/ISG20/NELFB/LY6E/RAD2…
GOMF_AMIDE_BINDING	GOMF_AMIDE_BINDING	361	0.213494	1.40492	0.00295039	0.0339371	0.0276731	9550	tags=55%, list=51%, signal=27%	CCKAR/SSTR1/ACBD7/SSTR5/GHRHR/APBA2/FOLH1/APBA1/LRP8/ADRB2/DHFR/MTHFS/PANK3/POM121/ACVR1/FZD4/NOLC1/LDLRAD3/SRP54/TYMS/KPNB1/VIPR1/LNPEP/PPIL1/PPIB/HSP90AB1/GLTPD2/KPNA3/ITGA2/INHBA/VDAC1/FZD5/CACNA1B/CALR/TOMM70/ITM2B/PPIH/GHR/PFDN2/SLC19A1/AP2B1/SRD5A1/MCCC1/APBA3/PPID/KDELR2/LDLRAP1/SEC61A2/HLA-C/PPIF/PGRMC1/SEC61A1/AP2M1/CD1D/ACADVL/RTN4R/ERAP1/TNPO2/ACBD5/NQO2/RANBP6/PEX19/PLEKHA8/ERAP2/PLA2…
GOBP_NEURON_PROJECTION_EXTENSION	GOBP_NEURON_PROJECTION_EXTENSION	163	0.278158	1.6135	0.00296614	0.0340597	0.027773	8361	tags=50%, list=45%, signal=28%	NKX6-1/POU4F3/SLIT1/DCLK1/DRAXIN/NRP1/SYT17/PAK1/SEMA4B/SH3GL2/USP9X/PPP3CB/RAB21/HSP90AB1/EIF2AK4/PRKCZ/RNF6/MAPT/CDH4/GDI1/TIAM1/LLPH/SLC23A2/PLXNA3/CDK5/POSTN/ULK1/FLRT3/RYK/EMX1/SEMA4D/RTN4R/SPG11/SYT4/CYFIP1/NTN1/SEMA5A/TTL/WASF1/SEMA4F/SMURF1/FLRT1/AURKA/SYT2/WNT3/MAP1B/SEMA3F/SLC9A6/TRPV2/SLIT3/PRKN/ISLR2/NRP2/CXCL12/SEMA3C/MAP2/ZFYVE27/TMEM108/SEMA3B/ANAPC2/SRF/CPNE5/IMPACT/APOE/NRCAM/TNN…
GOMF_PHOSPHOTRANSFERASE_ACTIVITY_FOR_OTHER_SUBSTITUTED_PHOSPHATE_GROUPS	GOMF_PHOSPHOTRANSFERASE_ACTIVITY_FOR_OTHER_SUBSTITUTED_PHOSPHATE_GROUPS	20	0.526519	1.75607	0.0029738	0.034089	0.027797	5562	tags=60%, list=30%, signal=42%	PIGO/SGMS1/PIGG/SELENOI/PIGF/CHPT1/SAMD8/CDS1/PTDSS1/SGMS2/PGS1/PTDSS2
GOBP_ATP_BIOSYNTHETIC_PROCESS	GOBP_ATP_BIOSYNTHETIC_PROCESS	33	0.454388	1.78202	0.00300209	0.0343544	0.0280134	8520	tags=73%, list=46%, signal=40%	PKLR/LDHC/ATP6V1A/PPARA/PRKAG2/SLC25A12/VCP/ENO1/NUDT2/ATP6V0C/TMSB4X/UQCC3/SLC25A13/DGUOK/MT-ATP6/AK9/PID1/TREM2/DNAJC30/STOML2/SPHK2/MT-CO2/ALDOA/PPARGC1A
GOMF_SIGNAL_SEQUENCE_BINDING	GOMF_SIGNAL_SEQUENCE_BINDING	47	0.404229	1.78673	0.00304784	0.0347041	0.0282985	5433	tags=45%, list=29%, signal=32%	POM121/NOLC1/SRP54/KPNB1/KPNA3/TOMM70/AP2B1/KDELR2/SEC61A2/SEC61A1/AP2M1/TNPO2/RANBP6/PEX19/TIMM22/NUP214/TOMM40L/BRAP/TOMM20L/NFKBIA/PEX5
GOCC_HOST_CELLULAR_COMPONENT	GOCC_HOST_CELLULAR_COMPONENT	59	0.371802	1.73312	0.00305342	0.0347041	0.0282985	9422	tags=59%, list=51%, signal=29%	NUP210/POM121/NUP133/TSG101/TPR/KPNB1/SEH1L/NDC1/RAN/KPNA3/NUP62/MVB12B/NUP50/NUP35/UBA52/UBAP1/NUP214/VPS37B/VPS37A/NUP37/IFIT1/VPS37C/NUP188/NUP107/RAE1/NUP54/CD209/PF4/UBB/AAAS/VPS28/KPNA6/PI4KA/AXL/NUP85
GOMF_S_ADENOSYLMETHIONINE_DEPENDENT_METHYLTRANSFERASE_ACTIVITY	GOMF_S_ADENOSYLMETHIONINE_DEPENDENT_METHYLTRANSFERASE_ACTIVITY	150	0.278203	1.56843	0.00304826	0.0347041	0.0282985	8360	tags=51%, list=45%, signal=28%	FBLL1/TFB2M/FBXO11/TRMT61B/FDXACB1/DOT1L/PCMTD2/PRMT1/CAMKMT/CARM1/MRM1/SETD5/EHMT2/ETFBKMT/DNMT3B/SETD4/HNMT/METTL6/MEN1/ZCCHC4/PCIF1/METTL21A/SETD7/KMT5C/TRMO/SETD2/TRMT61A/PCMT1/SMYD2/N6AMT1/NSUN6/MRM2/LRTOMT/LCMT1/PRMT3/METTL5/CARNMT1/TFB1M/MEPCE/METTL3/TRMT10B/CMTR1/COQ3/MRM3/TRDMT1/MECOM/DPH5/WDR5/TRMT10C/ASH1L/SETDB2/DNMT1/NNMT/INMT/SETD3/PEMT/TRMT10A/SETD1B/SETD1A/WDR4/KMT2B/EEF1AKMT3/ASH…
GOBP_REGULATION_OF_T_CELL_ACTIVATION	GOBP_REGULATION_OF_T_CELL_ACTIVATION	311	0.225328	1.4587	0.00304955	0.0347041	0.0282985	6435	tags=42%, list=35%, signal=28%	SHH/IL1A/SH3RF1/IL23A/PLA2G2F/MYB/LCK/PAK1/IL7/IDO1/RHOH/AP3D1/TNFRSF14/RC3H1/CBLB/SDC4/PRKCZ/PTPN11/RC3H2/CD46/NKAP/DLG5/GPAM/TWSG1/RPS3/SOS1/MALT1/CEACAM1/IL4R/SART1/NCK2/ZBTB7B/SELENOK/CCR2/RAC1/DPP4/CD1D/STAT5B/PAWR/RUNX1/HSPD1/AP3B1/METTL3/DLG1/DUSP3/PNP/TFRC/RARA/NLRP3/NFKBIZ/RIPOR2/PYCARD/CYP26B1/PIK3CA/TNFRSF13C/SFTPD/CD4/FYN/ICOS/RAC2/GRB2/RIPK2/CD74/LAT/NFATC2/CTLA4/ZBTB16/HLA-A/IRF1/SO…
GOMF_RNA_HELICASE_ACTIVITY	GOMF_RNA_HELICASE_ACTIVITY	73	0.351676	1.71129	0.00306122	0.0347337	0.0283227	9727	tags=67%, list=52%, signal=32%	FANCM/DDX18/DDX47/DDX46/YTHDC2/G3BP1/DDX52/BRIP1/DDX3X/UPF1/DHX30/DDX3Y/DDX50/DDX24/DDX20/DDX31/DHX32/DHX38/DDX60L/DDX59/DHX58/DDX23/DHX37/DDX25/SUPV3L1/RAD54B/DDX6/DDX28/DDX19A/DHX57/DDX54/DDX39B/DDX39A/TDRD12/DHX29/SNRNP200/DDX60/DDX27/DDX42/DHX15/IFIH1/DDX17/DDX58/DDX19B/DDX56/AQR/TDRD9/DDX49/DDX5
GOBP_GLOBAL_GENOME_NUCLEOTIDE_EXCISION_REPAIR	GOBP_GLOBAL_GENOME_NUCLEOTIDE_EXCISION_REPAIR	26	0.475806	1.74021	0.00309643	0.0349551	0.0285032	6098	tags=46%, list=33%, signal=31%	GTF2H3/ERCC4/DDB1/ERCC2/XPC/ERCC1/GTF2H5/UBA52/DDB2/CETN2/GTF2H2/GTF2H4
GOBP_REGULATION_OF_MYELOID_CELL_DIFFERENTIATION	GOBP_REGULATION_OF_MYELOID_CELL_DIFFERENTIATION	220	0.247176	1.49812	0.00308951	0.0349551	0.0285032	9838	tags=60%, list=53%, signal=29%	THPO/TMEM178A/LOX/TESC/HDAC1/MPL/IL23A/IL5/TNRC6B/PIAS3/PRMT1/LDB1/EP300/CASP8/CREB1/HOXA5/BRD1/P4HTM/LEO1/FOXP1/AGO1/NOTCH2/KMT2E/AGO3/INHBA/TNRC6A/ZNF16/WDR61/RNF41/TCTA/CEACAM1/GNAS/TRIB1/ZNF675/ARNT/ZFP36L1/HAX1/PAF1/KAT2B/KAT7/CNOT4/STAT5B/RUNX1/CREBBP/DLL1/GPR68/HMGB2/IRF7/EIF6/RB1/STAT1/DPY30/RARA/MAFB/CD4/PTK2B/HSPA1A/MED1/CD74/ZBTB16/HMGB3/ETS1/SLC9B2/LILRB1/WDR5/IFNG/RBFOX2/LYN/ITGA2B/A…
GOBP_PHOSPHOLIPID_METABOLIC_PROCESS	GOBP_PHOSPHOLIPID_METABOLIC_PROCESS	397	0.211722	1.44519	0.00309316	0.0349551	0.0285032	10421	tags=61%, list=56%, signal=28%	PLPPR1/PLPP4/PLA1A/PLA2G1B/PLA2G4C/SLC44A5/BMX/ADGRF5/PIGO/AGPAT5/PLA2G2F/INPP5J/SGMS1/SLA2/EFR3A/PLA2G4D/SMPDL3B/PIK3C2A/GDPD1/PIGG/PLPPR3/SELENOI/PI4K2B/PLCB1/PRKCD/HDHD5/PLB1/PIGF/DGKE/LCLAT1/ABHD16A/MTMR3/LPL/CHPT1/GNPAT/LPIN2/DOLPP1/SOCS7/FAR1/RAB4A/IDH1/SAMD8/SOCS4/CSNK2A1/MTMR2/MTM1/SLC44A4/SBF1/TTC7A/AGK/CHKA/PLA2G12A/INPP5F/OSBPL8/GPAM/RUFY1/PIGP/MTMR10/AGPAT3/FAM126A/CDS1/PIGM/PNPLA6/SL…
GOBP_PROTEIN_TRANSMEMBRANE_TRANSPORT	GOBP_PROTEIN_TRANSMEMBRANE_TRANSPORT	60	0.369089	1.73756	0.00310714	0.0350169	0.0285536	7204	tags=53%, list=39%, signal=33%	PEX10/ABCA1/GRPEL2/SRP54/TOMM22/TMED10/TOMM70/GRPEL1/TRAM2/PEX6/SEC61A2/TIMM17B/SEC61A1/HSPD1/PEX12/SEC61B/TIMM22/ROMO1/AIFM1/MCL1/SEC63/TOMM40L/TOMM20L/PEX16/PEX5/TRAM1L1/SEC61G/CLU/RTN2/AZGP1/DNAJC19/TIMM17A
GOBP_TRANSMEMBRANE_RECEPTOR_PROTEIN_SERINE_THREONINE_KINASE_SIGNALING_PATHWAY	GOBP_TRANSMEMBRANE_RECEPTOR_PROTEIN_SERINE_THREONINE_KINASE_SIGNALING_PATHWAY	332	0.212928	1.39863	0.00311703	0.0350692	0.0285963	10546	tags=61%, list=57%, signal=27%	SHH/DLX1/ONECUT2/DACT2/GDF11/LOX/LEFTY1/NOMO3/CHRD/PCSK6/VASN/ADAM9/ITGB8/BMP7/ADAM17/HIPK2/ACVR1/ZFYVE16/CTDSPL2/NOMO1/NUMA1/MPP5/EP300/ARHGEF18/HTRA4/GOT1/PPARA/USP9X/CREB1/TDGF1/HSP90AB1/MEN1/UBE2O/ACVR1C/SLC33A1/EID2/NOTCH2/PELO/PRKCZ/INHBA/TWSG1/FBN2/SPRED3/OVOL2/ZFYVE9/PIN1/SDCBP/STRAP/ASPN/FAM89B/HOXA13/UBE2D1/ING2/TTK/MSX1/CREBBP/CRIM1/UBA52/LATS2/MAPK3/RUNX2/TAB1/NREP/CD109/SMURF1/GDF15/…
GOBP_SIGNAL_RELEASE	GOBP_SIGNAL_RELEASE	455	0.194564	1.31183	0.00314042	0.035273	0.0287624	9497	tags=53%, list=51%, signal=27%	NKX6-1/CCKAR/PDX1/KCNC2/CADPS/FFAR2/EPHA5/ABCC8/GAL/NOS2/SSTR5/RFX6/GHRHR/MYRIP/FAM3D/DOC2A/RAB11FIP1/MCTP2/NR0B2/GRP/APBA1/OR51E2/ABCA1/F2RL1/MYB/SLC25A6/MCU/SYT17/ADRA2A/FZD4/ZBED6/KDM5B/MCTP1/SLC25A5/AIMP1/REST/CREB1/PPP3CB/CAMK2N1/LRP5L/ERC2/ACVR1C/SNAP23/PCLO/SLC44A4/TARDBP/NKX3-1/STXBP2/PTPN11/DRD2/NMU/INHBA/C1QTNF3/TM7SF3/ABCC4/TIAM1/PARK7/PSEN1/ENSA/MPC2/GNAS/CDK5/DNM1L/ASIC1/OXCT1/BLOC1S…
GOBP_POSITIVE_REGULATION_OF_PROTEIN_TARGETING_TO_MITOCHONDRION	GOBP_POSITIVE_REGULATION_OF_PROTEIN_TARGETING_TO_MITOCHONDRION	32	0.449043	1.74841	0.00314651	0.0352821	0.0287698	5453	tags=47%, list=29%, signal=33%	HSPA1L/SREBF2/RNF31/VPS11/FZD5/HUWE1/SH3GLB1/HTRA2/RAC2/LEPROT/RHOU/UBE2D3/MICALL2/ABLIM3/BAP1
GOBP_REGULATION_OF_PHOSPHATIDYLINOSITOL_3_KINASE_ACTIVITY	GOBP_REGULATION_OF_PHOSPHATIDYLINOSITOL_3_KINASE_ACTIVITY	55	0.385992	1.76163	0.00318326	0.0356344	0.0290571	8306	tags=53%, list=45%, signal=29%	EPHA8/SLA2/VAV2/SOCS7/SOCS4/WDR91/PIK3IP1/PRKD1/PIK3R3/AMBRA1/P2RY12/PTK2B/CISH/PDGFB/TEK/LYN/KIT/CCL21/FGR/SRC/CCL19/CD19/NOD2/CCKBR/FGF2/FLT3/SOCS6/CDC42/PIK3R2
GOBP_NEGATIVE_REGULATION_OF_DOUBLE_STRAND_BREAK_REPAIR_VIA_HOMOLOGOUS_RECOMBINATION	GOBP_NEGATIVE_REGULATION_OF_DOUBLE_STRAND_BREAK_REPAIR_VIA_HOMOLOGOUS_RECOMBINATION	13	0.602722	1.76827	0.00319545	0.0356514	0.029071	4938	tags=77%, list=26%, signal=57%	PARPBP/TP53BP1/RIF1/HELB/UBQLN4/FANCB/RECQL5/KLHL15/SMCHD1/MAGEF1
GOBP_FC_RECEPTOR_MEDIATED_STIMULATORY_SIGNALING_PATHWAY	GOBP_FC_RECEPTOR_MEDIATED_STIMULATORY_SIGNALING_PATHWAY	84	0.338447	1.7125	0.00319275	0.0356514	0.029071	9278	tags=62%, list=50%, signal=31%	PLPP4/PAK1/PRKCD/VAV2/HSP90AB1/NCKAP1/ABI1/CD226/RAC1/CYFIP1/ARPC4/CD3G/ELMO2/MAPK3/PLA2G6/FCGR3A/PIK3CA/PLD2/MYO1C/FYN/WIPF3/GRB2/PLSCR1/FCER1G/LYN/ARPC5/FGR/PTPRC/SYK/CRK/SRC/PLCG2/ARPC1B/NCK1/FCGR2B/APPL1/BAIAP2/CYFIP2/WIPF2/RAPGEF1/WASF2/PTPRJ/NCKAP1L/HSP90AA1/CDC42/PIK3R2/LIMK1/WASL/APPL2/ARPC2/PIK3CB/MYO1G
GOBP_REGULATION_OF_VIRAL_LIFE_CYCLE	GOBP_REGULATION_OF_VIRAL_LIFE_CYCLE	135	0.284081	1.57159	0.00324701	0.0361663	0.0294908	8882	tags=53%, list=48%, signal=28%	TRIM31/SLPI/MID2/TSG101/SNX3/SRPK1/TARBP2/PPARA/ILF3/DDX3X/LARP1/DDB1/P4HB/PPIH/TRIM27/TRIM26/IFIT5/CHMP3/PPID/OAS1/ZC3HAV1/TRIM21/PKN2/PABPC1/RNASEL/SRPK2/TRIM11/VPS37B/IFITM2/CD4/PC/OAS2/PPIE/TRIM22/CD74/TRIM68/APOBEC3C/PDE12/PLSCR1/IFIT1/CAV2/VPS4A/LGALS9/PML/NR5A2/TRIM6/ISG20/LY6E/RAD23A/PPIA/TRIM28/EIF2AK2/MPHOSPH8/INPP5K/HLA-DRB1/HACD3/TMEM39A/FCN3/TOP2B/PARP10/IFI16/STAU1/APOBEC3H/CD209/LG…
GOBP_REGULATION_OF_ENDOTHELIAL_CELL_MIGRATION	GOBP_REGULATION_OF_ENDOTHELIAL_CELL_MIGRATION	159	0.278683	1.61782	0.00326759	0.0362745	0.0295791	9478	tags=57%, list=51%, signal=28%	ADAM17/PIK3C2A/NRP1/KRIT1/PDCD10/TDGF1/DNAJA4/FOXP1/BCAS3/CARD10/GPI/CALR/SASH1/PDCD6/LGMN/CEACAM1/ITGB1BP1/NFE2L2/MAP3K3/RAC1/AAMP/SP1/SMOC2/ZNF580/GLUL/ADGRB1/SEMA5A/PRCP/PRKD1/JUP/STAT5A/SP100/TMSB4X/ANGPT2/GADD45A/PTK2B/SRPX2/HDAC5/RHOB/SCARB1/ETS1/PDGFB/TEK/SERPINF1/PLPP3/HDAC9/NOS3/PIK3CD/GPLD1/PRKD2/ATOH8/NRP2/RIN2/VEGFC/DCN/SPRED1/APOE/PTPRM/PRKCA/FUT1/RHOJ/RRAS/BMP4/FGF2/ZC3H12A/GRN/DLL4…
GOBP_ALPHA_AMINO_ACID_METABOLIC_PROCESS	GOBP_ALPHA_AMINO_ACID_METABOLIC_PROCESS	177	0.261802	1.53781	0.00326647	0.0362745	0.0295791	7363	tags=46%, list=39%, signal=28%	TDO2/BAAT/GLDC/ACMSD/NOS2/TAT/CBSL/BHMT/CDO1/DHFR/MTHFS/SHMT2/ALDH5A1/ALDH18A1/NOS1/GART/GOT1/IDO1/GFPT1/ODC1/ACAT1/GMPS/CTPS2/SLC25A12/AZIN2/PARK7/RIDA/NOXRED1/DDAH2/AASS/HSD17B10/ASS1/MTR/GCLC/THNSL2/DDAH1/GLUD1/GLUL/PIPOX/ASL/GLUD2/GCLM/SEPHS1/CRYM/GLS/GCAT/ACCS/ALDH8A1/AMT/ART4/ASRGL1/AZIN1/SDSL/MTHFR/SEPSECS/NOS3/SIRT4/UROC1/AHCY/SMS/HOGA1/FAH/CPS1/PEMT/SLC39A8/MTRR/DCT/GPT/ATCAY/QDPR/KYAT1/…
GOCC_RNAI_EFFECTOR_COMPLEX	GOCC_RNAI_EFFECTOR_COMPLEX	14	0.575738	1.72777	0.00329858	0.0365211	0.0297801	6003	tags=64%, list=32%, signal=44%	TARBP2/AGO1/AGO3/TNRC6A/XPO5/SND1/DICER1/DDX6/AGO4
GOBP_ORGANIC_HYDROXY_COMPOUND_BIOSYNTHETIC_PROCESS	GOBP_ORGANIC_HYDROXY_COMPOUND_BIOSYNTHETIC_PROCESS	238	0.244188	1.52354	0.00330619	0.0365211	0.0297801	10199	tags=63%, list=55%, signal=29%	BAAT/CYP8B1/ASAH2/TPH1/ELOVL6/GCH1/INSM1/CYP27B1/INSIG2/DHFR/LDHC/IPPK/INSIG1/CLCN2/SLC27A2/ACER2/REST/KPNB1/GOT1/PTS/SREBF2/RAN/AGK/PRKAG2/ERLIN2/GPAM/SCD/AKR1C3/ACOT8/PARK7/SEC14L2/PRKAA2/PER2/OSBPL1A/HSD17B10/MBTPS1/NFYC/NFYB/SP1/CYP51A1/MFSD12/CYP46A1/SPHK1/APOB/FDPS/SRD5A3/HSD3B7/OSBP/HRH1/G6PD/HMGCS2/CYP2R1/PTK2B/PMVK/SNCA/HSD17B1/TM7SF2/CFTR/CYB5R3/PLEK/ZEB2/IFNG/PTAFR/CES1/ITPKC/SOD1/OSBP…
GOBP_POSITIVE_REGULATION_OF_CYTOSKELETON_ORGANIZATION	GOBP_POSITIVE_REGULATION_OF_CYTOSKELETON_ORGANIZATION	212	0.250736	1.52056	0.0033018	0.0365211	0.0297801	8236	tags=52%, list=44%, signal=30%	WASF3/F2RL1/EPHA1/TRPV4/AP1AR/NRP1/PAK1/CARMIL1/NUMA1/JMY/FER/CENPJ/CDC42EP1/FHOD1/BCAS3/SDC4/NUP62/NCKAP1/MAPT/DCTN1/RPS3/PFDN2/TRIM27/TSC1/ITGB1BP1/PLXNA3/SNX9/SPAG5/NCK2/CDK5/ARHGEF10/TOGARAM1/DYNC1H1/WASHC5/HAX1/RAC1/NF2/ARPC5L/ARPIN/GPSM2/ABI2/TESK1/CYFIP1/ARPC4/GMFB/DLG1/SPIRE2/HIP1R/SEMA5A/SWAP70/WASF1/RHOC/PYCARD/FCHSD2/WHAMM/OCLN/MYO1C/PTK2B/HSPA1A/CCDC88A/GRB2/BAIAP2L1/CFL2/P2RX7/ARL2/R…
GOMF_PHOSPHOTYROSINE_RESIDUE_BINDING	GOMF_PHOSPHOTYROSINE_RESIDUE_BINDING	44	0.415705	1.80445	0.00332321	0.0366485	0.0298841	8558	tags=66%, list=46%, signal=36%	LCK/VAV2/CBLB/PTPN11/CRKL/SHC1/NCK2/LDLRAP1/SHB/RASA1/MAPK3/PIK3R3/GRB2/SH3BP2/ZAP70/SHE/FGR/SYK/CRK/PTPN6/PLCG2/CBL/ABL2/SHF/SHD/SH2D3C/PTPN5/PIK3R2/BCAR3
GOBP_AMYLOID_PRECURSOR_PROTEIN_CATABOLIC_PROCESS	GOBP_AMYLOID_PRECURSOR_PROTEIN_CATABOLIC_PROCESS	53	0.385395	1.74782	0.00336162	0.0369368	0.0301192	8240	tags=57%, list=44%, signal=32%	RTN1/HAP1/ADAM17/NCSTN/IFNGR1/DYRK1A/TMED10/APH1A/ADAM10/PSEN1/PIN1/ABCA7/SP1/RTN3/EPHA4/SPON1/IFNG/LYN/RELA/BACE1/CLU/RTN2/APOE/CHRNA7/GGA3/AGER/BIN1/IGF1/ROCK2/TNF
GOBP_NON_MOTILE_CILIUM_ASSEMBLY	GOBP_NON_MOTILE_CILIUM_ASSEMBLY	51	0.387547	1.74242	0.00336593	0.0369368	0.0301192	9239	tags=67%, list=50%, signal=34%	BBS7/HAP1/PIBF1/CEP131/CEP350/IFT74/BBS2/TMEM216/BBS1/C2CD3/DCTN1/CEP126/DYNC2H1/RPGRIP1L/TOGARAM1/INTU/MAP4/CEP89/ATMIN/WRAP73/DYNLL1/IFT57/MAK/CCDC13/FUZ/IFT122/CEP250/IFT80/IFT140/CEP135/BBS10/TMEM80/ARL13A/PCM1
GOBP_RESPONSE_TO_HYDROGEN_PEROXIDE	GOBP_RESPONSE_TO_HYDROGEN_PEROXIDE	127	0.293281	1.61616	0.00335759	0.0369368	0.0301192	11201	tags=71%, list=60%, signal=28%	TRPM2/ECT2/MAP3K5/MAPK13/ADAM9/MYB/HDAC2/BECN1/ERN1/PRKCD/APEX1/PDCD10/PRDX3/PDE8A/SETX/PPP5C/RPS3/CBX8/ANKZF1/PARK7/NFE2L2/PPP2CB/MAPK7/PPIF/PAWR/DUSP1/SIGMAR1/ZNF580/GPX1/SOD2/SPHK1/SDC1/FYN/PTK2B/RHOB/COL1A1/ETS1/MAP1LC3A/ADA/PCGF2/SOD1/CRK/SRC/FXN/MB/RELA/CYP1B1/GNAO1/TXN/HSF1/HBB/RIPK3/IMPACT/KDM6B/MT-ND5/PDGFD/HDAC6/MT-ND6/PPP1R15B/GPR37L1/IL6/HBA2/EZH2/HBA1/KCNA5/BAD/HMOX1/CRYAB/CAPN2/AXL/…
GOBP_RESPONSE_TO_FUNGUS	GOBP_RESPONSE_TO_FUNGUS	45	-0.573295	-1.93246	0.00338627	0.0370941	0.0302474	1653	tags=27%, list=9%, signal=24%	ARG1/RNASE7/HTN1/DEFA6/DCD/IL17A/DEFA5/CLEC6A/DEFA3/DEFB114/DEFB106B/DEFA1B
GOBP_PHAGOCYTOSIS	GOBP_PHAGOCYTOSIS	262	0.231998	1.46654	0.00339136	0.0370941	0.0302474	9448	tags=56%, list=51%, signal=28%	PLPP4/SFTPA1/FCN2/C4B/MST1R/CDC42SE2/F2RL1/CD302/ARHGAP12/TXNDC5/BECN1/PAK1/PRKCD/TGM2/SNX3/VAV2/RHOH/ELMO3/HSP90AB1/C1orf43/ITGA2/NCKAP1/CALR/ABI1/LMAN2/RAC1/RAB11FIP2/ABCA7/PIKFYVE/SPG11/TUSC2/CYFIP1/ARPC4/IRF8/CD3G/ELMO2/MAPK3/MYH9/PLA2G6/ANXA11/RAB14/C4A/FCGR3A/ADGRB1/TLR2/SPHK1/RARA/PYCARD/ITGAL/PIK3CA/PLD2/MYO1C/SFTPD/FYN/EIF2AK1/WIPF3/RAC2/GRB2/ADORA2A/CLEC7A/SCARB1/NCF2/IL2RG/MSR1/PLSCR1/…
GOBP_POSITIVE_REGULATION_OF_VIRAL_PROCESS	GOBP_POSITIVE_REGULATION_OF_VIRAL_PROCESS	91	0.318698	1.6193	0.00343833	0.0375463	0.0306161	9896	tags=64%, list=53%, signal=30%	CCNT1/TSG101/GTF2F2/SRPK1/TARBP2/PPARA/DDX3X/LARP1/NELFCD/DDB1/P4HB/PPIH/CHMP3/POLR2A/PPID/TRIM21/PKN2/PABPC1/SRPK2/TRIM11/GTF2F1/VPS37B/MDFIC/CD4/PC/TBC1D20/PPIE/CD74/PDE12/IFIT1/CAV2/VPS4A/LGALS9/POLR2B/NELFE/NR5A2/NELFB/RAD23A/PPIA/HLA-DRB1/HACD3/POLR2I/RSF1/TMEM39A/TOP2B/STAU1/CD209/LGALS1/TMEM250/VAPA/KPNA6/POLR2K/AXL/CHMP4B/POLR2D/SUPT4H1/CHMP2B/RAB7A
GOBP_CYTOPLASMIC_MICROTUBULE_ORGANIZATION	GOBP_CYTOPLASMIC_MICROTUBULE_ORGANIZATION	62	0.367854	1.74594	0.00345846	0.0377045	0.0307452	9731	tags=69%, list=52%, signal=33%	TRPV4/HOOK2/NUMA1/KPNB1/FIGNL1/CENPJ/MAPT/DCTN1/TUBGCP2/CEP126/WDR73/DYNC1H1/CHP1/FIGNL2/DLG1/TUBGCP4/DST/CCDC88A/KATNAL2/KATNA1/CCDC88B/CLIP2/SLK/TPPP/PLK3/TUBGCP5/CLIP4/CEP120/FSD1/CRIPT/FIGN/CCDC88C/KATNAL1/CCDC13/STMN3/CLASP1/CIB1/CAMSAP1/HOOK3/PCM1/HOOK1/MAP10/DVL1
GOCC_NUCLEAR_PERIPHERY	GOCC_NUCLEAR_PERIPHERY	126	0.292973	1.61395	0.00347822	0.0378582	0.0308704	9210	tags=58%, list=49%, signal=30%	GHRHR/CENPF/PSMA6/YEATS4/MYB/LMNB1/SMC3/PRKCD/STAG1/NUMA1/ATXN3/TPR/HAT1/MAEA/SRPK1/EBNA1BP2/PSPC1/YY1/MEN1/KIN/POLA1/OGG1/PRR14/PRKCZ/MAPT/DCAF7/TINF2/ATN1/RUVBL2/THOC1/NUP35/NARF/MBD1/RNASEL/GMCL1/EIF6/PIAS4/CLIC4/CFL2/SATB1/RGS12/HNRNPM/KRT8/RUNX1T1/PML/SORBS1/LMNA/CENPW/NUP107/IFFO1/FIGN/ALOX5/CASK/HNRNPU/SNW1/AKAP8L/DDX39B/MATR3/PAXIP1/DNMT3A/ZNF350/RUVBL1/NONO/MORC3/UHRF1/VIM/CFL1/HLCS/ZNF3…
GOCC_SM_LIKE_PROTEIN_FAMILY_COMPLEX	GOCC_SM_LIKE_PROTEIN_FAMILY_COMPLEX	79	0.345141	1.71638	0.00348532	0.0378738	0.0308831	9233	tags=58%, list=50%, signal=30%	SMN2/GEMIN8/SNRPF/SNRPG/SF3B1/SF3A3/RBMX2/PRPF3/USP39/PRPF6/PRPF39/SNRPA1/PPIH/DDX20/SART1/STRAP/LSM4/PRPF8/SNRPB/MEPCE/CD2BP2/HEXIM1/PRPF4/LSM10/SNRPB2/LSM5/LSM3/SART3/DDX23/LSM2/TGS1/GEMIN6/HTATSF1/LARP7/DDX39B/SNRPN/PRPF40B/SNRNP200/SF3A1/SNRPC/SNRNP40/SF3B6/SLU7/GEMIN4/PRPF18/SNRPD3
GOMF_TRANSLATION_ACTIVATOR_ACTIVITY	GOMF_TRANSLATION_ACTIVATOR_ACTIVITY	13	-0.764044	-1.95627	0.00350275	0.0379848	0.0309737	547	tags=31%, list=3%, signal=30%	DAZL/DAZ1/DAZ4/DAZ3
GOBP_UDP_N_ACETYLGLUCOSAMINE_BIOSYNTHETIC_PROCESS	GOBP_UDP_N_ACETYLGLUCOSAMINE_BIOSYNTHETIC_PROCESS	11	0.622161	1.72036	0.0035069	0.0379848	0.0309737	4908	tags=73%, list=26%, signal=54%	AMDHD2/PGM3/GFPT1/GNPNAT1/RENBP/UAP1/UAP1L1/GNPDA1
GOBP_GLUTAMINE_FAMILY_AMINO_ACID_METABOLIC_PROCESS	GOBP_GLUTAMINE_FAMILY_AMINO_ACID_METABOLIC_PROCESS	68	0.358536	1.72321	0.00351938	0.0379968	0.0309835	6327	tags=46%, list=34%, signal=30%	NOS2/TAT/MTHFS/ALDH5A1/ALDH18A1/NOS1/GOT1/GFPT1/GMPS/CTPS2/SLC25A12/NOXRED1/DDAH2/ASS1/GCLC/DDAH1/GLUD1/GLUL/ASL/GLUD2/GCLM/GLS/ART4/ASRGL1/NOS3/SIRT4/UROC1/FAH/CPS1/SLC39A8/ATCAY
GOCC_CONDENSED_CHROMOSOME_CENTROMERIC_REGION	GOCC_CONDENSED_CHROMOSOME_CENTROMERIC_REGION	113	0.309754	1.65559	0.00351884	0.0379968	0.0309835	9765	tags=68%, list=52%, signal=33%	NEK2/SGO1/CENPF/CENPA/SKA1/SS18L1/ZWINT/ORC2/TP53BP1/CENPU/NUP133/PLK1/SEH1L/CLASP2/PPP1CC/AURKB/CENPC/KMT5C/DYNLT3/CFDP1/SPAG5/LRWD1/ITGB3BP/SKA3/SKA2/KNSTRN/CENPS/MEAF6/CBX3/NCAPD2/TEX14/CENPM/CDT1/DSN1/SPC25/NUP37/NDE1/DCTN5/DYNC1I1/CENPW/CENPN/NUP107/REC8/BUB3/RASSF2/MAD1L1/PELI1/HSF1/CKAP5/HNRNPU/ZNF276/BOD1L1/BOD1/FBXO28/BUB1B/MIS12/SPDL1/ERCC6L/CLASP1/SYCP2L/PMF1/CENPO/HJURP/MIS18BP1/CENPE…
GOCC_KINETOCHORE	GOCC_KINETOCHORE	133	0.295964	1.62868	0.00355366	0.0382908	0.0312232	8585	tags=59%, list=46%, signal=32%	NEK2/SGO1/CENPF/CENPA/SKA1/SS18L1/ZWINT/ORC2/TP53BP1/CENPU/NUP133/TPR/PLK1/SEH1L/SUGT1/CLASP2/PPP1CC/AURKB/DCTN1/CENPC/DYNLT3/CFDP1/PSEN1/KIF22/SPAG5/LRWD1/ITGB3BP/SKA3/SKA2/PPP1R12A/KNSTRN/TTK/CENPS/KAT2B/MEAF6/TEX14/CENPM/CDT1/DYNC1LI2/DSN1/CENPI/SPC25/NUP37/NDE1/DCTN5/DYNLL1/DYNC1I1/CENPW/CENPN/NUP107/REC8/BUB3/FBXW11/RASSF2/MAD1L1/PELI1/HSF1/CKAP5/HNRNPU/SUMO3/ZNF276/APC/BOD1L1/BOD1/FBXO28/BU…
GOBP_REGULATION_OF_CELL_SHAPE	GOBP_REGULATION_OF_CELL_SHAPE	146	0.286764	1.62092	0.00355807	0.0382908	0.0312232	9491	tags=55%, list=51%, signal=27%	WASF3/ATP10A/COCH/CDC42SE2/GAS2/FMNL2/PHIP/ARHGAP18/ARHGEF18/BRWD3/RHOH/CDC42EP1/PARVB/CFDP1/PLXNA3/RAC1/FMNL1/SEMA4D/CYFIP1/RASA1/MYH9/DLG1/BRWD1/SH3KBP1/RHOC/FYN/FGD1/PTK2B/RAC2/RHOB/FGD2/CSF1R/RHOU/PRAG1/KIT/FGD6/FGR/FGD3/CRK/CCL2/PLXND1/DNMBP/DLC1/RND3/RAC3/FMNL3/ARHGAP35/WDPCP/RHOBTB1/BAIAP2/RHOJ/ERMN/CCL11/ITGA7/RND1/EPB41/LST1/BAMBI/TAOK2/ICAM1/P2RY1/SLC26A5/ZMPSTE24/PLXNB3/CCL24/ITGB2/SEM…
GOBP_EMBRYONIC_PLACENTA_MORPHOGENESIS	GOBP_EMBRYONIC_PLACENTA_MORPHOGENESIS	23	0.494793	1.72772	0.00357779	0.0384367	0.0313422	5998	tags=65%, list=32%, signal=44%	BMP7/NCOA1/GJB5/ZNF568/ST14/FZD5/SETD2/SPINT2/ZFP36L1/SPINT1/GRB2/WNT7B/ADM/RSPO3/TRIM28
GOBP_SMOOTHENED_SIGNALING_PATHWAY	GOBP_SMOOTHENED_SIGNALING_PATHWAY	123	0.29401	1.60722	0.00358313	0.0384367	0.0313422	11702	tags=74%, list=63%, signal=28%	NKX6-1/PDX1/NKX2-2/SHH/BBS7/STK36/HIPK2/B9D1/CTNNA1/C2CD3/DLG5/PTCH1/HERC4/DYNC2H1/DISP2/RPGRIP1L/NDST1/VCP/INTU/TUBD1/TCTN3/MAP3K10/CREBBP/SUFU/MGRN1/DCDC2/RB1/PRKACB/SHOX2/EVC2/SERPINE2/HHAT/KIF7/CD3E/GAS1/IFT20/TULP3/TTC23/IFT57/WDR19/NSDHL/RORA/HES1/STIL/WDPCP/SSNA1/CC2D2A/SCUBE1/KCTD6/BOC/EXT1/GLI3/FUZ/IFT122/GPR37L1/FOXA1/TXNDC15/SMO/IFT27/IFT80/IFT140/PTCH2/PDCL/SFRP1/KIAA0586/EVC/IHH/HHIP…
GOBP_POSITIVE_REGULATION_OF_TUMOR_NECROSIS_FACTOR_SUPERFAMILY_CYTOKINE_PRODUCTION	GOBP_POSITIVE_REGULATION_OF_TUMOR_NECROSIS_FACTOR_SUPERFAMILY_CYTOKINE_PRODUCTION	86	0.327428	1.6584	0.00361616	0.0387289	0.0315804	9403	tags=66%, list=50%, signal=33%	IL1A/IL23A/RASGRP1/ARFGEF2/HDAC2/LPL/IFNGR1/PTPN11/FZD5/PSEN1/TIRAP/SELENOK/CCR2/TLR2/PYCARD/RIPK2/MAPKAPK2/CLEC7A/HLA-E/JAK2/IFNG/PTAFR/LGALS9/CD14/PTPRC/SYK/ORM2/CCL19/LY96/TICAM1/NOD2/MYD88/CLU/NFATC4/LILRA5/NOD1/TLR3/APP/AGER/CD36/ARHGEF2/MIF/IL6/ORM1/C1QTNF4/PTPRJ/TLR4/PF4/TYROBP/TLR1/IFIH1/CYBA/DDX58/SASH3/CARD9/AZU1/ISL1
GOBP_CELLULAR_RESPONSE_TO_TOPOLOGICALLY_INCORRECT_PROTEIN	GOBP_CELLULAR_RESPONSE_TO_TOPOLOGICALLY_INCORRECT_PROTEIN	164	0.269731	1.5582	0.0036521	0.0389888	0.0317924	9617	tags=60%, list=52%, signal=29%	PACRG/AGR2/UGGT2/TMTC4/ERN1/HYOU1/EP300/ATXN3/BFAR/HSPA1L/GFPT1/TMEM33/CANX/DDX11/CREBRF/RHBDD1/CLGN/DNAJC3/CUL3/DCTN1/CALR/TM7SF3/SERP1/RNF5/PIGBOS1/SHC1/UGGT1/NCK2/NFE2L2/SRPRB/VCP/GOSR2/FKBP14/CREB3L4/YIF1A/ABCA7/ACADVL/MBTPS1/TATDN2/KLHDC3/HSPD1/DNAJB12/RNF126/HDGF/CREB3/HSPA1A/KLHL15/HSP90B1/RHBDD2/EDEM1/CREB3L2/ERN2/PTPN1/CCL2/LMNA/PRKN/DDRGK1/AMFR/NCK1/HSF1/RNF175/SRPRA/AUP1/SERP2/HERPUD2/…
GOBP_REGULATION_OF_ANIMAL_ORGAN_MORPHOGENESIS	GOBP_REGULATION_OF_ANIMAL_ORGAN_MORPHOGENESIS	173	0.25876	1.51545	0.00365168	0.0389888	0.0317924	10502	tags=64%, list=56%, signal=28%	WT1/SHH/TBX1/ANKRD6/SIX4/BMP7/PSMA6/FZD4/SOX9/CLTC/PSMD13/PSMC6/PSME4/SEC24B/TACSTD2/PSMC2/MLLT3/FZD5/PSMC1/LGR4/PSMC4/TIAM1/AP2A2/AP2B1/PSMB10/PSME2/CELSR1/RYK/RAC1/AP2M1/MSX1/PSMD3/FZD3/PSMD11/PSME3/SMURF1/PSMB3/SPRY1/PSMB7/PSMB1/PSMA2/PSMB2/PRICKLE2/AP2S1/PSMD1/PSMD5/PAX8/BMPR1A/AJAP1/DVL2/PRICKLE1/RSPO3/PSMB9/PSMB8/GPC6/SOX8/VANGL1/AHI1/FGF7/PSMC5/WNT2/SMURF2/PSMC3/ROBO2/GRHL3/WNT9B/HOXB7/CSF…
GOBP_POSITIVE_REGULATION_OF_NEUROGENESIS	GOBP_POSITIVE_REGULATION_OF_NEUROGENESIS	207	0.252723	1.534	0.00366108	0.0390223	0.0318197	9107	tags=58%, list=49%, signal=30%	NKX6-1/NKX2-2/SHH/IL1RAPL1/RASSF10/HDAC1/LRP8/XRCC2/HAP1/MYB/SS18L1/HDAC2/BHLHB9/CUX2/NRP1/PAK1/FAIM/RAB21/CHODL/NUMB/PPP1CC/SRRT/DRD2/MAPT/CDH4/PRPF19/GDI1/TIAM1/PARP6/PLXNA3/ASCL1/CUX1/DNM1L/IST1/BDNF/SEMA4D/SPINT1/PRKCI/CYFIP1/FZD3/NTN1/TLR2/DICER1/SEMA5A/RGS14/SHOX2/NPTN/ZNF335/EPHA4/SERPINE2/WNT3/IL6ST/NAP1L1/ZNF365/MAP1B/EEF2K/SERPINF1/IFNG/LTA/LYN/KIT/TRPV2/EGR2/PLXND1/ISLR2/TSPO/TNFRSF1B/…
GOBP_POSITIVE_REGULATION_OF_CANONICAL_WNT_SIGNALING_PATHWAY	GOBP_POSITIVE_REGULATION_OF_CANONICAL_WNT_SIGNALING_PATHWAY	143	0.284155	1.5906	0.00368043	0.0391661	0.031937	10371	tags=64%, list=56%, signal=29%	SCEL/PSMA6/TMEM198/CSNK1G3/CSNK1G1/NLE1/WNK2/USP8/PSMD13/PSMC6/PSME4/DDX3X/AXIN2/CSNK1E/PSMC2/AXIN1/WNK1/PSMC1/LGR4/PSMC4/PSMB10/PSME2/UBR5/VCP/PIN1/UBE2B/YAP1/PSMD3/TMEM9/USP47/TBL1X/TRPM4/SEMA5A/JUP/PSMD11/PSME3/PSMB3/PSMB7/PSMB1/COL1A1/PSMA2/PSMB2/EGFR/PSMD1/PSMD5/CTDNEP1/PPM1B/ZBED3/RNF146/SRC/RSPO3/PSMB9/NFKB1/PSMB8/DAAM2/PSMC5/SFRP4/SULF2/SMURF2/PSMC3/PPM1A/PSMD14/PTK7/KANK1/BAMBI/PSMB6/PSM…
GOMF_TRANSCRIPTION_COREPRESSOR_ACTIVITY	GOMF_TRANSCRIPTION_COREPRESSOR_ACTIVITY	176	0.267453	1.56061	0.00370565	0.0393718	0.0321047	9591	tags=65%, list=51%, signal=32%	MLIP/HDAC1/BCOR/NR0B2/GMNN/ZMYND8/CASP8AP2/HIPK2/IRF2BP2/TSG101/KDM5B/RBBP8/APEX1/HDAC4/DNMT3B/DR1/BRD7/EID2/SRSF2/PIAS1/HDAC3/RCOR3/ATN1/MYBBP1A/PARP9/RUVBL2/SIRT7/AASS/MIER1/URI1/AJUBA/YAP1/MAP3K10/TLE6/PAWR/CREBBP/SUFU/DNAJB1/CTBP2/SIAH2/RB1/BTG2/TBL1X/HDGF/N4BP2L2/SFMBT1/TAF9B/CRYM/HSPA1A/BEND6/MED1/TRIM22/PIAS4/MTA3/CBFA2T2/DMAP1/SIN3B/LMCD1/FHL2/TRERF1/RBFOX2/MTA1/HDAC9/RIOX2/RUNX1T1/NRIP1/…
GOMF_SINGLE_STRANDED_DNA_ENDODEOXYRIBONUCLEASE_ACTIVITY	GOMF_SINGLE_STRANDED_DNA_ENDODEOXYRIBONUCLEASE_ACTIVITY	10	0.656611	1.76349	0.00371647	0.0394241	0.0321473	4645	tags=50%, list=25%, signal=38%	ERCC4/RBBP8/ERCC1/DCLRE1C/RAD50
GOBP_REGULATION_OF_CENTRIOLE_REPLICATION	GOBP_REGULATION_OF_CENTRIOLE_REPLICATION	21	0.512908	1.73884	0.00384542	0.0405924	0.0331	6520	tags=57%, list=35%, signal=37%	MDM1/CENPJ/ALMS1/NPM1/NUP62/BRCA1/KAT2B/KAT2A/CEP120/STIL/C10orf90/RBM14
GOBP_POSITIVE_REGULATION_OF_PLASMA_MEMBRANE_BOUNDED_CELL_PROJECTION_ASSEMBLY	GOBP_POSITIVE_REGULATION_OF_PLASMA_MEMBRANE_BOUNDED_CELL_PROJECTION_ASSEMBLY	101	0.321334	1.66564	0.0038509	0.0405924	0.0331	9088	tags=59%, list=49%, signal=31%	ZMYND8/F2RL1/HAP1/NRP1/HDAC4/CDC42EP1/FNBP1L/MARK4/BCAS3/NCKAP1/RALA/AKIRIN1/EPS8L2/RAC1/DEF8/MNS1/ABI2/EPS8L1/CYFIP1/ATMIN/PLEK2/MIEN1/RIPOR2/PIK3CA/FAM98A/OCLN/P2RY12/CCDC88A/RAC2/COBL/P2RX7/FSCN1/KIT/CCL21/TGFBR1/TENM2/WRAP73/EPS8L3/DYNLL1/AVIL/CCL19/CEP120/ARHGAP35/TGFB3/APC/SRF/AUTS2/FRMD7/FUZ/ANLN/WASF2/CDC42/SAXO1/DOCK11/CEP135/WASL/CDC42EP3/CARMIL2/NEURL1/ARPC2
GOBP_REGULATION_OF_ALPHA_BETA_T_CELL_ACTIVATION	GOBP_REGULATION_OF_ALPHA_BETA_T_CELL_ACTIVATION	98	0.317025	1.63857	0.00383592	0.0405924	0.0331	6435	tags=49%, list=35%, signal=32%	SHH/SH3RF1/IL23A/MYB/AP3D1/TNFRSF14/RC3H1/CBLB/PRKCZ/RC3H2/NKAP/TWSG1/MALT1/IL4R/ZBTB7B/CCR2/RUNX1/AP3B1/PNP/RARA/NLRP3/NFKBIZ/RIPK2/ZBTB16/HLA-A/IRF1/HLA-E/PRDM1/ZAP70/CD3E/LILRB1/RASAL3/IFNG/LGALS9/CD274/ADA/MAPK8IP1/VSIR/PTPRC/SYK/CCL19/PRKCQ/PTPN22/JAK3/HLA-DRB1/BCL6/RUNX3/HFE
GOBP_POSITIVE_REGULATION_OF_RESPONSE_TO_BIOTIC_STIMULUS	GOBP_POSITIVE_REGULATION_OF_RESPONSE_TO_BIOTIC_STIMULUS	239	0.243613	1.52265	0.00384355	0.0405924	0.0331	8393	tags=54%, list=45%, signal=30%	FFAR2/MMP12/MUC12/MUC3A/MUC5B/SH2D1A/COCH/F2RL1/RASGRP1/PSMA6/TXK/POLR3B/PAK1/PRKCD/EP300/MUC1/RPS6KA5/PSMD13/PSMC6/TAB3/PSME4/PSPC1/POLR3F/NRAS/PSMC2/POLR3G/RIOK3/PSMC1/TOMM70/SASH1/KRAS/PSMC4/MALT1/XRCC6/PSMB10/SLC22A13/NMI/PSME2/MUC4/PARP9/RPS19/ANKRD17/CD226/CD1D/STAT5B/PSMD3/CREBBP/CLEC10A/HSPD1/IRF3/HMGB2/IRF7/HPX/TAB1/PRKACB/HEXIM1/PSMD11/PYCARD/DHX58/PSME3/SKP1/FYN/PSMB3/MED1/RELB/PSMB7/P…
GOCC_PHOTORECEPTOR_DISC_MEMBRANE	GOCC_PHOTORECEPTOR_DISC_MEMBRANE	19	-0.715429	-1.99303	0.00390458	0.0410934	0.0335085	1518	tags=42%, list=8%, signal=39%	GRK7/RHO/GUCA1A/GNAT1/GUCA1C/OPN1LW/OPN1MW/OPN1MW2
GOBP_REGULATION_OF_PROTEIN_DEPHOSPHORYLATION	GOBP_REGULATION_OF_PROTEIN_DEPHOSPHORYLATION	135	0.280468	1.5516	0.00392612	0.0412551	0.0336404	9171	tags=54%, list=49%, signal=28%	PPP4R4/PPP1R1B/CDCA2/PPP2R2A/PPP4R1/PRKCD/PPP1R14B/MFHAS1/HSP90AB1/MASTL/PPP6R1/PPP1R2/PPP1R10/CALM2/DRD2/SHOC2/PPP1R11/ARPP19/TSC1/YWHAB/ENSA/CAMTA1/SYMPK/FAM122A/PPP1R37/PIN1/PPP1R12A/PPP1R8/PPME1/URI1/YWHAE/PPP2R3A/SLC39A10/PPP4R2/SWAP70/ELFN1/SMPD1/IGFBP3/HSP90B1/JAK2/PPP1R35/CDH5/DMPK/PTPRC/CD33/CALM1/PPP1R14A/DLC1/PPIA/PPP1R14D/EIF2AK2/ELFN2/RCAN3/BOD1L1/BOD1/PPP2R2B/PPP6R3/PPP1R15B/IKBKB/P…
GOBP_NUCLEAR_EXPORT	GOBP_NUCLEAR_EXPORT	197	0.257104	1.5556	0.00393339	0.0412666	0.0336498	8106	tags=51%, list=43%, signal=29%	NUP210/BARD1/ABCE1/POM121/IWS1/CTDSPL2/AKAP13/CAMK1/NUP133/RIOK2/TPR/NEMF/NOP9/SEH1L/FIP1L1/CPSF2/CPSF3/NDC1/UPF1/RBM22/LSG1/NPM1/SRSF2/SMG7/RAN/CSE1L/NUP62/CPSF6/SMG6/PTPN11/MCM3AP/RNPS1/CALR/NUTF2/XPO5/MALT1/TSC1/SRSF5/UPF2/PARK7/SETD2/SYMPK/CDK5/HNRNPA1/NUP50/RANBP3/CHP1/SIRT7/CPSF4/THOC1/NUP35/DHX38/YWHAE/AGFG1/EIF5A/EIF6/DUSP16/LZTS2/NCBP1/NUP214/NXF1/SP100/TCF7L2/SMURF1/CCHCR1/SARNP/PKD1/NU…
GOBP_CENTRIOLE_CENTRIOLE_COHESION	GOBP_CENTRIOLE_CENTRIOLE_COHESION	14	0.572326	1.71753	0.00395175	0.0412943	0.0336723	3511	tags=57%, list=19%, signal=46%	CNTLN/NEK2/SGO1/RTTN/DCTN1/CEP44/ODF2/CEP68
GOBP_VESICLE_TARGETING_TO_FROM_OR_WITHIN_GOLGI	GOBP_VESICLE_TARGETING_TO_FROM_OR_WITHIN_GOLGI	73	0.347456	1.69076	0.00395281	0.0412943	0.0336723	9514	tags=66%, list=51%, signal=32%	F5/TRAPPC5/AP1AR/SEC22B/GOSR1/LMAN1/GOLGA2/SEC24B/SCFD1/GBF1/PPP6R1/SEC23IP/GORASP1/CUL3/TMED10/SEC24D/PDCD6/PPP6C/NSF/TRAPPC4/GOSR2/USO1/TGFA/TRAPPC6A/TRAPPC2/TBC1D20/PEF1/CTSC/SEC23A/TRAPPC9/CEP19/F8/ANKRD28/ARFGAP3/PPP6R3/CNIH2/TRAPPC3/SEC16A/SEC24A/CD59/SAR1A/COL7A1/SEC31A/GRIA1/SAR1B/TRAPPC6B/RAB1A/CTSZ
GOBP_SMOOTH_MUSCLE_CELL_PROLIFERATION	GOBP_SMOOTH_MUSCLE_CELL_PROLIFERATION	125	0.294038	1.61547	0.00395522	0.0412943	0.0336723	9124	tags=56%, list=49%, signal=29%	MAP3K5/ID2/MYB/ERN1/PAK1/TGM2/HDAC4/FOXP1/ITGA2/ABCC4/XRCC6/GNAI3/LDLRAP1/TRIB1/IRAK1/NQO2/STAT1/SOD2/MEF2D/TCF7L2/PPARD/IL6R/IGFBP3/JAK2/PDGFB/EGFR/SERPINF2/IFNG/PTAFR/ELN/BMPR1A/MMP2/NDRG4/PRKG1/DNMT1/NPR1/CALCRL/PRKDC/HBEGF/PHB/MYD88/S1PR1/GJA1/TGFB3/CX3CL1/PDGFD/DDX39B/RPS6KB1/FGF9/BMP4/FGF2/CDKN1A/IL6/HTR1B/NDRG2/IRAK4/IGF1/CNN1/NPR3/TNF/AKR1B1/GPER1/PTGIR/PPARGC1A/VIP/HMOX1/AKT1/GNAI2/PPARG…
GOBP_REGULATION_OF_JNK_CASCADE	GOBP_REGULATION_OF_JNK_CASCADE	127	0.291175	1.60456	0.00396074	0.0412943	0.0336723	10602	tags=69%, list=57%, signal=30%	SH3RF1/MAP3K5/ANKRD6/SH3RF3/F2RL1/RASGRP1/TAOK3/HIPK2/PLCB1/RAP2A/MFHAS1/MEN1/MINK1/HDAC3/AXIN1/TIRAP/SDCBP/ZNF675/RB1CC1/MAP3K10/HIPK3/KLHL31/IGF1R/DUSP3/MAP4K4/MAGI3/PYCARD/SERPINB3/GADD45A/PTK2B/MECOM/RIPK2/TRAF4/EDA2R/EGFR/PJA2/SERPINF2/WNT7B/CCL21/MAPK8IP1/PRKN/FKTN/CCL19/MTURN/PTPN22/RASSF2/NOD2/FCGR2B/DUSP19/MYD88/STK3/NOD1/TLR3/APP/AGER/TRAF2/RAPGEF1/GRIK2/TAOK2/DNAJA1/TRAF3/NPPA/DUSP15/T…
GOBP_NCRNA_TRANSCRIPTION	GOBP_NCRNA_TRANSCRIPTION	104	0.31033	1.63008	0.0039683	0.0413086	0.033684	11876	tags=80%, list=64%, signal=29%	GTF3C3/IPPK/POLR1B/NOL11/CCNT1/GTF2F2/CCNT2/DDX11/NABP2/TAF5/RPAP2/GTF2E2/PWP1/SRRT/GTF2A2/INTS9/TAF11/SMARCB1/GTF3C2/GTF3C4/INTS5/GTF3C1/INTS7/POLR2A/GTF3C5/SIRT7/SP1/MEPCE/NCBP1/GTF2F1/SNAPC5/POLR2B/ZC3H8/POLR1E/POLR2I/GTF2E1/INTS1/INTS6/LARP7/CAVIN1/TAF13/SMARCA4/INTS10/RPRD1B/TAF6/CDK7/INTS3/RPRD1A/ZNF143/POLR2K/TAF8/GTF3C6/CCNK/GTF2A1/POLR2D/BRF1/PIH1D1/NCBP2/ICE2/TCOF1/INTS12/SNAPC1/TAF1B/P…
GOBP_RIBONUCLEOSIDE_TRIPHOSPHATE_BIOSYNTHETIC_PROCESS	GOBP_RIBONUCLEOSIDE_TRIPHOSPHATE_BIOSYNTHETIC_PROCESS	49	0.37935	1.6948	0.00398347	0.041402	0.0337602	8543	tags=61%, list=46%, signal=33%	PKLR/LDHC/ATP6V1A/PPARA/NME7/IMPDH2/PRKAG2/CTPS2/SLC25A12/IMPDH1/VCP/ENO1/NUDT2/ATP6V0C/TMSB4X/UQCC3/SLC25A13/DGUOK/MT-ATP6/AK9/NME6/PID1/TREM2/DNAJC30/STOML2/SPHK2/MT-CO2/ALDOA/PPARGC1A/NME4
GOBP_MORPHOGENESIS_OF_EMBRYONIC_EPITHELIUM	GOBP_MORPHOGENESIS_OF_EMBRYONIC_EPITHELIUM	138	0.282405	1.5558	0.0040277	0.0417967	0.034082	10695	tags=64%, list=57%, signal=28%	PDX1/SHH/PCDH8/MTHFD1L/SIX4/BMP7/SOX9/LRP6/TSC2/SEC24B/ST14/SDC4/TEAD2/GRSF1/PTCH1/RALA/TSC1/OVOL2/SETD2/DEAF1/SPINT2/CELSR1/SPINT1/SUFU/IRX3/FZD3/PRKACB/LAMA5/LUZP1/COBL/KIF20B/GLMN/WNT7B/PAX8/MTHFR/OSR1/ALDH1A2/DVL2/TGFB2/PRICKLE1/ADM/KAT2A/TULP3/DLC1/GDF7/IFT57/LRP2/SOX8/ARHGAP35/STIL/WNT2/VEGFC/RPS7/JAG2/GRHL3/WNT9B/STK3/WNT6/BMP4/TBX18/PTK7/FUZ/IFT122/IRX2/HIF1A/LMO4/DVL3/ALDH1A3/SFRP1/NOG/S…
GOBP_DNA_DAMAGE_RESPONSE_SIGNAL_TRANSDUCTION_BY_P53_CLASS_MEDIATOR	GOBP_DNA_DAMAGE_RESPONSE_SIGNAL_TRANSDUCTION_BY_P53_CLASS_MEDIATOR	104	0.310059	1.62865	0.00403731	0.0418316	0.0341104	7757	tags=53%, list=42%, signal=31%	CASP2/CDC25C/CNOT6/TFAP4/HIPK2/CNOT1/PRMT1/EP300/MUC1/CARM1/ACER2/KAT5/CNOT6L/NDRG1/DYRK1A/E2F4/BRCA1/RPS6KA6/SPRED3/SMYD2/MDM4/CRADD/ARID3A/MSX1/CNOT4/DYRK3/RPL26/PPM1D/TNKS1BP1/BTG2/ATM/SP100/CNOT3/GADD45A/CD74/NBN/AURKA/SPRED2/PLK3/PML/BATF/ZNF385A/CNOT11/BCL3/PCBP4/SPRED1/SESN2/E2F1/TRIAP1/PAXIP1/CDKN1A/ATR/MIF/CHEK2/ZMPSTE24
GOBP_EXTRINSIC_APOPTOTIC_SIGNALING_PATHWAY	GOBP_EXTRINSIC_APOPTOTIC_SIGNALING_PATHWAY	211	0.255348	1.547	0.00408509	0.042261	0.0344606	11001	tags=68%, list=59%, signal=28%	IL1A/SH3RF1/CASP2/FAS/TNFRSF10A/CASP8AP2/PHIP/ACVR1/BCL2L14/IL7/DDX47/CASP8/FAIM/PARP2/DDX3X/MLLT11/CTNNA1/INHBA/BRCA1/RNF41/EYA3/PARK7/WWOX/RNF34/FAF1/CRADD/TNFSF10/MAPK7/BCL2L2/SGPP1/EYA2/NOL3/RB1CC1/YAP1/PDIA3/HMGB2/SIAH2/GPX1/HTRA2/PYCARD/GCLM/SP100/PSME3/TCF7L2/FYN/HSPA1A/RBCK1/ZC3HC1/MCL1/IL6R/P2RX7/JAK2/TMC8/IFNG/PAK2/SERPINE1/KRT8/ACVR1B/NOS3/TGFBR1/PTPRC/TGFB2/PML/SRC/TNFRSF1B/RELA/KRT18…
GOBP_DENDRITIC_SPINE_DEVELOPMENT	GOBP_DENDRITIC_SPINE_DEVELOPMENT	97	0.315815	1.62832	0.00414601	0.042825	0.0349205	10222	tags=64%, list=55%, signal=29%	CTNND2/ZMYND8/LRP8/SHANK2/NGEF/SRCIN1/HDAC2/BHLHB9/CUX2/CAMK1/SIPA1L1/ARF4/PAK4/LZTS3/DLG5/UBA6/TIAM1/ADAM10/LLPH/PSEN1/NCK2/CDK5/DNM1L/IQSEC1/DLG4/TANC2/ABI2/ITSN1/DIP2A/CPEB3/ZDHHC15/EPHA4/ZNF365/SLC12A5/EEF2K/PAK2/PPP1R9A/SHANK1/PDLIM5/ITPKA/KIF1A/DOCK10/APOE/CAPRIN1/HDAC6/ARC/RELN/FSTL4/EPHB2/CDC42/CFL1/WASL/NEURL1/MEF2C/EIF4G2/DVL1/SRGAP2C/LRRK2/ASAP1/PPFIA2/FMR1/DBNL
GOBP_NUCLEOSIDE_PHOSPHATE_BIOSYNTHETIC_PROCESS	GOBP_NUCLEOSIDE_PHOSPHATE_BIOSYNTHETIC_PROCESS	233	0.24053	1.48626	0.00416413	0.0429458	0.035019	9662	tags=59%, list=52%, signal=29%	ACMSD/HTD2/NOS2/ELOVL6/NMNAT3/NMNAT2/PKLR/LDHC/ATP6V1A/PANK3/NOS1/PAICS/ELOVL5/GART/TYMS/ACSBG2/PPARA/IDO1/TK2/GUCA1B/ACAT1/CMPK2/NMNAT1/NME7/GMPS/AK6/IMPDH2/PPCS/PRKAG2/CTPS2/SLC25A12/RNLS/SCD/HPRT1/NAXD/AK1/SLC22A13/MPC2/IMPDH1/VCP/PARP9/PPCDC/RFK/TK1/ENO1/HSD17B8/SLC25A1/ACSS1/SLC5A8/DIP2A/NUDT2/ATP6V0C/PNP/PANK2/TMSB4X/UQCC3/SLC25A13/ACSS2/DHODH/DGUOK/NAXE/ADCY7/MT-ATP6/IDH2/AMPD2/AK9/RAD50/T…
GOBP_PROTEIN_LOCALIZATION_TO_VACUOLE	GOBP_PROTEIN_LOCALIZATION_TO_VACUOLE	66	0.358555	1.7174	0.00418011	0.0430442	0.0350993	7195	tags=56%, list=39%, signal=35%	ZFYVE16/AP3M1/VPS13C/AP3D1/KPTN/GCC2/VTI1B/GOSR2/RNF128/NCOA4/SNX16/SH3GLB1/MON1A/AP3B1/VPS13D/VPS37B/SMURF1/VPS37A/LAMP2/NEDD4/LAMTOR5/VPS4A/VPS37C/HGS/AP4M1/M6PR/LAPTM5/SH3BP4/NAGPA/MON1B/SORT1/CLU/VPS36/VPS25/GGA3/CACNG8/SCARB2
GOBP_EPITHELIAL_CELL_PROLIFERATION	GOBP_EPITHELIAL_CELL_PROLIFERATION	369	0.210123	1.38061	0.00419791	0.0431609	0.0351944	10502	tags=60%, list=56%, signal=27%	NKX6-1/DLX6/SHH/MMP12/XDH/TBX1/NKX2-8/EPPK1/OR51E2/F3/SOX2/KRT2/SIX4/ID2/PRKX/EHF/ADAM17/ZNF304/NRP1/ERN1/NCSTN/SOX9/KDM5B/IFT74/AIMP1/KRIT1/THAP1/HOXA5/RPS6KA1/PDCD10/NFIB/LAMB1/NRAS/NOTCH2/NKX3-1/FAP/PTCH1/LGR4/PDCD6/TINF2/ZBED9/OVOL2/CEACAM1/PSEN1/ITGB1BP1/DEAF1/PYGO2/INTU/STRAP/ARNT/ZFP36L1/TGFA/VEGFD/NLRC3/YAP1/SP1/HTR2B/RREB1/IRF6/HMGB2/FMC1/TGM1/ZNF580/DLG1/RB1/GPX1/STAT1/SEMA5A/PRKD1/STAT…
GOMF_DNA_REPLICATION_ORIGIN_BINDING	GOMF_DNA_REPLICATION_ORIGIN_BINDING	23	0.49153	1.71632	0.00421026	0.0432109	0.0352351	6870	tags=61%, list=37%, signal=38%	ORC1/ORC2/DDX11/POLA1/ORC5/MCM8/MCM4/KAT7/HSPD1/CDC6/GRWD1/MCM9/MCM5/MCM7
GOBP_POSITIVE_REGULATION_OF_NERVOUS_SYSTEM_DEVELOPMENT	GOBP_POSITIVE_REGULATION_OF_NERVOUS_SYSTEM_DEVELOPMENT	253	0.239269	1.49763	0.00421569	0.0432109	0.0352351	9107	tags=56%, list=49%, signal=29%	NKX6-1/GRID2/LRTM2/NKX2-2/ASIC2/SHH/IL1RAPL1/RASSF10/HDAC1/LRP8/XRCC2/HAP1/MYB/SS18L1/HDAC2/BHLHB9/CUX2/IL1RAP/NRP1/PAK1/FAIM/RAB21/CHODL/NUMB/PPP1CC/SRRT/DRD2/MAPT/CDH4/PRPF19/DLG5/GDI1/TIAM1/PARP6/PLXNA3/ASCL1/CUX1/DNM1L/IST1/FLRT3/BDNF/SEMA4D/NLGN2/SPINT1/PRKCI/CYFIP1/FZD3/NTN1/ADGRB1/TLR2/DICER1/SEMA5A/RGS14/SHOX2/NPTN/ZNF335/SRPX2/AMIGO2/EPHA4/SERPINE2/WNT3/IL6ST/NAP1L1/ZNF365/MAP1B/EEF2K/SE…
GOBP_CELL_PROLIFERATION_INVOLVED_IN_METANEPHROS_DEVELOPMENT	GOBP_CELL_PROLIFERATION_INVOLVED_IN_METANEPHROS_DEVELOPMENT	10	0.651519	1.74982	0.00423353	0.043261	0.035276	5167	tags=60%, list=28%, signal=43%	WT1/SHH/BMP7/PTCH1/STAT1/OSR1
GOBP_MAINTENANCE_OF_SISTER_CHROMATID_COHESION	GOBP_MAINTENANCE_OF_SISTER_CHROMATID_COHESION	11	0.614482	1.69913	0.00422793	0.043261	0.035276	3681	tags=55%, list=20%, signal=44%	MAU2/NIPBL/SMC5/NAA10/NSMCE2/RB1
GOBP_INTRINSIC_APOPTOTIC_SIGNALING_PATHWAY_BY_P53_CLASS_MEDIATOR	GOBP_INTRINSIC_APOPTOTIC_SIGNALING_PATHWAY_BY_P53_CLASS_MEDIATOR	73	0.345497	1.68122	0.00425001	0.0433631	0.0353593	7638	tags=58%, list=41%, signal=34%	ZNF385B/MSH2/HIPK2/DDIT4/EP300/MUC1/JMY/ARMC10/WWOX/MYBBP1A/RPL11/ING2/MSX1/PPP1R13B/CDIP1/RPL26/PERP/E2F2/PYCARD/TAF9B/NUPR1/CD74/TMEM109/EDA2R/PML/PRKN/AEN/ZNF385A/BCL3/TOPORS/BDKRB2/RPS7/E2F1/SNW1/TRIAP1/SHISA5/CDKN1A/IFI16/HINT1/MIF/CHEK2/BAG6
GOBP_CELLULAR_RESPONSE_TO_OSMOTIC_STRESS	GOBP_CELLULAR_RESPONSE_TO_OSMOTIC_STRESS	39	0.417398	1.74131	0.00427063	0.043507	0.0354766	8877	tags=62%, list=48%, signal=32%	STK39/TRPV4/MBIP/DDX3X/OXSR1/XRCC6/ZFP36L1/CAB39/LRRC8D/RELB/MYLK/RCSD1/TSPO/LRRC8C/BDKRB2/EFHD1/ARHGEF2/LRRC8E/SLC2A4/EPO/AKR1B1/BAD/AQP5/CAPN3
GOBP_MITOTIC_METAPHASE_PLATE_CONGRESSION	GOBP_MITOTIC_METAPHASE_PLATE_CONGRESSION	50	0.390089	1.74959	0.0043256	0.0439331	0.0358241	7186	tags=56%, list=39%, signal=35%	EML4/CDCA5/BECN1/KIF14/PIBF1/KPNB1/SEH1L/AURKB/NUP62/CUL3/CENPC/CHMP1B/CHMP5/KIF22/CDCA8/CHMP7/CDT1/KIFC1/VPS4A/CDC23/MAD1L1/HNRNPU/RRS1/NUDC/BOD1/RMDN1/MIS12/SPDL1
GOBP_REGULATION_OF_ADAPTIVE_IMMUNE_RESPONSE	GOBP_REGULATION_OF_ADAPTIVE_IMMUNE_RESPONSE	160	0.26534	1.53359	0.00432138	0.0439331	0.0358241	7605	tags=44%, list=41%, signal=26%	MSH2/IL23A/TP53BP1/RIF1/PPP3CB/TNFRSF14/RC3H1/EIF2AK4/PRKCZ/RC3H2/FZD5/TRIM27/MALT1/KMT5C/CEACAM1/SLC22A13/MLH1/IL4R/ZBTB7B/CCR2/CD226/THOC1/CD1D/HSPD1/PLA2G4A/IRF7/HPX/EXOSC6/TRPM4/TFRC/HMCES/NLRP3/NFKBIZ/PYCARD/CD4/ADCY7/RIPK2/KLRC1/HLA-A/IRF1/HLA-E/HLA-F/IL18R1/IL6ST/LILRB1/BTK/LTA/CD274/ADA/PTPRC/PTPN6/CCL19/TNFRSF1B/PRKCQ/JAK3/CD48/NOD2/HLA-DRB1/FCGR2B/BCL6/RIPK3/HFE/AZGP1/EXOSC3/AGER/TRAF2/…
GOBP_SUBSTRATE_ADHESION_DEPENDENT_CELL_SPREADING	GOBP_SUBSTRATE_ADHESION_DEPENDENT_CELL_SPREADING	108	0.30488	1.6067	0.00439241	0.0445439	0.0363222	9398	tags=56%, list=50%, signal=28%	LAMB4/EPHA1/AP1AR/SRCIN1/NRP1/KIF14/FZD4/CARMIL1/ATRN/OLFM4/FER/TACSTD2/LAMB1/ATRNL1/PARVB/P4HB/CALR/PREX1/CRKL/AKIP1/ITGB1BP1/POSTN/RAC1/RCC2/TRIOBP/TESK1/RREB1/VAMP3/LAMA5/TEK/MICALL2/MELTF/CRK/SRC/NTNG1/MEGF9/RAC3/ITGA8/CASS4/ARHGEF7/S100A10/KANK1/NTNG2/FBLN1/LIMS2/CIB1/FERMT3/CDC42/PARVG/PDPN/MERTK/LAMC3/ITGAV/MYADM/TMEFF2/ARPC2/ITGB3/PEAK1/RAB1A/AXL
GOBP_POSITIVE_REGULATION_OF_IMMUNE_EFFECTOR_PROCESS	GOBP_POSITIVE_REGULATION_OF_IMMUNE_EFFECTOR_PROCESS	207	0.251291	1.5253	0.00439943	0.0445476	0.0363251	9104	tags=52%, list=49%, signal=27%	FFAR2/NOS2/SH2D1A/MZB1/MSH2/F2RL1/IL23A/IL5/RASGRP1/MYB/TP53BP1/RIF1/FER/TNFRSF14/STXBP2/PRKCZ/HK1/CD46/GPI/FZD5/MALT1/KMT5C/SLC22A13/MLH1/IL4R/CCR2/RPS19/ANKRD17/CD226/CD1D/STAT5B/HSPD1/HPX/EXOSC6/TFRC/HMCES/RARA/NLRP3/NFKBIZ/GAB2/DHX58/CD177/RAC2/RIPK2/CD74/HLA-A/CLEC7A/HLA-E/HLA-F/IL18R1/LILRB1/BTK/IFNG/PTAFR/LTA/LGALS9/LYN/FGR/LAPTM5/PTPRC/SLC7A5/SYK/TNFRSF4/CCL19/TRIM6/LAG3/MYO18A/PTPN22/TIC…
GOBP_NEUROPEPTIDE_SIGNALING_PATHWAY	GOBP_NEUROPEPTIDE_SIGNALING_PATHWAY	93	-0.463101	-1.84051	0.00442702	0.0447591	0.0364976	1325	tags=22%, list=7%, signal=20%	GALR3/PRLHR/RXFP4/PNOC/KISS1R/PDYN/NPFFR2/NPSR1/PROK2/TAC3/NPPB/NMS/GLRA1/NXPH2/HCRT/HCRTR2/MCHR2/PTH2/NPBWR2/NPS
GOBP_LAMELLIPODIUM_ORGANIZATION	GOBP_LAMELLIPODIUM_ORGANIZATION	86	0.322007	1.63095	0.00443371	0.0447591	0.0364976	9422	tags=64%, list=51%, signal=32%	WASF3/TWF1/CARMIL1/HDAC4/VAV2/FER/PARVB/NCKAP1/AKIRIN1/GOLPH3/NCK2/RAC1/AJUBA/ARPIN/ABI2/CYFIP1/RREB1/ABLIM1/CAPZB/WASF1/PIK3CA/WHAMM/OCLN/P2RY12/CCDC88A/RAC2/SPATA13/FSCN1/KIT/ARPC5/ABLIM3/SRC/AVIL/ARFIP2/NCK1/S1PR1/ARHGEF7/SNX2/AUTS2/SPEF1/FRMD7/KANK1/SH2B1/PLXNB3/SNX1/WASF2/CDC42/ARHGEF4/SLIT2/PDPN/CARMIL2/ARPC2/ABLIM2/ARHGEF6/NUP85
GOBP_REGULATION_OF_LEUKOCYTE_PROLIFERATION	GOBP_REGULATION_OF_LEUKOCYTE_PROLIFERATION	233	0.239802	1.48176	0.00444406	0.0447959	0.0365276	8311	tags=52%, list=45%, signal=29%	SHH/GAL/IL1A/SH3RF1/MZB1/MPL/IL23A/PLA2G2F/IL5/IL7/IDO1/TNFRSF14/RC3H1/CBLB/SDC4/CD46/DLG5/GPAM/TWSG1/RPS3/SOS1/NCK2/ZBTB7B/TIRAP/SELENOK/CCR2/CD1D/STAT5B/PAWR/MAPK3/SLC39A10/DLG1/PNP/TFRC/PYCARD/ATM/TNFRSF13C/SFTPD/CD4/ZNF335/RAC2/IRS2/RIPK2/CD74/NFATC2/CTLA4/MNDA/HLA-A/IRF1/HLA-E/CCDC88B/ZAP70/ERBB2/IL6ST/CD3E/CSF1R/FLT3LG/LILRB1/RASAL3/GLMN/BTK/TNFSF8/LGALS9/CD274/ADA/LYN/VSIG4/ICOSLG/CHRNB2/M…
GOBP_REGULATION_OF_CHOLESTEROL_METABOLIC_PROCESS	GOBP_REGULATION_OF_CHOLESTEROL_METABOLIC_PROCESS	55	0.379474	1.73189	0.00458076	0.0461043	0.0375945	10117	tags=71%, list=54%, signal=33%	ELOVL6/KPNB1/SREBF2/RAN/ERLIN2/GPAM/SCD/SEC14L2/LDLRAP1/ACADVL/MBTPS1/NFYC/NFYB/SP1/CYP51A1/TTC39B/APOB/FDPS/FMO5/PMVK/TM7SF2/CES1/SOD1/HMGCR/FASN/MVD/ACADL/APOE/LSS/MBTPS2/ACACA/FDFT1/CYP7A1/NFYA/SC5D/SCAP/PRKAA1/GGPS1/HMGCS1
GOBP_RETROGRADE_TRANSPORT_ENDOSOME_TO_GOLGI	GOBP_RETROGRADE_TRANSPORT_ENDOSOME_TO_GOLGI	84	0.330986	1.67475	0.00459145	0.0461423	0.0376255	5432	tags=44%, list=29%, signal=31%	GOSR1/SNX5/SNX3/CLTC/TBC1D23/UBE2O/GBF1/VPS52/VPS29/ARL1/GCC2/DCTN1/BET1L/STX16/VTI1B/SNX12/TRIM27/RBSN/SNX8/GOSR2/EVI5/YKT6/VPS26B/PIKFYVE/USP7/RAB6A/GGA1/VAMP3/RNF126/TBC1D10A/TMEM87A/PLEKHJ1/RGP1/VPS35/EHD3/TBC1D5/PRKN
GOBP_REGULATION_OF_ERYTHROCYTE_DIFFERENTIATION	GOBP_REGULATION_OF_ERYTHROCYTE_DIFFERENTIATION	44	0.410552	1.78208	0.00460664	0.0462255	0.0376933	9778	tags=86%, list=52%, signal=41%	PRMT1/LDB1/HOXA5/BRD1/P4HTM/INHBA/ZNF16/ARNT/ZFP36L1/KAT7/STAT5B/HMGB2/STAT1/MAFB/HSPA1A/MED1/ETS1/RBFOX2/LYN/ACVR1B/CDK6/INPP5D/SPI1/PRKDC/MAPK14/ANKRD54/ZFPM1/FAM210B/SMAP1/HIF1A/HSPA1B/NCKAP1L/NCAPG2/FOXO3/ZFP36/GATA2/GATA1/KLF13
GOCC_TRANSCRIPTION_REPRESSOR_COMPLEX	GOCC_TRANSCRIPTION_REPRESSOR_COMPLEX	72	0.351054	1.70329	0.00462137	0.0463038	0.0377572	8127	tags=58%, list=44%, signal=33%	INSM1/HDAC1/TFAP4/CORO2A/HDAC2/ARID4A/RBBP8/HDAC4/ETV3/REST/DR1/CSNK2A1/HDAC3/GATAD2B/YWHAB/DEPDC1/MIER1/LIN9/SP1/CTBP2/TBL1X/CHD3/HDGF/N4BP2L2/SP3/RELB/MBD3/MTA3/ZBTB16/MTA1/JAZF1/RBBP7/ZFPM1/SIN3A/GLI3/TBX18/RLIM/MTA2/PRDM16/PRDM10/ZNF350/CCND1
GOBP_NUCLEAR_TRANSCRIBED_MRNA_CATABOLIC_PROCESS_DEADENYLATION_DEPENDENT_DECAY	GOBP_NUCLEAR_TRANSCRIBED_MRNA_CATABOLIC_PROCESS_DEADENYLATION_DEPENDENT_DECAY	72	0.350872	1.70241	0.00468024	0.0466236	0.0380179	6071	tags=51%, list=33%, signal=35%	CNOT6/DCPS/TNRC6B/EDC4/CNOT1/PATL2/CNOT6L/RC3H1/DCP1B/RC3H2/DCP1A/TNRC6A/WDR61/MLH1/PARN/LSM4/ZFP36L1/PABPC1/CNOT4/EDC3/TNKS1BP1/EXOSC6/BTG2/SAMD4B/EXOSC4/NANOS1/CPEB3/NT5C3B/CNOT3/LSM5/LSM3/EXOSC8/PDE12/LSM2/CNOT11/DDX6/PATL1
GOCC_SWI_SNF_SUPERFAMILY_TYPE_COMPLEX	GOCC_SWI_SNF_SUPERFAMILY_TYPE_COMPLEX	74	0.334813	1.64358	0.00468119	0.0466236	0.0380179	9073	tags=61%, list=49%, signal=31%	HDAC1/SMARCA1/SS18L1/HDAC2/KAT5/INO80/BPTF/YY1/CSNK2A1/SMARCC1/BICRAL/GATAD2B/SMARCC2/SMARCB1/BRD9/PHF10/RUVBL2/SRCAP/SMARCD2/INO80C/RB1/CHD3/YY1AP1/MBD3/MTA3/DMAP1/MTA1/PBRM1/SMARCD3/SS18/RBBP7/RSF1/POLE3/SMARCA4/DPF2/EP400/MTA2/BAZ1A/RUVBL1/C17orf49/NCR1/ACTR5/SMARCA2/ACTR6/CHD4
GOBP_NEGATIVE_REGULATION_OF_CELL_ADHESION	GOBP_NEGATIVE_REGULATION_OF_CELL_ADHESION	266	0.236334	1.50855	0.0046624	0.0466236	0.0380179	7829	tags=45%, list=42%, signal=27%	SHH/MMP12/DACT2/CDKN2A/ADAMDEC1/PLA2G2F/TRPV4/AP1AR/FZD4/PRKCD/MUC1/ACER2/ARHGDIG/PPARA/IDO1/GTPBP4/TNFRSF14/TACSTD2/RC3H1/PODXL/CLASP2/BCAS3/CBLB/SDC4/PTPN11/RC3H2/DLG5/TWSG1/WNK1/ADAM10/ARHGAP6/CEACAM1/ITGB1BP1/PLXNA3/IL4R/ZBTB7B/SPINT2/POSTN/MAPK7/NF2/SEMA4D/RCC2/ASS1/PAWR/RUNX1/SH2B3/DUSP1/RASA1/METTL3/DLG1/DUSP3/MAP4K4/SEMA5A/SWAP70/RIPOR2/AKNA/SFTPD/ANGPT2/CD74/COL1A1/CTLA4/IRF1/JAK2/ERBB2/…
GOBP_RESPONSE_TO_PEPTIDE	GOBP_RESPONSE_TO_PEPTIDE	483	0.196592	1.3485	0.00467102	0.0466236	0.0380179	7930	tags=48%, list=43%, signal=28%	NKX6-1/MMP13/MMP12/SLC30A10/AGRP/GAL/PLA2G1B/GHRHR/MZB1/PKLR/CDO1/PRKAR1B/ADRB2/INSIG2/GGH/GCNT1/ATP6V1A/BMP7/PHIP/PIK3C2A/CDK4/INSIG1/PAK1/PRKCD/VWA2/TIMP4/LRP6/EPM2AIP1/APEX1/LPL/TSC2/VPS13C/SNX5/GOT1/LPIN2/PPARA/CREB1/CCNA2/ERBIN/BRIP1/TBC1D4/FER/ACVR1C/DDX11/SMARCC1/ABCC1/PRKCZ/PTPN11/PTPRA/OSBPL8/CACNA1B/YWHAG/SOS1/GHR/TSC1/LGMN/SRSF5/CEACAM1/CHMP5/PSEN1/SHC1/SRD5A1/STAT2/SOGA1/WDTC1/OGT/CDK…
GOBP_MICROTUBULE_SEVERING	GOBP_MICROTUBULE_SEVERING	12	0.606755	1.73592	0.00476074	0.0472749	0.038549	6555	tags=75%, list=35%, signal=49%	TTLL6/FIGNL1/FIGNL2/LZTS2/TTLL11/KATNAL2/KATNA1/FIGN/KATNAL1
GOBP_POSITIVE_REGULATION_OF_TYPE_I_INTERFERON_PRODUCTION	GOBP_POSITIVE_REGULATION_OF_TYPE_I_INTERFERON_PRODUCTION	75	0.347299	1.71129	0.0047543	0.0472749	0.038549	6455	tags=51%, list=35%, signal=33%	MMP12/POLR3B/EP300/POLR3E/DDX3X/POLR3F/NFKB2/POLR3G/PTPN11/RIOK3/TOMM70/XRCC6/SETD2/IRAK1/IRF5/CREBBP/HSPD1/IRF3/HMGB2/IRF7/STAT1/TLR2/DHX58/TLR7/POLR3H/RIPK2/IRF1/CD14/SYK/RELA/NFKB1/PLCG2/PRKDC/PTPN22/ZBP1/TICAM1/POLR3C/MYD88
GOCC_PRESYNAPSE	GOCC_PRESYNAPSE	471	0.197476	1.34809	0.00477118	0.0473083	0.0385763	10130	tags=54%, list=54%, signal=25%	GRM7/KCNC2/CADPS/PCDH8/CDH10/SNAP91/SV2C/SCGN/KCNK9/DOC2A/MCTP2/APBA2/APBA1/RGS10/TANC1/HAP1/SRCIN1/HNRNPR/NCSTN/SEC22B/MCTP1/GOT1/SH3GL2/ELK1/AP3D1/CANX/RAB4A/ERC2/SNAP23/PCLO/MTMR2/PPP1CC/STXBP2/SYNGR3/DRD2/NMU/ITGA2/VDAC1/APH1A/YWHAG/STX16/SLC29A2/VTI1B/ADAM10/RAB35/RAB27B/PARK7/PSEN1/CDK5/TRAPPC4/DNM1L/TPRG1L/BLOC1S6/PDZD11/FLRT3/CTNND1/VPS18/RPS27/BDNF/IQSEC1/WDR7/CLCN4/SNAP29/RAB40C/STX12/S…
GOMF_UBIQUITIN_LIKE_PROTEIN_CONJUGATING_ENZYME_ACTIVITY	GOMF_UBIQUITIN_LIKE_PROTEIN_CONJUGATING_ENZYME_ACTIVITY	35	0.433332	1.74469	0.00479625	0.0474865	0.0387216	4008	tags=37%, list=21%, signal=29%	TAF1/UBE2G1/AKTIP/UBE2O/UBE2Z/UBE2A/UBE2S/UBE2E2/UBE2D1/UBE2B/UBE2F/UBE2H/UFC1
GOBP_POSITIVE_REGULATION_OF_PHAGOCYTOSIS	GOBP_POSITIVE_REGULATION_OF_PHAGOCYTOSIS	61	0.363445	1.71189	0.00486792	0.0480025	0.0391423	9359	tags=62%, list=50%, signal=31%	C4B/F2RL1/ITGA2/CALR/LMAN2/ABCA7/C4A/PYCARD/SFTPD/CLEC7A/IL2RG/SIRPB1/FCER1G/IFNG/SOD1/PTPRC/CCL2/MYO18A/TREM2/NOD2/FCGR2B/RAB31/CD36/RAPGEF1/IL2RB/PTPRJ/NCKAP1L/LYAR/TNF/IL15RA/SIRPG/TULP1/CYBA/MERTK/APPL2/GATA2/PPARG/AZU1
GOMF_NADP_BINDING	GOMF_NADP_BINDING	52	0.377811	1.70498	0.00486599	0.0480025	0.0391423	8545	tags=67%, list=46%, signal=37%	NOS2/TP53I3/DHFR/NOS1/IDH1/SRD5A1/NDOR1/GAPDH/PGD/G6PD/FMO5/CRYM/HSD17B1/TM7SF2/GSR/NNT/FMO4/HSD11B1/MTHFR/CBR3/NOS3/DUOX1/HMGCR/DUS2/MTRR/QDPR/SPR/DECR1/CRYZ/FMO2/DPYD/LBR/KCNAB1/ME3/CBR4
GOBP_RNA_PHOSPHODIESTER_BOND_HYDROLYSIS	GOBP_RNA_PHOSPHODIESTER_BOND_HYDROLYSIS	146	0.282445	1.5965	0.00486992	0.0480025	0.0391423	9634	tags=69%, list=52%, signal=34%	PIWIL1/CNOT6/DCPS/ERN1/CNOT1/REXO2/RNASEH1/RNASEH2A/RCL1/APEX1/NOP9/ZC3H12B/PCF11/TSNAX/FIP1L1/CPSF2/CPSF3/ANGEL2/CNOT6L/ABT1/AGO1/AGO3/DBR1/CPSF6/SMG6/TBL3/ERI2/RPP30/RPP21/DIS3L2/TOE1/ZC3H12C/PARN/CPSF4/POP4/NUDT21/PPP1R8/RIDA/TSN/EDC3/RNASEL/SND1/TSEN34/USB1/EXOSC6/NCBP1/DICER1/ENDOV/YBEY/RNASEK/EXOSC4/SLFN13/NOP14/ELAC2/TSEN2/EXOSC8/PDE12/ERN2/NHP2/RNASE1/NUDT16L1/ISG20/CPSF4L/PNPT1/NYNRIN/PO…
GOBP_POSITIVE_CHEMOTAXIS	GOBP_POSITIVE_CHEMOTAXIS	63	-0.502022	-1.83075	0.00493986	0.0486201	0.039646	315	tags=10%, list=2%, signal=9%	CCL15/DEFB4A/DEFB103A/DEFB104B/DEFB103B/DEFB104A
GOBP_ESTABLISHMENT_OF_TISSUE_POLARITY	GOBP_ESTABLISHMENT_OF_TISSUE_POLARITY	122	0.298575	1.62069	0.00497685	0.0488404	0.0398256	10484	tags=66%, list=56%, signal=29%	ANKRD6/PSMA6/FZD4/CLTC/PSMD13/PSMC6/PSME4/SEC24B/PSMC2/MLLT3/FZD5/PSMC1/PSMC4/TIAM1/AP2A2/AP2B1/PSMB10/PSME2/RPGRIP1L/INTU/CELSR1/RYK/RAC1/AP2M1/PSMD3/FZD3/NPHP1/PSMD11/PSME3/SMURF1/PSMB3/PSMB7/PSMB1/PSMA2/PSMB2/PRICKLE2/AP2S1/PSMD1/PSMD5/DVL2/PRICKLE1/IFT20/RSPO3/PSMB9/PSMB8/GPC6/VANGL1/PSMC5/SMURF2/PSMC3/GRHL3/WNT9B/FOXF2/SPEF1/PKHD1/PSMD14/PTK7/FUZ/PSMB6/PSMA7/NKD1/CDC42/DAAM1/PSMF1/DVL3/CELSR…
GOBP_PROTEIN_ACYLATION	GOBP_PROTEIN_ACYLATION	234	0.242747	1.50147	0.0049719	0.0488404	0.0398256	8246	tags=55%, list=44%, signal=31%	NAT8/FAM161A/MBIP/TAF1/ZDHHC21/YEATS4/ZDHHC23/HDAC2/NOS1/NCOA3/IWS1/LDB1/EP300/MUC1/CAMK1/ZDHHC6/KANSL2/TADA1/NAA60/NAT10/SETD5/RPS6KA5/TAF5L/HAT1/KAT5/NAA16/DDX3X/BRD1/NCOA1/HCFC1/MORF4L1/DR1/SMC5/BRD7/TAF5/TADA2B/MAPT/MCM3AP/ZDHHC24/BRCA1/TADA2A/KAT6A/SMARCB1/PARK7/GOLGA7/NAT9/GTF3C4/ESCO2/OGT/PYGO2/PRKAA2/SELENOK/RUVBL2/RPS6KA4/WBP2/ING5/SRCAP/NAA50/MRGBP/KANSL1L/KAT2B/KAT7/CREBBP/NAA10/MEAF6/…
GOBP_SPLICEOSOMAL_TRI_SNRNP_COMPLEX_ASSEMBLY	GOBP_SPLICEOSOMAL_TRI_SNRNP_COMPLEX_ASSEMBLY	13	0.588762	1.72732	0.00498802	0.0488576	0.0398396	5387	tags=62%, list=29%, signal=44%	PRPF3/PRPF6/PRPF19/DDX20/PRPF8/CD2BP2/SART3/LSM2
GOCC_SPECIFIC_GRANULE_MEMBRANE	GOCC_SPECIFIC_GRANULE_MEMBRANE	88	0.317607	1.61581	0.00499322	0.0488576	0.0398396	8908	tags=56%, list=48%, signal=29%	TRPM2/ATP11A/MCEMP1/SLC27A2/SNAP23/KCNAB2/ADAM10/CEACAM1/DEGS1/TSPAN14/PGRMC1/SCAMP1/ATP6V1D/ATP8A1/TMEM63A/AP1M1/AGPAT2/LAMTOR1/ITGAL/CD177/DNAJC5/CHRNB4/C3AR1/HGSNAT/MOSPD2/CD33/SLC2A3/STOM/P2RX1/STK10/TNFRSF1B/PLAUR/ORMDL3/HVCN1/CLEC12A/OLR1/LAIR1/RAB44/CD36/CEACAM3/RAB37/CD59/ITGB2/PTPRJ/LAMTOR3/ALDH3B1/TOM1/CYBA/ITGAV
GOBP_SINGLE_FERTILIZATION	GOBP_SINGLE_FERTILIZATION	142	-0.408733	-1.72955	0.00500297	0.048869	0.0398489	1949	tags=23%, list=10%, signal=21%	ADAM18/CATSPER3/SYT8/FAM170B/LCN6/KCNU1/IZUMO1/ELSPBP1/TRPC7/FOLR1/SPINK13/SPATA46/CATSPER4/ZPBP/PLCZ1/CRISP1/LYZL4/AKAP4/TMEM95/PRSS55/ZPBP2/IQCF1/SPAM1/GLRA1/FETUB/ZP4/OR1D2/SPACA7/SMCP/BSPH1/OR10J1/BPY2/BPY2C
GOBP_CELL_CYCLE_CHECKPOINT	GOBP_CELL_CYCLE_CHECKPOINT	204	0.246805	1.48764	0.00500902	0.048869	0.0398489	7598	tags=49%, list=41%, signal=29%	ATRIP/WEE2/CASP2/CENPF/ORC1/CDC25C/MSH2/DTL/CNOT6/TAOK3/ZWINT/TP53BP1/DOT1L/BRCC3/CNOT1/PRMT1/EP300/MUC1/CARM1/NAE1/TPR/PLK1/BRIP1/CNOT6L/EME2/NABP2/E2F4/USP44/AURKB/EIF2AK4/PPP1R10/PTPN11/DCLRE1B/PRPF19/XPC/TRIM39/BRCA1/IK/WAC/SYF2/STK33/INTS7/ETAA1/MDM4/CRADD/FAM122A/PSMG2/ARID3A/LCMT1/TTK/THOC1/CNOT4/DUSP1/RPL26/TNKS1BP1/CRY1/TEX14/CHEK1/BTG2/CDT1/CDC6/ATM/RAD9A/RAD1/RHNO1/CNOT3/GADD45A/NBN/ZF…
GOBP_REGULATION_OF_CHROMOSOME_SEPARATION	GOBP_REGULATION_OF_CHROMOSOME_SEPARATION	68	0.353993	1.70137	0.00506445	0.0492608	0.0401684	7186	tags=53%, list=39%, signal=33%	CENPF/ANAPC1/ZWINT/NUMA1/RIOK2/TPR/PLK1/CSNK2A1/USP44/AURKB/CUL3/IK/PSMG2/TACC3/LCMT1/CDC26/TTK/DUSP1/ANAPC11/NSMCE2/TEX14/RB1/CDT1/CDC6/ATM/HECW2/PLSCR1/CDC23/BUB3/CDC16/MAD1L1/APC/ANAPC15/KLHL22/BUB1B/SPDL1
GOCC_CELL_DIVISION_SITE	GOCC_CELL_DIVISION_SITE	59	0.363685	1.69529	0.00507129	0.0492608	0.0401684	5834	tags=47%, list=31%, signal=33%	ECT2/CEP55/MAEA/RAB21/MEN1/MASTL/PPP1CC/TUBGCP2/RALA/WDR73/SSH1/NF2/PKN2/HMCN1/SVIL/MYH9/SPIRE2/PSD/RHOC/TUBGCP4/RHOB/ZFYVE19/MYLK/PLCD3/NDE1/TUBGCP5/FSD1/ICAM2
GOBP_SYNAPSE_ASSEMBLY	GOBP_SYNAPSE_ASSEMBLY	169	0.267387	1.56132	0.00506787	0.0492608	0.0401684	9731	tags=59%, list=52%, signal=29%	GRID2/LRTM2/ASIC2/IL1RAPL1/SLIT1/PCDHB3/PCDHB10/PCDHB9/PCDHB13/PCDHB5/SIX4/SHANK2/PCDHB4/BHLHB9/CUX2/IL1RAP/SPOCK2/SETD5/PCDHB14/GNPAT/LRFN1/PCLO/DRD2/DLG5/FZD5/CRKL/EPHA7/CDK5/FLRT3/RYK/BDNF/SEMA4D/EIF4G1/NLGN2/LRFN3/NTN1/ADGRB1/TLR2/NPTN/IL1RAPL2/SRPX2/SNCA/AMIGO2/PCDHB2/MAP1B/EEF2K/PCDHB6/VPS35/CHRNB2/AMIGO3/CDH2/PLXND1/ACHE/SLITRK5/PPP1R9A/SHANK1/UBE2V2/GPC6/PDLIM5/GAP43/DRD1/NRXN1/IGFN1/ADGR…
GOCC_LATERAL_PLASMA_MEMBRANE	GOCC_LATERAL_PLASMA_MEMBRANE	61	0.361547	1.70296	0.00514294	0.0498843	0.0406768	10342	tags=69%, list=55%, signal=31%	SLC12A2/NUMA1/TACSTD2/ABCC1/DRD2/AXIN1/GNA12/CEACAM1/DSG1/CLDN3/GPSM2/RAB13/FZD3/DLG1/SNTA1/JUP/ATP1B1/OCLN/MYO1C/PKD1/CLDN15/ARL2/DVL2/IQGAP3/DMD/VANGL1/ATP1B2/DSG2/APC/FGF13/CLDN7/PPP2R1A/ATP1A1/SLC6A9/MYO1A/SLC16A1/EPCAM/DVL1/ABCC6/VANGL2/CLDN4/CTNNB1
GOMF_NAD_DEPENDENT_PROTEIN_DEACETYLASE_ACTIVITY	GOMF_NAD_DEPENDENT_PROTEIN_DEACETYLASE_ACTIVITY	16	0.542835	1.70346	0.00517006	0.0500334	0.0407984	7422	tags=81%, list=40%, signal=49%	HDAC1/HDAC2/HDAC4/SIRT2/HDAC3/HDAC11/HDAC8/SIRT7/HDAC5/HDAC9/SIRT3/HDAC6/SIRT5
GOBP_RECEPTOR_METABOLIC_PROCESS	GOBP_RECEPTOR_METABOLIC_PROCESS	161	0.261831	1.51082	0.00517329	0.0500334	0.0407984	9247	tags=55%, list=50%, signal=28%	VLDLR/ANKRD13B/GRK3/ARFGEF2/AP1AR/BECN1/CLTC/MTMR2/NUMB/CAPN1/DRD2/INPP5F/NSF/LGMN/AP2A2/AP2B1/CEACAM1/CHMP5/PSEN1/CDK5/LDLRAP1/SDCBP/GRK4/UVRAG/ANKRD13D/AP2M1/DLG4/SH3GLB1/HTR2B/ECE1/ARR3/GRK2/TFRC/VAMP3/LAMTOR1/WDR54/SMURF1/ATXN2/GRB2/SNCA/NEDD4/USP46/PLEKHJ1/AP2S1/LILRB1/FCER1G/ARRB1/EHD3/TBC1D5/LAPTM5/DRD4/ANXA2/SYK/PTPN1/ADM/GTF2H2/ACHE/RAB11B/PLCG2/CALCRL/DNM1/MX2/AHI1/SFRP4/RAB31/CXCR2/RAM…
GOBP_MITOTIC_SISTER_CHROMATID_COHESION	GOBP_MITOTIC_SISTER_CHROMATID_COHESION	25	0.468197	1.68636	0.00518797	0.0501029	0.040855	3681	tags=44%, list=20%, signal=35%	SGO1/CDCA5/PDS5A/MAU2/NIPBL/SMC5/NAA50/POGZ/NAA10/NSMCE2/RB1
GOCC_CYTOPLASMIC_SIDE_OF_MEMBRANE	GOCC_CYTOPLASMIC_SIDE_OF_MEMBRANE	185	0.245488	1.47124	0.0053152	0.0512575	0.0417966	9962	tags=58%, list=53%, signal=27%	FRK/LCK/CYTH3/EPM2AIP1/GRAMD1A/ACP1/SNX5/GNA13/RAB21/FER/RNF31/ESYT2/KRAS/TIAM1/KCNAB2/GNA12/DSG1/SNX9/GNAS/GNAI3/LDLRAP1/CISD1/GM2A/RAC1/DLG4/CDIP1/GNB1/RPS28/HM13/MYH9/DLG1/RGS1/JUP/MIEN1/GNG3/HTRA2/G6PD/SYAP1/GNA11/FYN/PTK2B/EXOC1/MYZAP/ZAP70/RASAL3/RGS2/CAV2/LYN/KIT/AJAP1/FGR/PTPRC/SYK/GNGT2/PTPN1/SRC/GNAZ/GNAO1/PTPN22/STAC/GEM/ANK1/GNB2/TRAF2/TGM3/AKAP5/IKBKB/EPB41/GNG11/ATP2C2/KCNIP1/GNA15/…
GOBP_REGULATION_OF_CELL_ADHESION_MEDIATED_BY_INTEGRIN	GOBP_REGULATION_OF_CELL_ADHESION_MEDIATED_BY_INTEGRIN	47	0.394059	1.74177	0.00537762	0.0517847	0.0422265	8575	tags=70%, list=46%, signal=38%	EPHA8/TESC/ADAM9/MUC1/ACER2/IFT74/PODXL/PTPN11/WNK1/CRKL/ITGB1BP1/DPP4/SWAP70/P2RY12/CD3E/ADA/LYN/SERPINE1/CCL21/TGFB2/SYK/CRK/PTPN6/JAM3/RAC3/CYP1B1/FERMT1/FOXC2/CIB1/FERMT3/NCKAP1L/CXCL13/SKAP1
GOCC_RECYCLING_ENDOSOME	GOCC_RECYCLING_ENDOSOME	180	0.256312	1.51544	0.00539773	0.0519036	0.0423234	9025	tags=49%, list=48%, signal=26%	SLC30A10/RAB11FIP1/ATP11A/RABEP1/ARFGEF2/RASSF9/RAP2A/MCTP1/VPS50/RAB25/RAB4A/NDRG1/RAN/VPS52/VIPAS39/INPP5F/VTI1B/RAB35/ULK1/LDLRAP1/HLA-C/RAC1/CLCN4/RAB11FIP2/STX12/SCAMP1/AVL9/SCAMP2/PDIA3/ITSN1/RAB12/RAB13/RAB14/C1orf210/RAB10/TFRC/VAMP3/RAB11FIP5/FCHSD2/TUBGCP4/TMUB1/EHD1/ANK2/CFTR/HLA-A/SLC31A1/HLA-E/PLEKHJ1/HLA-F/CD274/MICALL2/SLC9A6/EHD3/ATG9A/MELTF/DYNC1I1/TUBA1A/SORCS2/NISCH/LAMP5/RAB11…
GOMF_REPRESSING_TRANSCRIPTION_FACTOR_BINDING	GOMF_REPRESSING_TRANSCRIPTION_FACTOR_BINDING	68	0.352808	1.69568	0.0054078	0.0519257	0.0423414	6004	tags=47%, list=32%, signal=32%	HDAC1/GMNN/ZMYND8/BBS7/HDAC2/RBBP8/HDAC4/BBS2/KAT5/PPARA/BBS1/GTF2A2/DDX20/PARK7/MIER1/TLE6/NFYB/SP1/PRDM5/STAT1/BBS5/TCF7L2/PPARD/HDAC5/MTA3/DMAP1/GSC/MTA1/HDAC9/RELA/TCF3/DDRGK1
GOMF_PROTEIN_TRANSPORTER_ACTIVITY	GOMF_PROTEIN_TRANSPORTER_ACTIVITY	29	0.456793	1.71663	0.00542274	0.0519945	0.0423975	8125	tags=72%, list=44%, signal=41%	ABCA1/TOMM22/TIMM10B/TMED10/TIMM8B/TOMM70/SEC61A2/TIMM17B/SEC61A1/IGF1R/TIMM22/MCL1/SEC63/TOMM40L/TOMM20L/LRP2/SEC61G/AZGP1/TIMM17A/GPIHBP1/TIMM23
GOBP_NUCLEOTIDE_BINDING_DOMAIN_LEUCINE_RICH_REPEAT_CONTAINING_RECEPTOR_SIGNALING_PATHWAY	GOBP_NUCLEOTIDE_BINDING_DOMAIN_LEUCINE_RICH_REPEAT_CONTAINING_RECEPTOR_SIGNALING_PATHWAY	40	0.409236	1.71123	0.00545168	0.0521971	0.0425627	8477	tags=57%, list=45%, signal=31%	UBE2V1/CASP8/TAB3/ERBIN/RNF34/IRAK1/UBA52/TAB1/HSPA1A/IRAK2/RIPK2/IRGM/NFKBIA/RELA/PTPN22/SLC15A2/NOD2/MAP2K6/NOD1/IKBKG/HSPA1B/TLR4/UBB
GOBP_IMPORT_ACROSS_PLASMA_MEMBRANE	GOBP_IMPORT_ACROSS_PLASMA_MEMBRANE	156	0.253662	1.45435	0.00546153	0.0522166	0.0425786	8161	tags=51%, list=44%, signal=29%	ATP12A/TRPM2/SLC12A1/KCNK9/SLC12A2/SLC9A3/SLC6A20/TRPV4/SLC5A6/SLC36A4/WNK2/SLC9A5/SLC39A6/SLC5A2/SLC12A7/WNK1/SLC12A9/SLC19A1/PSEN1/WNK4/ATP1B3/PER2/TRPV5/SLC30A1/SLC39A10/DLG1/SLC7A2/TRPM4/SLC9A2/ATP1B1/KCNJ12/FYN/IRS2/KCNJ15/SLC31A1/ACSL5/KCNH2/ATP1A4/SLC12A5/SLC12A4/IFNG/RGS2/SLC9A6/TRPV2/ISCU/SLC7A3/SLC7A5/SLC2A3/SLC47A1/SLC6A1/SLC1A1/LRP2/RGS4/SLC15A2/SLC39A8/SLC1A3/ACSL1/SLC6A13/SLC27A1/AT…
GOCC_PML_BODY	GOCC_PML_BODY	101	0.315613	1.63598	0.00550639	0.0525703	0.042867	8741	tags=57%, list=47%, signal=31%	RDM1/MLIP/KLHL20/CASP8AP2/HIPK2/NR2C1/ZMYM2/SUMO2/THAP1/SMC5/PIAS1/RNF6/TRIM27/KAT6A/PARK7/ZBED1/SENP2/MAPK7/TOP3A/HIPK3/USP7/NSMCE2/RB1/CHD3/RGS14/SP100/TP53INP2/TCF7L2/SP3/PIAS4/ELF4/NBN/ZBTB16/UBN1/CIART/SATB1/TRIM16/TENM2/PML/CALCOCO2/TP53INP1/ISG20/PATL1/TOPORS/HSF1/SUMO3/HMBOX1/AKAP8L/DAXX/ATR/CHEK2/RPA1/MORC3/IKBKE/RPA2/PPARGC1A/N4BP1/DAPK3
GOBP_HISTONE_H4_ACETYLATION	GOBP_HISTONE_H4_ACETYLATION	67	0.346274	1.66012	0.00559685	0.0533577	0.0435091	8224	tags=58%, list=44%, signal=33%	YEATS4/IWS1/EP300/MUC1/KANSL2/NAA60/HAT1/NCOA1/HCFC1/MORF4L1/BRCA1/SMARCB1/OGT/RUVBL2/ING5/NAA50/KANSL1L/KAT7/MEAF6/TADA3/APBB1/DMAP1/TRIM16/WDR5/ARRB1/KAT2A/SPI1/EPC1/MORF4L2/MSL2/BEND3/KANSL3/AUTS2/EP400/ZMPSTE24/KMT2A/MSL3/RUVBL1/JADE1
GOBP_ACTIVATION_OF_PROTEIN_KINASE_ACTIVITY	GOBP_ACTIVATION_OF_PROTEIN_KINASE_ACTIVITY	322	0.217057	1.43275	0.00566844	0.0539632	0.0440029	10951	tags=65%, list=59%, signal=27%	PLA2G1B/ECT2/MAP3K5/STK39/SPDYA/ADAM9/PRKAR1B/TNFRSF10A/ADRB2/TOM1L1/IL23A/UBE2V1/TRAF7/MAP4K3/TAOK3/GPRC5A/ADRA2A/KIF14/ERN1/PAK1/PIBF1/PRKCD/GPRC5C/TAB3/TDGF1/PPP2R3C/PAK4/MINK1/CARD10/PRKCZ/PTPN11/DRD2/MAP2K7/PRKAG2/AXIN1/OSBPL8/WNK1/MAP4K5/GHR/MALT1/CRKL/PARK7/PSEN1/ITGB1BP1/SHC1/TIRAP/IRAK1/MAP3K3/TGFA/MAPKAP1/MAP2K4/MAP3K10/ARAF/UBA52/MAPK3/C5/MAP3K2/DLG1/TAB1/MAP4K4/PRKACB/CAB39/SHC2/GNG3/…
GOCC_CLATHRIN_COATED_PIT	GOCC_CLATHRIN_COATED_PIT	71	0.349247	1.67779	0.00569494	0.0541384	0.0441457	6495	tags=48%, list=35%, signal=31%	SNAP91/VLDLR/CLTC/NUMB/INPP5F/RAB35/AP2A2/AP2B1/DNM1L/AMN/AP2M1/SGIP1/SYNJ1/HSPD1/ITSN1/EPN1/CLTB/HIP1R/TFRC/SPHK1/FCHSD2/AP1S1/FCHO1/AP2S1/REPS1/DGKD/ARRB1/TBC1D5/SH3BP4/OCRL/LRP2/AAK1/SORT1/RAMP2
GOBP_POSITIVE_REGULATION_OF_ALPHA_BETA_T_CELL_PROLIFERATION	GOBP_POSITIVE_REGULATION_OF_ALPHA_BETA_T_CELL_PROLIFERATION	21	0.503692	1.7076	0.00571208	0.0542242	0.0442157	5959	tags=57%, list=32%, signal=39%	IL23A/CCR2/RIPK2/HLA-A/HLA-E/ZAP70/CD3E/RASAL3/LGALS9/PTPRC/SYK/PTPN22
GOCC_NUCLEOTIDE_EXCISION_REPAIR_COMPLEX	GOCC_NUCLEOTIDE_EXCISION_REPAIR_COMPLEX	12	0.600386	1.7177	0.0057457	0.054466	0.0444128	4497	tags=42%, list=24%, signal=32%	ERCC4/POLD1/XPC/ERCC1/CETN2
GOMF_GTPASE_ACTIVATOR_ACTIVITY	GOMF_GTPASE_ACTIVATOR_ACTIVITY	265	0.225772	1.43167	0.00575941	0.0545186	0.0444557	8912	tags=52%, list=48%, signal=27%	RGPD3/RGPD1/RGPD8/DEPDC1B/ECT2/RAP1GAP2/RGS10/RABEP1/SEC23B/ARHGAP12/NRP1/ARHGAP18/PLCB1/ARHGAP39/ARHGAP29/SIPA1L1/TSC2/CHM/ARHGDIG/ARAP2/GIT2/TBC1D4/RAB3GAP2/RALGAPA1/TBC1D9B/ACAP2/RASA2/DOCK4/AGAP9/ARHGAP26/TBC1D15/GDI1/USP6NL/SOS1/RIC8A/RASA4/ELMOD2/GMIP/PREX1/ARHGAP6/AGFG2/DEPDC1/SYNGAP1/DNM1L/RALBP1/SMAP2/FAM13B/RANBP3/EVI5/TBC1D1/TBC1D25/TBC1D2B/TBC1D3B/RASA1/HTR2B/AGFG1/ARHGAP24/ACAP3/RGS1…
GOBP_POSITIVE_REGULATION_OF_ALPHA_BETA_T_CELL_ACTIVATION	GOBP_POSITIVE_REGULATION_OF_ALPHA_BETA_T_CELL_ACTIVATION	64	0.365169	1.7504	0.00583893	0.0551152	0.0449422	6385	tags=52%, list=34%, signal=34%	SHH/IL23A/MYB/AP3D1/PRKCZ/NKAP/MALT1/IL4R/ZBTB7B/CCR2/RUNX1/AP3B1/PNP/RARA/NLRP3/NFKBIZ/RIPK2/ZBTB16/HLA-A/HLA-E/ZAP70/CD3E/RASAL3/IFNG/LGALS9/ADA/PTPRC/SYK/CCL19/PRKCQ/PTPN22/HLA-DRB1/RUNX3
GOBP_POSITIVE_REGULATION_OF_I_KAPPAB_KINASE_NF_KAPPAB_SIGNALING	GOBP_POSITIVE_REGULATION_OF_I_KAPPAB_KINASE_NF_KAPPAB_SIGNALING	180	0.255693	1.51178	0.00583332	0.0551152	0.0449422	11484	tags=67%, list=62%, signal=26%	ECT2/LURAP1L/F2RL1/UBE2V1/MID2/AKAP13/TGM2/CASP8/TAB3/PPP5C/SLC20A1/RNF31/NUP62/GOLT1B/TMEM9B/TRIM27/MALT1/IFIT5/TIRAP/MIB2/TNFSF10/ANKRD17/IRAK1/MAP3K3/TRIM21/MIER1/AJUBA/CCDC22/IRF3/JMJD8/HTR2B/CANT1/UBD/TFRC/PRKD1/TERF2IP/RHOC/CD4/FYN/ZDHHC13/RBCK1/TRIM22/RIPK2/CD74/TRIM68/ECM1/LAMTOR5/EDA2R/LGALS9/CCL21/PRKN/CARD16/CCL19/TRIM6/RELA/S100A4/TRAF3IP2/ALPK1/TICAM1/NOD2/PELI1/HLA-DRB1/MYD88/GJA1/T…
GOBP_RESPONSE_TO_TRANSFORMING_GROWTH_FACTOR_BETA	GOBP_RESPONSE_TO_TRANSFORMING_GROWTH_FACTOR_BETA	242	0.23653	1.475	0.00588342	0.0554568	0.0452208	9743	tags=55%, list=52%, signal=27%	DLX1/ONECUT2/LOX/LEFTY1/VASN/ADAM9/ITGB8/ADAM17/HIPK2/HDAC2/ACVR1/MPP5/EP300/SOX9/ARHGEF18/HTRA4/GOT1/PPARA/USP9X/CREB1/HSP90AB1/MEN1/EID2/PRKCZ/TWSG1/FBN2/SPRED3/CRKL/OVOL2/WWOX/ZFYVE9/POSTN/PIN1/MAPK7/SDCBP/STRAP/ASPN/FAM89B/ZFP36L1/ING2/CREBBP/UBA52/LATS2/TAB1/MXRA5/NREP/CD109/SMURF1/FYN/GDF15/HSPA1A/USP9Y/SPRY1/COL1A1/ENG/COL1A2/SPRED2/GCNT2/ITGB5/CAV2/EMILIN1/BMPR1A/TGFBR1/CDH5/HTRA3/TGFB2/P…
GOBP_SPHINGOLIPID_BIOSYNTHETIC_PROCESS	GOBP_SPHINGOLIPID_BIOSYNTHETIC_PROCESS	105	0.297663	1.57722	0.00592528	0.0557727	0.0454784	10288	tags=62%, list=55%, signal=28%	B3GALT1/ASAH2/ELOVL6/CYP4F22/SGMS1/CERS6/PRKCD/ACER2/ELOVL5/B4GALT3/SAMD8/ORMDL1/PRKD3/AGK/SGPL1/DEGS1/ST3GAL1/SGPP1/SGMS2/ST3GAL2/SPHK1/PRKD1/SMPD1/B3GALT4/ST6GALNAC4/SGPP2/PLPP3/PRKD2/P2RX1/ORMDL2/SPTSSA/ORMDL3/PEMT/ST6GALNAC6/B3GALT2/ALOXE3/ALDH3A2/HACD3/ELOVL7/SIRT3/GAL3ST1/PPM1L/ACER1/SPTLC2/ST8SIA3/ABCA8/SPHK2/ST6GALNAC5/TNF/UGCG/VAPA/HACD4/ALDH3B1/HACD2/GBA/ASAH1/ST8SIA5/CERS4/CSNK1G2/PRKA…
GOCC_GOLGI_TRANSPORT_COMPLEX	GOCC_GOLGI_TRANSPORT_COMPLEX	13	0.583674	1.71239	0.00596605	0.0560775	0.0457269	5092	tags=69%, list=27%, signal=50%	COG2/DNAJC28/GOLGA3/COG4/COG6/COG1/COG5/COG7/TMEM115
GOBP_MITOCHONDRIAL_RNA_PROCESSING	GOBP_MITOCHONDRIAL_RNA_PROCESSING	16	0.538236	1.68902	0.00598104	0.0561395	0.0457774	6323	tags=69%, list=34%, signal=45%	TRNT1/TRMT61B/TRIT1/TBRG4/HSD17B10/TRMT10B/ELAC2/TRMT10C/SUPV3L1/TRMT10A/PNPT1
GOBP_REGULATION_OF_LEUKOCYTE_MIGRATION	GOBP_REGULATION_OF_LEUKOCYTE_MIGRATION	200	0.244197	1.47319	0.0059992	0.0562309	0.045852	9014	tags=56%, list=48%, signal=29%	S100A7/CXCL10/STK39/F2RL1/IL23A/ADAM17/MCU/LRCH1/PLCB1/OXSR1/RHOH/TNFRSF14/ITGA2/CALR/WNK1/ADAM10/LGMN/CRKL/AKIRIN1/CXCL14/DNM1L/TIRAP/SELENOK/CCR2/RAC1/VEGFD/DPP4/DUSP1/CD99L2/MAPK3/C5/ZNF580/MPP1/S100A14/CXCR3/SWAP70/RIPOR2/PYCARD/CREB3/P2RY12/PTK2B/RAC2/CD74/IL6R/ECM1/C3AR1/CSF1R/PTAFR/LGALS9/ADA/EMILIN1/MOSPD2/LYN/SERPINE1/ITGA2B/CCL21/ST3GAL4/ADTRP/CRK/CCL2/C5AR2/CCL19/STK10/JAM3/CCL4/EDN2/C…
GOBP_MAINTENANCE_OF_PROTEIN_LOCATION	GOBP_MAINTENANCE_OF_PROTEIN_LOCATION	91	0.310833	1.57934	0.00604205	0.0564962	0.0460683	6914	tags=49%, list=37%, signal=31%	MDFI/TMSB15B/BARD1/INSIG2/TWF1/INSIG1/VPS13C/GOPC/HK1/FBN2/YWHAB/PARK7/FAF1/GOLPH3/CDK5/KDELR2/GET4/CCDC22/SUFU/VPS13D/SP100/TMSB4X/SKP1/CD4/CCDC88A/PKD1/ARL2/SYNE1/G3BP2/NFKBIA/PML/RER1/TSPO/PFN4/SCIN/SRGN/BCL3/TXN/TOPORS/IGSF11/HNRNPU/GJA1/NBL1/HK2/NFKBIB
GOBP_REGULATION_OF_CELLULAR_RESPONSE_TO_GROWTH_FACTOR_STIMULUS	GOBP_REGULATION_OF_CELLULAR_RESPONSE_TO_GROWTH_FACTOR_STIMULUS	256	0.234606	1.4707	0.00604441	0.0564962	0.0460683	10502	tags=61%, list=56%, signal=27%	DLX1/ONECUT2/XDH/LOX/CHRD/PCSK6/VASN/ADAM17/HIPK2/SHISA2/FZD4/CTDSPL2/NUMA1/MPP5/EP300/HTRA4/GOT1/PPARA/HSP90AB1/MEN1/UBE2O/EID2/NOTCH2/PELO/TWSG1/PDCD6/FBN2/SPRED3/PIN1/SDCBP/STRAP/ASPN/FAM89B/HOXA13/ARNT/ING2/MSX1/CREBBP/CRIM1/DLL1/CYFIP1/UBA52/SMOC2/LATS2/GRB10/NREP/WASF1/MYO1C/NPTN/CD109/SMURF1/HSPA1A/SPRY1/NEDD4/ENG/SPRED2/CAV2/EMILIN1/HGS/TGFBR1/CDH5/HTRA3/PTPN1/PRKD2/LEMD3/TMPRSS6/NTRK3/FS…
GOCC_INTRINSIC_COMPONENT_OF_MITOCHONDRIAL_MEMBRANE	GOCC_INTRINSIC_COMPONENT_OF_MITOCHONDRIAL_MEMBRANE	83	0.325691	1.64649	0.00609217	0.0567689	0.0462907	4448	tags=36%, list=24%, signal=28%	COX16/DNAJC11/APOOL/MCU/ABCB6/IMMT/AFG3L2/MTX3/MTX2/COX18/SLC25A3/COX11/AGK/CHCHD3/GHITM/SFXN2/PIGBOS1/MPC2/SCO2/TIMM17B/FIS1/SLC25A4/SLC25A19/SAMM50/CHCHD6/MFN1/SMDT1/UQCC3/SFXN1/MCUB
GOBP_SPHINGOLIPID_METABOLIC_PROCESS	GOBP_SPHINGOLIPID_METABOLIC_PROCESS	160	0.260564	1.50598	0.00609424	0.0567689	0.0462907	10322	tags=59%, list=55%, signal=27%	PSAPL1/FUT6/B3GALT1/ASAH2/ELOVL6/FUT3/CYP4F22/ITGB8/SGMS1/CERS6/SMPDL3B/GALC/PRKCD/ACER2/ELOVL5/B4GALT3/TEX2/SAMD8/ORMDL1/PRKD3/CLN6/AGK/SGPL1/ESYT2/DEGS1/NAGA/ST3GAL1/SGPP1/GM2A/SGMS2/ST3GAL2/PLA2G15/SPHK1/PRKD1/HTRA2/NEU1/SMPD1/B3GALT4/GBA2/ST6GALNAC4/SGPP2/PLPP3/PDXDC1/KIT/PRKD2/P2RX1/NAAA/ORMDL2/SPTSSA/ORMDL3/PEMT/ST6GALNAC6/B3GALT2/ALOXE3/ALDH3A2/HACD3/ELOVL7/SIRT3/NEU3/GAL3ST1/PPM1L/ACER1/S…
GOBP_POSITIVE_REGULATION_OF_CELL_DEVELOPMENT	GOBP_POSITIVE_REGULATION_OF_CELL_DEVELOPMENT	279	0.215493	1.38868	0.00609907	0.0567689	0.0462907	9107	tags=56%, list=49%, signal=29%	NKX6-1/NKX2-2/SHH/IL1RAPL1/RASSF10/HDAC1/LRP8/MPL/XRCC2/HAP1/IL5/MYB/SS18L1/HDAC2/BHLHB9/BNC1/CUX2/NRP1/PAK1/CARMIL1/FAIM/OLFM4/SIRT2/RAB21/CHODL/NUMB/PPP1CC/SRRT/DRD2/MAPT/CDH4/PRPF19/GDI1/P4HB/CALR/PREX1/TIAM1/CRKL/PARP6/PLXNA3/ASCL1/CUX1/DNM1L/IST1/TRIB1/BDNF/RAC1/SEMA4D/TRIOBP/SPINT1/PRKCI/TESK1/CYFIP1/RREB1/GPR68/FZD3/NTN1/TLR2/DICER1/SEMA5A/RGS14/SHOX2/NPTN/ZNF335/CLEC7A/AURKA/EPHA4/SERPINE…
GOBP_HISTONE_H3_K9_MODIFICATION	GOBP_HISTONE_H3_K9_MODIFICATION	43	0.401282	1.71489	0.00611128	0.0568035	0.0463189	7796	tags=63%, list=42%, signal=37%	PAX5/MYB/ZNF304/ARID4A/RIF1/SETD5/EHMT2/DNMT3B/JARID2/BRCA1/SETD7/SMARCB1/KAT2B/PRDM5/CHEK1/NAP1L2/MECOM/ASH1L/SETDB2/DNMT1/ZNF274/CRTC2/BEND3/SMAD4/PRDM16/KMT2A/SPHK2
GOBP_LAMELLIPODIUM_ASSEMBLY	GOBP_LAMELLIPODIUM_ASSEMBLY	70	0.336286	1.61364	0.00615268	0.0571088	0.0465678	9422	tags=66%, list=51%, signal=33%	WASF3/TWF1/CARMIL1/HDAC4/VAV2/FER/PARVB/NCKAP1/AKIRIN1/GOLPH3/NCK2/RAC1/AJUBA/ABI2/CYFIP1/ABLIM1/CAPZB/PIK3CA/WHAMM/OCLN/P2RY12/CCDC88A/RAC2/SPATA13/FSCN1/KIT/ABLIM3/AVIL/ARFIP2/NCK1/S1PR1/ARHGEF7/AUTS2/SPEF1/FRMD7/SH2B1/PLXNB3/WASF2/CDC42/ARHGEF4/SLIT2/CARMIL2/ARPC2/ABLIM2/ARHGEF6/NUP85
GOMF_DIPEPTIDYL_PEPTIDASE_ACTIVITY	GOMF_DIPEPTIDYL_PEPTIDASE_ACTIVITY	10	0.63638	1.70916	0.00617252	0.0571348	0.0465891	4876	tags=80%, list=26%, signal=59%	PRSS16/DPP3/DPP8/FAP/DPP7/DPP4/PRCP/CTSC
GOBP_REACTIVE_NITROGEN_SPECIES_METABOLIC_PROCESS	GOBP_REACTIVE_NITROGEN_SPECIES_METABOLIC_PROCESS	67	0.344943	1.65374	0.00617258	0.0571348	0.0465891	9616	tags=64%, list=52%, signal=31%	NOS2/GCH1/NOS1/HSP90AB1/RAC1/DDAH2/ASS1/DDAH1/TLR2/PTK2B/KHSRP/CLEC7A/CYB5R3/JAK2/IFNG/PTGIS/NOS3/GCHFR/DYNLL1/TSPO/CPS1/CYP1B1/RORA/TICAM1/HBB/CLU/SPR/CD36/ZC3H12A/ICAM1/CD34/ITGB2/TLR4/ROCK2/HSP90AA1/TNF/CAV1/TLR6/AKT1/THAP4/GLA/NOS1AP/SELENOS
GOBP_NEGATIVE_REGULATION_OF_CELL_ADHESION_MEDIATED_BY_INTEGRIN	GOBP_NEGATIVE_REGULATION_OF_CELL_ADHESION_MEDIATED_BY_INTEGRIN	11	0.602742	1.66666	0.00619437	0.0572572	0.0466889	5861	tags=73%, list=31%, signal=50%	MUC1/ACER2/PTPN11/WNK1/SWAP70/SERPINE1/JAM3/CYP1B1
GOBP_POSITIVE_REGULATION_OF_EXCITATORY_POSTSYNAPTIC_POTENTIAL	GOBP_POSITIVE_REGULATION_OF_EXCITATORY_POSTSYNAPTIC_POTENTIAL	27	0.46039	1.70166	0.00625218	0.0575086	0.0468939	7544	tags=63%, list=40%, signal=38%	NETO1/ADRB2/SHANK2/CUX2/PRKCZ/SSH1/NLGN2/DLG4/GRIN1/PTK2B/SHANK1/RGS4/STX1B/NRXN1/IGSF11/CHRNA7/RELN
GOBP_METAPHASE_ANAPHASE_TRANSITION_OF_CELL_CYCLE	GOBP_METAPHASE_ANAPHASE_TRANSITION_OF_CELL_CYCLE	62	0.355639	1.68796	0.00628379	0.0575086	0.0468939	7186	tags=53%, list=39%, signal=33%	CENPF/ANAPC1/ZWINT/RIOK2/TPR/PLK1/USP44/AURKB/CUL3/IK/PSMG2/TACC3/LCMT1/CDC26/TTK/DUSP1/ANAPC11/NSMCE2/TEX14/RB1/CDT1/CDC6/ATM/HECW2/CDC23/BUB3/CDC16/MAD1L1/APC/ANAPC15/KLHL22/BUB1B/SPDL1
GOBP_RIBOSOME_ASSEMBLY	GOBP_RIBOSOME_ASSEMBLY	61	0.357962	1.68607	0.00624627	0.0575086	0.0468939	7236	tags=59%, list=39%, signal=36%	EFL1/TRAF7/NLE1/DDX3X/ABT1/NPM1/DHX30/RPL5/BRIX1/MRPS7/RPL3/MPV17L2/RPL24/RPS19/RPS27/RPL23A/RPL11/RPS10/RPS28/SBDS/RPSA/MTERF4/EIF6/RPL10/FASTKD2/RPS15/DHX37/RPLP0/MRPL20/PRKDC/DDX28/MRPL22/RRS1/MDN1/MRPS2/DHX29
GOBP_NEGATIVE_REGULATION_OF_CENTROSOME_DUPLICATION	GOBP_NEGATIVE_REGULATION_OF_CENTROSOME_DUPLICATION	11	0.600822	1.66136	0.00632547	0.0575086	0.0468939	6520	tags=73%, list=35%, signal=47%	MDM1/NPM1/BRCA1/TMEM67/KAT2B/KAT2A/CCNF/RBM14
GOBP_REGULATION_OF_CELLULAR_RESPONSE_TO_HEAT	GOBP_REGULATION_OF_CELLULAR_RESPONSE_TO_HEAT	78	0.330833	1.6435	0.00633343	0.0575086	0.0468939	9674	tags=60%, list=52%, signal=29%	NUP210/POM121/EP300/NUP133/TPR/BAG2/HSPA1L/SEH1L/NDC1/HSP90AB1/HIKESHI/NUP62/MAPT/NUP50/NUP35/CAMK2G/DNAJC2/CREBBP/YWHAE/CAMK2D/DNAJB1/MAPK3/NUP214/ATM/HSPA1A/NUP37/MAPKAPK2/NUP188/DNAJB6/NUP107/RPA3/HSF1/AKT1S1/ATR/RAE1/NUP54/RPA1/CD34/HSPA1B/HSP90AA1/RPA2/AAAS/FKBP4/CRYAB/NUP85/BAG3/CHORDC1
GOBP_COLLAGEN_METABOLIC_PROCESS	GOBP_COLLAGEN_METABOLIC_PROCESS	101	0.314324	1.6293	0.00629815	0.0575086	0.0468939	9613	tags=58%, list=52%, signal=28%	MMP13/MMP12/MMP1/MMP10/PRSS2/MYB/HDAC2/P3H1/GOT1/P3H4/FAP/VIPAS39/ITGA2/SERPINH1/CBX8/TRAM2/SUCO/RUNX1/TNS2/P3H3/PPARD/RCN3/COL1A1/ENG/CTSL/COL1A2/SERPINF2/COL15A1/EMILIN1/MMP26/MMP2/VSIR/MMP7/TMPRSS6/MMP19/MMP17/MMP28/ADAMTS2/TGFB3/BMP4/MRC2/P3H2/IL6/HIF1A/MMP20/VIM/CYP7A1/COL13A1/CREB3L1/CTSD/COL5A1/COL19A1/MMP21/PPARG/CST3/MMP23B/F2R/CTSS/IHH
GOBP_ERAD_PATHWAY	GOBP_ERAD_PATHWAY	99	0.303869	1.57302	0.00632074	0.0575086	0.0468939	10507	tags=61%, list=56%, signal=27%	UGGT2/NCCRP1/SVIP/ATXN3/PSMC6/RHBDD1/FAF2/ERLIN2/ANKZF1/TMEM67/RNF5/UGGT1/NFE2L2/VCP/UBXN4/UBXN6/GET4/DNAJB2/HM13/SEC61B/MAN1A1/DNAJB12/TMUB1/RCN3/ERLEC1/HSP90B1/RHBDD2/AQP11/EDEM1/PRKN/AMFR/SGTB/TMEM259/RNF175/AUP1/FBXO27/DERL2/DNAJC10/YOD1/HERPUD1/FBXO6/SEL1L2/BAG6/SYVN1/DNAJB14/CAV1/TOR1A/USP13/SGTA/STUB1/MAN1B1/SELENOS/DNAJC18/POMT2/STT3B/UBQLN1/SEL1L/BCAP31/UBAC2/DERL3
GOBP_MITOTIC_DNA_INTEGRITY_CHECKPOINT	GOBP_MITOTIC_DNA_INTEGRITY_CHECKPOINT	105	0.296349	1.57026	0.00626777	0.0575086	0.0468939	10498	tags=64%, list=56%, signal=28%	CASP2/ORC1/CDC25C/MSH2/CNOT6/TAOK3/CNOT1/PRMT1/EP300/MUC1/CARM1/NAE1/CNOT6L/EME2/E2F4/PPP1R10/XPC/TRIM39/SYF2/STK33/MDM4/CRADD/ARID3A/CNOT4/RPL26/TNKS1BP1/BTG2/CDC6/ATM/RAD9A/CNOT3/GADD45A/NBN/AURKA/ZNF830/NEK11/PLK3/PML/FOXO4/ZNF385A/CNOT11/PRKDC/PCBP4/RAD17/E2F1/HUS1B/TRIAP1/FBXO31/CDKN1A/TAOK2/CHEK2/GTSE1/CCND1/RBL2/RPA2/RINT1/CNOT8/SOX4/HUS1/RAD9B/PCNA/TICRR/MDM2/CDK1/CLSPN/TAOK1/TFDP1
GOBP_REGULATION_OF_CELL_SIZE	GOBP_REGULATION_OF_CELL_SIZE	171	0.261646	1.52728	0.00629578	0.0575086	0.0468939	8369	tags=46%, list=45%, signal=26%	NKX6-1/SLC12A1/SLC12A2/RAP1GAP2/DRAXIN/TRPV4/TMEM123/CDK4/NRP1/PAK1/SEMA4B/VAV2/CREB1/RAB21/HSP90AB1/E2F4/SLC12A7/RNF6/MAPT/CDH4/KCNN4/GDI1/SLC12A9/TSC1/EPHA7/PLXNA3/WDTC1/CDK5/IST1/RYK/BDNF/RAC1/MTPN/SEMA4D/RB1CC1/RTN4R/CYFIP1/NTN1/SEMA5A/TTL/LRRC8A/SEMA4F/P2RX7/AQP11/WNT3/PLEK/MAP1B/LAMTOR5/SLC12A5/SLC12A4/SEMA3F/TRPV2/ISLR2/IQGAP3/CXCL12/SEMA3C/MAP2/ZFYVE27/SEMA3B/ANAPC2/SRF/FGF13/LPAR3/APOE/N…
GOBP_POSITIVE_REGULATION_OF_ERK1_AND_ERK2_CASCADE	GOBP_POSITIVE_REGULATION_OF_ERK1_AND_ERK2_CASCADE	188	0.248361	1.49124	0.00631608	0.0575086	0.0468939	8494	tags=51%, list=46%, signal=28%	S100A7/THPO/SLC30A10/F2RL1/RASGRP1/NRP1/MFHAS1/PDE8A/NOTCH2/PRKCZ/PTPN11/DRD2/MAP2K7/CRKL/SHC1/TIRAP/ABCA7/NQO2/HTR2B/MAPK3/PYCARD/NPTN/CD4/PTK2B/RIPK2/CD74/FFAR4/CCL22/PDGFB/CSF1R/EGFR/TEK/SERPINF2/GCNT2/LGALS9/CCL23/ARRB1/CCL21/NDRG4/RAP1B/PTPRC/NELFE/CCL2/SRC/C5AR2/PRKD2/CCL19/CCL4/MTURN/GPR55/PTPN22/TREM2/NOD2/HLA-DRB1/CCL20/PHB/AKAP12/APOE/CHRNA7/C5AR1/PRKCA/GPR183/GAREM1/CX3CL1/NOD1/PDGFD/A…
GOBP_REGULATION_OF_ACTIN_FILAMENT_LENGTH	GOBP_REGULATION_OF_ACTIN_FILAMENT_LENGTH	174	0.251714	1.47164	0.00630108	0.0575086	0.0468939	10602	tags=68%, list=57%, signal=30%	TMSB15B/WASF3/F2RL1/TWF1/AP1AR/ARHGAP18/CARMIL1/PRKCD/JMY/FER/CDC42EP1/NCKAP1/PREX1/TRIM27/FLII/SNX9/NCK2/SSH1/WASHC5/HAX1/MTPN/ARPC5L/ARPIN/TRIOBP/ABI2/CYFIP1/ARPC4/RASA1/GMFB/SVIL/DLG1/SPIRE2/HIP1R/CAPZB/SEMA5A/SWAP70/COTL1/WASF1/PYCARD/FCHSD2/PIK3CA/TMSB4X/WHAMM/MYO1C/ADD3/SSH3/PTK2B/GRB2/BAIAP2L1/ARHGAP28/CFL2/GBA2/RICTOR/PLEK/ELN/LMOD1/SPTBN5/PLEKHH2/ARPC5/TMOD1/CCL21/SPTBN1/AVIL/TMOD3/PPP1R…
GOBP_POSITIVE_REGULATION_OF_NF_KAPPAB_TRANSCRIPTION_FACTOR_ACTIVITY	GOBP_POSITIVE_REGULATION_OF_NF_KAPPAB_TRANSCRIPTION_FACTOR_ACTIVITY	158	0.255148	1.47112	0.00631635	0.0575086	0.0468939	9110	tags=57%, list=49%, signal=29%	PLA2G1B/UBE2V1/PSMA6/IL1RAP/MID2/RPS6KA5/TAB3/PRDX3/FER/NPM1/RNF31/NFKB2/PRKCZ/RPS3/KRAS/TRIM27/MALT1/TIRAP/RPS6KA4/IRAK1/MTPN/TRIM21/PRKCI/UBA52/TAB1/TLR2/TFRC/SPHK1/PRKD1/TERF2IP/S100A9/NLRP3/PYCARD/HSPA1A/IRAK2/RBCK1/TRIM22/RIPK2/TRIM68/IL18R1/LAMTOR5/EDA2R/TRAPPC9/BTK/IRAK3/LGALS9/SLCO3A1/PRKD2/CARD16/TRIM6/RELA/PRKCQ/NFKB1/PPIA/DDRGK1/TICAM1/NOD2/EIF2AK2/RIPK3/MYD88/CLU/RNF25/CX3CL1/NOD1/MAP…
GOCC_ENDOPLASMIC_RETICULUM_LUMEN	GOCC_ENDOPLASMIC_RETICULUM_LUMEN	292	0.220402	1.41665	0.00630303	0.0575086	0.0468939	10389	tags=59%, list=56%, signal=26%	F5/SHH/SERPINC1/SERPINA10/NOTUM/MZB1/ARSF/CHGB/IL23A/CP/UGGT2/PDIA4/P3H1/TXNDC5/HYOU1/SLC27A2/PPIB/COL26A1/P4HA1/CANX/MEN1/LAMB1/DNAJC3/CLN6/FUCA2/SERPINH1/P4HB/CALR/ADAM10/COL22A1/VCPIP1/NUCB1/SELENOF/UGGT1/CALU/TXNDC16/PRKCSH/APLP2/FKBP14/ARSJ/TSPAN14/COLGALT1/ERAP1/MBTPS1/PDIA3/ERAP2/JMJD8/C4A/APOB/FAM20C/CD4/SIL1/CES2/RCN3/COL18A1/COL1A1/ERLEC1/IGFBP3/HSP90B1/COL9A1/WNT3/PDGFB/COL1A2/ARSG/ANO…
GOBP_RNA_DEPENDENT_DNA_BIOSYNTHETIC_PROCESS	GOBP_RNA_DEPENDENT_DNA_BIOSYNTHETIC_PROCESS	68	0.350653	1.68532	0.00638344	0.057884	0.0472	9603	tags=62%, list=52%, signal=30%	NEK2/GNL3L/NAT10/HSP90AB1/ACD/AURKB/SMG6/MAP2K7/POT1/TERF2/TINF2/RFC1/NEK7/HNRNPA1/PARN/CCT5/TNKS1BP1/MAPK3/TERF2IP/ATM/RAD50/TCP1/CCT8/NHP2/MAP3K4/SRC/PRKCQ/CCT4/PPIA/HNRNPU/TEN1/HMBOX1/ATR/RPA1/TNKS2/HSP90AA1/TELO2/TERT/CCT3/NAF1/CCT7/PIF1
GOCC_RNA_POLYMERASE_COMPLEX	GOCC_RNA_POLYMERASE_COMPLEX	100	0.298205	1.53972	0.00639511	0.0579112	0.0472222	11354	tags=74%, list=61%, signal=29%	TAF4B/TAF1/POLR1B/GTF2H3/POLR3B/MMS19/GTF2F2/SETD5/TAF5L/POLR3E/POLR3F/POLA2/POLA1/LEO1/TAF5/RPAP2/GTF2E2/POLR3G/GTF2A2/TAF2/ERCC2/TAF11/WDR61/POLR2A/GTF2H5/PAF1/RECQL5/TADA3/TAF6L/GTF2F1/TAF9B/SUPT3H/POLR3H/TAF4/TBPL1/ZNFX1/POLR2B/GTF2H2/KAT2A/POLR1E/PRIM2/GTF2H4/POLR3C/POLR2I/POLR2M/GTF2E1/TAF13/CTR9/PRIM1/RPRD1B/TAF6/CDK7/RPRD1A/POLR2K/POLRMT/TAF8/POLR1D/TERT/GTF2A1/POLR2D/TCEA1/TAF7/POLR3GL/C…
GOBP_ARF_PROTEIN_SIGNAL_TRANSDUCTION	GOBP_ARF_PROTEIN_SIGNAL_TRANSDUCTION	19	0.527729	1.73536	0.00640856	0.0579546	0.0472575	5039	tags=58%, list=27%, signal=42%	ARFGEF2/ARFGEF3/CYTH3/PSD3/GBF1/PSD4/IQSEC1/MAP4K4/PSD/MAPRE2/CYTH4
GOBP_PROTEIN_CHROMOPHORE_LINKAGE	GOBP_PROTEIN_CHROMOPHORE_LINKAGE	10	-0.783158	-1.88967	0.00643152	0.0580704	0.047352	270	tags=40%, list=1%, signal=39%	RHO/OPN1LW/OPN1MW/OPN1MW2
GOBP_NECROTIC_CELL_DEATH	GOBP_NECROTIC_CELL_DEATH	54	0.368981	1.69071	0.00643875	0.0580704	0.047352	8320	tags=59%, list=45%, signal=33%	MAP3K5/FAS/TMEM123/CASP8/DNM1L/SPATA2/PPIF/NOL3/SLC25A4/IRF3/ALKBH7/NUPR1/RBCK1/CD14/PYGL/HEBP2/TSPO/LY96/ZBP1/TICAM1/PELI1/SLC6A13/PGAM5/RIPK3/TLR3/TRAF2/TRPM7/ARHGEF2/TLR4/MT-CO2/TNF/CAV1
GOBP_POSITIVE_REGULATION_OF_CELL_CYCLE	GOBP_POSITIVE_REGULATION_OF_CELL_CYCLE	366	0.203503	1.3472	0.00646791	0.0582548	0.0475023	8454	tags=55%, list=45%, signal=31%	CYP1A1/SSTR5/IL1A/ECT2/INSM1/SPDYA/CASP2/OVOL1/CDC25C/ID2/DTL/CNOT6/TFAP4/CIT/PHIP/CDCA5/ADAM17/BECN1/CDK4/KIF14/MEIOC/CNOT1/PLCB1/ZBED6/PRMT1/NUMA1/EP300/CCNT1/MUC1/WIZ/CARM1/YTHDC2/LRP6/APEX1/TPR/CCNT2/ATAD5/NIPBL/DDX3X/SIRT2/INO80/CDC25A/CNOT6L/CCNYL1/HCFC1/CENPJ/HSP90AB1/RPS15A/CDC7/SMC5/NPM1/CCNY/DDX11/DBF4/E2F4/KMT2E/NKX3-1/AURKB/FAP/NUP62/PPP1R10/PTPN11/DRD2/CUL3/CALR/BRCA1/ZNF16/UBE2E2/CS…
GOBP_CELL_CYCLE_DNA_REPLICATION	GOBP_CELL_CYCLE_DNA_REPLICATION	62	0.354719	1.68359	0.00650622	0.0584423	0.0476552	7919	tags=56%, list=42%, signal=33%	DACH1/GMNN/WIZ/INO80/UPF1/POLA2/CDC7/RFC3/POLD1/POLA1/DBF4/POLD3/TERF2/POLD2/RFC1/SENP2/POLE/MCM4/RTEL1/CDT1/DBF4B/ZNF830/PRIM2/RPA3/BCL6/FEN1/MCM5/MCM7/POLE3/POLD4/CHEK2/PRIM1/RPA1/ZMPSTE24/MCM2
GOBP_VASCULAR_PROCESS_IN_CIRCULATORY_SYSTEM	GOBP_VASCULAR_PROCESS_IN_CIRCULATORY_SYSTEM	238	0.233934	1.45957	0.00650289	0.0584423	0.0476552	11095	tags=67%, list=60%, signal=28%	ASIC2/CHRM3/GCH1/SLC12A2/HTR1D/ADRB2/F2RL1/ATP2A3/SLC6A20/TRPV4/ZDHHC21/C2CD4A/PIK3C2A/SLC5A6/NOS1/ADRA2A/BBS2/SH3GL2/DOCK4/ABCC1/SLC29A2/ABCC4/SLC19A1/CEACAM1/ITGB1BP1/PER2/SLC38A1/SCPEP1/GCLC/HTR2B/DDAH1/ECE1/SNTA1/SLC7A2/GPX1/SOD2/ATP8A1/TRPM4/ABCC2/TFRC/RAP1GDS1/HRH1/GCLM/SLC4A8/OCLN/HTR7/SLC13A3/SLC38A3/ADORA2A/ATP1A4/EGFR/TEK/SERPINF2/RGS2/PTAFR/SLCO3A1/SOD1/NOS3/LEPR/CDH5/SLC7A3/PRKG1/SLC7…
GOCC_CONDENSED_CHROMOSOME_OUTER_KINETOCHORE	GOCC_CONDENSED_CHROMOSOME_OUTER_KINETOCHORE	13	0.582401	1.70865	0.00655286	0.0587823	0.0479324	7186	tags=77%, list=39%, signal=47%	CENPF/SKA1/NUP133/PLK1/SKA3/SKA2/BOD1L1/BOD1/BUB1B/SPDL1
GOMF_OXIDOREDUCTASE_ACTIVITY_ACTING_ON_CH_OH_GROUP_OF_DONORS	GOMF_OXIDOREDUCTASE_ACTIVITY_ACTING_ON_CH_OH_GROUP_OF_DONORS	125	0.287654	1.5804	0.00656346	0.0587984	0.0479456	8565	tags=58%, list=46%, signal=31%	HSD17B11/LDHC/LDHAL6A/HAO2/GPD2/PTGR1/CRYL1/RDH13/IDH1/DHRS3/PTGR2/IMPDH2/CHDH/ABCC4/AKR1C3/KCNAB2/IDH3G/MDH2/IMPDH1/MIOX/ME2/ADH6/MDH1/HSD17B10/HSD17B8/HSD17B2/CTBP2/HSD11B2/DHRS4/PGD/HSD3B7/G6PD/SORD/CBR1/RDH11/HSD17B1/IDH2/AKR7A3/HSD11B1/ADH4/CBR3/ZADH2/HMGCR/ALDH3A1/EHHADH/FASN/NSDHL/AKR1B10/DCXR/HSD17B13/ALDH3A2/ADH1C/DHRS2/RDH14/GPD1/SPR/RDH5/AKR1C2/HSD17B3/HSD3B1/DHRS13/HADH/KCNAB1/ADH1A/M…
GOCC_CUL3_RING_UBIQUITIN_LIGASE_COMPLEX	GOCC_CUL3_RING_UBIQUITIN_LIGASE_COMPLEX	36	0.422882	1.71443	0.00658309	0.0588953	0.0480246	8171	tags=64%, list=44%, signal=36%	KLHL20/KLHL9/KLHL7/KCTD5/GAN/CUL3/KCTD13/KLHL3/PDCD6/ARIH1/KLHL42/KCTD10/PEF1/KLHL15/KLHL21/GLMN/KLHL25/KLHL13/KLHL22/KLHL8/DEPDC5/SPOPL/KLHL41
GOBP_NUCLEUS_ORGANIZATION	GOBP_NUCLEUS_ORGANIZATION	113	0.301424	1.61107	0.00661369	0.05909	0.0481833	5706	tags=41%, list=31%, signal=28%	PIWIL1/WEE2/PARP11/CCNB2/POLR1B/PPP2R2A/HIPK2/NOLC1/NUMA1/NUP133/TPR/SRPK1/PLK1/SEH1L/SPAG4/PSME4/NDC1/NEMP1/TARDBP/PITPNB/DCTN1/TMEM170A/CHMP1B/CHMP5/PYGO2/WDR73/RPS19/NUP35/SERBP1/DYRK3/CHMP7/SRPK2/HMGB2/TMEM43/PYGO1/TBPL1/NEK9/ETS1/SYNE1/VPS4A/CTDNEP1/DMPK/PML/LMNA/LEMD3/NUP107
GOMF_G_PROTEIN_COUPLED_AMINE_RECEPTOR_ACTIVITY	GOMF_G_PROTEIN_COUPLED_AMINE_RECEPTOR_ACTIVITY	41	-0.575002	-1.90671	0.00669305	0.0592623	0.0483238	1505	tags=32%, list=8%, signal=29%	HTR2C/ADRA1B/HTR6/OR11H4/HTR1E/OR6T1/OR10H2/TAAR9/OR10H3/OR10H5/TAAR5/TAAR2/OR10H4
GOCC_STAGA_COMPLEX	GOCC_STAGA_COMPLEX	12	0.596122	1.7055	0.006665	0.0592623	0.0483238	5592	tags=58%, list=30%, signal=41%	TADA1/TAF5L/TADA2B/TADA3/TAF6L/SUPT3H/KAT2A
GOBP_NEGATIVE_REGULATION_OF_ERBB_SIGNALING_PATHWAY	GOBP_NEGATIVE_REGULATION_OF_ERBB_SIGNALING_PATHWAY	51	0.373187	1.67786	0.00666635	0.0592623	0.0483238	8577	tags=63%, list=46%, signal=34%	GPRC5A/TSG101/SNX5/SH3GL2/SOCS4/STAM2/CBLB/NUP62/LGMN/PSEN1/TGFA/EPN1/PTPN18/DUSP3/RNF126/SH3KBP1/GRB2/SPRY1/ERBB2/EGFR/HGS/ZFYVE28/HBEGF/PTPN12/ARHGEF7/CBL/VPS25/PTPRJ/EPS15L1/CDC42/BTC/ITGA1
GOBP_NEGATIVE_REGULATION_OF_INTRINSIC_APOPTOTIC_SIGNALING_PATHWAY	GOBP_NEGATIVE_REGULATION_OF_INTRINSIC_APOPTOTIC_SIGNALING_PATHWAY	90	0.319329	1.62753	0.0066614	0.0592623	0.0483238	8833	tags=63%, list=47%, signal=33%	PDX1/DDIAS/HDAC1/HYOU1/MUC1/FIGNL1/DDX3X/ARMC10/NDUFS3/PARK7/NFE2L2/MAPK7/BCL2L2/IVNS1ABP/GRINA/PPIF/ING2/URI1/NOL3/ENO1/TMEM161A/USP47/GPX1/SOD2/VDAC2/HTRA2/TAF9B/CREB3/HSPA1A/CD74/MCL1/MAPK8IP1/PTPN1/SRC/CDKN2D/PRKN/ZNF385A/PLAUR/VNN1/CXCL12/PPIA/BDKRB2/CLU/TRIAP1/TMBIM6/ARHGEF2/HERPUD1/MIF/DNAJA1/SYVN1/HIF1A/NONO/EPO/NDUFA13/CREB3L1/TRIM32/AKT1
GOBP_INTERFERON_GAMMA_MEDIATED_SIGNALING_PATHWAY	GOBP_INTERFERON_GAMMA_MEDIATED_SIGNALING_PATHWAY	88	0.312504	1.58985	0.00666898	0.0592623	0.0483238	5553	tags=45%, list=30%, signal=32%	TRIM31/IFNGR2/TXK/PRKCD/IFNGR1/HSP90AB1/PIAS1/NMI/TRIM26/PARP9/OAS1/HLA-C/TRIM21/CAMK2G/IRF5/CAMK2D/IRF3/NR1H2/IRF8/IRF6/IRF7/HPX/STAT1/SP100/HLA-DQA1/OAS2/MED1/TRIM22/HLA-A/TRIM68/IRF1/HLA-E/JAK2/HLA-F/IFNG/PTAFR/IRGM/HLA-DQB1/PML/IRF9
GOCC_PLASMA_MEMBRANE_BOUNDED_CELL_PROJECTION_CYTOPLASM	GOCC_PLASMA_MEMBRANE_BOUNDED_CELL_PROJECTION_CYTOPLASM	203	0.242991	1.46922	0.00669505	0.0592623	0.0483238	7455	tags=47%, list=40%, signal=29%	TUBB4A/RP1L1/DNAH10/CENPF/RSPH4A/BBS7/HAP1/CCDC113/ARFGEF2/CEP162/AP3M1/DNAH5/KIF5C/RAB21/ATG16L1/AP3D1/AP3M2/ZC3H14/TTC30A/BBS1/MAPT/TERF2/DNAH1/ACTR10/RAB27B/DYNC2H1/RPGRIP1L/BLOC1S6/DYNC1H1/CCDC40/INPP5E/GABARAPL1/CFAP36/MNS1/MAP2K4/ARL6/DNAH2/DLG4/MAP4/SYBU/TTLL3/AP3B1/DNAH6/DCDC2/HIP1R/AP3S2/BBS5/DNALI1/WASF1/RSPH9/DST/AMBRA1/CCDC96/DNAH14/DNHD1/SPATA7/AGBL4/CCDC65/ADA/DNAI2/DNAH8/ABHD12/SOD…
GOMF_PEPTIDE_BINDING	GOMF_PEPTIDE_BINDING	290	0.217937	1.40346	0.00667957	0.0592623	0.0483238	9541	tags=56%, list=51%, signal=28%	CCKAR/SSTR1/SSTR5/GHRHR/APBA2/FOLH1/APBA1/LRP8/ADRB2/POM121/ACVR1/FZD4/NOLC1/LDLRAD3/SRP54/KPNB1/VIPR1/LNPEP/PPIL1/PPIB/HSP90AB1/KPNA3/ITGA2/INHBA/FZD5/CACNA1B/CALR/TOMM70/ITM2B/PPIH/GHR/PFDN2/AP2B1/APBA3/PPID/KDELR2/LDLRAP1/SEC61A2/HLA-C/PPIF/PGRMC1/SEC61A1/AP2M1/CD1D/ERAP1/TNPO2/RANBP6/PEX19/ERAP2/CLTB/ECE1/RPS6KB2/IGF1R/TIMM22/TLR2/APBB1/NUP214/GRIN1/GSS/HLA-DQA1/TAP2/PPIE/CD74/HLA-A/SCARB1/HL…
GOBP_POSITIVE_REGULATION_OF_VIRAL_GENOME_REPLICATION	GOBP_POSITIVE_REGULATION_OF_VIRAL_GENOME_REPLICATION	31	0.448461	1.72132	0.00678166	0.0596444	0.0486355	7662	tags=68%, list=41%, signal=40%	SRPK1/TARBP2/PPARA/DDX3X/LARP1/DDB1/PPIH/PPID/PKN2/PABPC1/SRPK2/PPIE/PDE12/IFIT1/NR5A2/RAD23A/PPIA/HACD3/TMEM39A/TOP2B/STAU1
GOBP_RESPONSE_TO_AMYLOID_BETA	GOBP_RESPONSE_TO_AMYLOID_BETA	43	0.399048	1.70535	0.00675456	0.0596444	0.0486355	8205	tags=63%, list=44%, signal=35%	MMP13/MMP12/ADRB2/ABCC1/CACNA1B/LGMN/PSEN1/CDK5/IGF1R/CASP4/FYN/CACNB1/EPHA4/MMP2/TREM2/VCAM1/FCGR2B/BACE1/GJA1/CHRNA7/APP/AGER/CD36/ICAM1/ATP1A3/IGF1/TLR4
GOBP_POSITIVE_REGULATION_OF_INTERFERON_BETA_PRODUCTION	GOBP_POSITIVE_REGULATION_OF_INTERFERON_BETA_PRODUCTION	33	0.433559	1.70033	0.00678285	0.0596444	0.0486355	8754	tags=70%, list=47%, signal=37%	POLR3B/DDX3X/POLR3F/POLR3G/PTPN11/RIOK3/TOMM70/IRF5/IRF3/HMGB2/IRF7/TLR2/DHX58/TLR7/RIPK2/IRF1/TICAM1/POLR3C/TLR3/TLR4/HSP90AA1/IFIH1/DDX58
GOBP_CORONARY_VASCULATURE_DEVELOPMENT	GOBP_CORONARY_VASCULATURE_DEVELOPMENT	42	0.397432	1.68806	0.00677917	0.0596444	0.0486355	9201	tags=71%, list=49%, signal=36%	TBX1/NRP1/SEC24B/AP2B1/DYNC2H1/SETD2/SNX17/NDST1/SUFU/TAB1/ARID2/TGFBR1/DCTN5/PRICKLE1/PLXND1/APLNR/LRP2/SMAD6/SPRED1/SRF/BMP4/PTK7/VEGFB/CNTRL/TBX5/TGFBR3/VEGFA/GPER1/MMP21/MESP1
GOCC_ROUGH_ENDOPLASMIC_RETICULUM_MEMBRANE	GOCC_ROUGH_ENDOPLASMIC_RETICULUM_MEMBRANE	25	0.460861	1.65994	0.00677841	0.0596444	0.0486355	7395	tags=64%, list=40%, signal=39%	NAT8L/UBA1/SRPRB/PI4KB/SEC61A2/SEC61A1/SUCO/RPS28/SEC61B/PLOD1/SEC63/SEC61G/SRPRA/ARL6IP1/PLOD2/ZC3H12A
GOBP_INTERLEUKIN_6_MEDIATED_SIGNALING_PATHWAY	GOBP_INTERLEUKIN_6_MEDIATED_SIGNALING_PATHWAY	22	0.499804	1.72541	0.00679712	0.0596914	0.0486738	8100	tags=73%, list=43%, signal=41%	FER/PTPN11/YAP1/STAT1/IL6R/JAK2/IL6ST/SRC/SPI1/CBL/JAK1/SMAD4/CTR9/ST18/IL6/C1QTNF4
GOCC_VESICLE_COAT	GOCC_VESICLE_COAT	53	0.370607	1.68076	0.00685653	0.0601196	0.0490229	9123	tags=64%, list=49%, signal=33%	NCALD/SEC23B/CLTC/SYNRG/SEC24B/AP1G2/SEC24D/ARCN1/PDCD6/AP2A2/AP2B1/AP2M1/COPB2/SGIP1/EPN1/CLTB/AP1S1/PEF1/COPZ1/AP2S1/SEC23A/ENTHD1/TBC1D5/COPZ2/COPG1/COPB1/SEC24A/BTBD8/SAR1A/SCYL1/COPE/AFTPH/SEC31A/SAR1B
GOBP_POSITIVE_REGULATION_OF_TELOMERE_MAINTENANCE	GOBP_POSITIVE_REGULATION_OF_TELOMERE_MAINTENANCE	51	0.371542	1.67046	0.00686387	0.0601196	0.0490229	5883	tags=49%, list=32%, signal=34%	NEK2/ACD/NABP2/AURKB/PPP1R10/MAP2K7/POT1/TERF2/ERCC1/NEK7/HNRNPA1/PARN/CCT5/MAPK3/RTEL1/ATM/HNRNPD/NBN/RAD50/TCP1/CCT8/MAP3K4/PML/PRKCQ/CCT4
GOBP_NEGATIVE_REGULATION_OF_SMALL_GTPASE_MEDIATED_SIGNAL_TRANSDUCTION	GOBP_NEGATIVE_REGULATION_OF_SMALL_GTPASE_MEDIATED_SIGNAL_TRANSDUCTION	55	0.369697	1.68727	0.00691811	0.0605153	0.0493456	8347	tags=60%, list=45%, signal=33%	ARHGAP12/CD2AP/FBP1/RASA2/STMN1/NUP62/CGNL1/CUL3/KCTD13/RASA4/SYNGAP1/PPP2CB/MAPKAP1/RASA1/ARHGAP24/KCTD10/RIPOR2/SPRY1/HEG1/TIMP2/RASAL3/TGFB2/DLC1/ARHGAP35/BCL6/ABL2/STMN3/RAPGEF1/KANK1/ITGA3/EPHB2/RASIP1/SLIT2
GOBP_REGULATION_OF_TRANSLATION_IN_RESPONSE_TO_STRESS	GOBP_REGULATION_OF_TRANSLATION_IN_RESPONSE_TO_STRESS	21	0.498001	1.68831	0.00698142	0.0609893	0.0497321	7253	tags=76%, list=39%, signal=47%	RPS6KA1/DDX3X/NPM1/DNAJC3/EIF2AK4/NCK2/EIF4G1/EIF2AK1/RBM4/EIF2AK2/NCK1/IMPACT/SESN2/EIF2AK3/PPP1R15B/RPS6KA3
GOBP_AMINO_SUGAR_BIOSYNTHETIC_PROCESS	GOBP_AMINO_SUGAR_BIOSYNTHETIC_PROCESS	13	0.579491	1.70012	0.00701121	0.0610306	0.0497658	4908	tags=69%, list=26%, signal=51%	AMDHD2/PGM3/GFPT1/GNPNAT1/RENBP/UAP1/NANP/UAP1L1/GNPDA1
GOBP_POSITIVE_REGULATION_OF_AUTOPHAGY	GOBP_POSITIVE_REGULATION_OF_AUTOPHAGY	117	0.284432	1.54189	0.00700674	0.0610306	0.0497658	10412	tags=68%, list=56%, signal=30%	ADRB2/PIK3C2A/BECN1/MID2/SVIP/TSC2/KAT5/SCOC/GPSM1/RAB3GAP2/LARP1/EIF2AK4/VDAC1/PAFAH1B2/TRIM27/TSC1/FBXO7/TRIM65/WAC/PARK7/PRKAA2/GNAI3/ULK1/UVRAG/TRIM21/DHRSX/SH3GLB1/MAPK3/VPS13D/RALB/PRKD1/SESN1/TP53INP2/AMBRA1/TRIM22/RIPK2/TRIM68/DAPK1/IFNG/PLK3/IRGM/SH3BP4/PRKN/CALCOCO2/TRIM6/TP53INP1/ORMDL3/TICAM1/NOD2/SESN3/DCN/SESN2/NOD1/IKBKG/SPTLC2/ZC3H12A/TMEM59/RAB3GAP1/EPM2A/HIF1A/C9orf72/TPCN1/UFL1…
GOMF_DNA_BINDING_TRANSCRIPTION_REPRESSOR_ACTIVITY	GOMF_DNA_BINDING_TRANSCRIPTION_REPRESSOR_ACTIVITY	301	0.216714	1.39237	0.00701354	0.0610306	0.0497658	8776	tags=54%, list=47%, signal=29%	FEZF2/NKX6-1/VAX1/NKX6-3/ZNF750/DLX4/ARX/INSM1/ZNF439/SCRT1/ZNF217/DACH1/OVOL1/ZBTB39/ZNF124/ZNF749/ZNF550/IKZF5/ZFP37/CUX2/HES2/NR2C1/ZNF668/TFAP2C/ASCL2/NR1D2/ZNF148/ZNF587B/ETV3/REST/HOXB13/ZNF491/PPARA/THAP11/ZNF891/THAP1/ZKSCAN3/NFATC3/FOXK1/YY1/SREBF2/SALL1/NACC1/FOXP1/GZF1/ZNF248/ZNF705E/ZBTB18/ZBTB49/OVOL2/ZBTB2/DEAF1/ASCL1/TCFL5/PRDM2/ZNF263/ZNF599/ZNF219/MSX1/ENO1/ELK3/IRF3/IRF8/PRDM5/Z…
GOBP_POSITIVE_REGULATION_OF_STRESS_ACTIVATED_PROTEIN_KINASE_SIGNALING_CASCADE	GOBP_POSITIVE_REGULATION_OF_STRESS_ACTIVATED_PROTEIN_KINASE_SIGNALING_CASCADE	113	0.299806	1.60242	0.00707244	0.0614631	0.0501184	8281	tags=58%, list=44%, signal=32%	XDH/SH3RF1/MAP3K5/ANKRD6/SH3RF3/F2RL1/RASGRP1/TAOK3/HIPK2/PLCB1/PRMT1/MFHAS1/PDCD10/MINK1/AXIN1/SASH1/RELL2/TIRAP/SDCBP/MAP3K3/RB1CC1/MAP3K10/SPHK1/PYCARD/GADD45A/PTK2B/RIPK2/CLEC7A/RNF13/TRAF4/RELL1/EDA2R/PJA2/SERPINF2/WNT7B/LYN/MAP3K4/CCL21/MAPK8IP1/TGFB2/CCL19/MTURN/SPI1/RASSF2/NOD2/EIF2AK2/FCGR2B/DUSP19/MYD88/STK3/NOD1/TLR3/APP/AGER/KLHDC10/TRAF2/ZC3H12A/TAOK2/TRAF3/DUSP15/TLR4/CDC42/TNF/CD27…
GOMF_PHOTORECEPTOR_ACTIVITY	GOMF_PHOTORECEPTOR_ACTIVITY	12	-0.76026	-1.9245	0.00714491	0.0619318	0.0505007	1781	tags=50%, list=10%, signal=45%	GPR88/RHO/GPR52/OPN1LW/OPN1MW/OPN1MW2
GOBP_NEGATIVE_REGULATION_OF_DEPHOSPHORYLATION	GOBP_NEGATIVE_REGULATION_OF_DEPHOSPHORYLATION	103	0.303048	1.58253	0.00713853	0.0619318	0.0505007	10435	tags=65%, list=56%, signal=29%	PPP4R4/PPP1R1B/ARFGEF3/CNST/PPP1R14B/CEP192/PKMYT1/MFHAS1/RBM26/MASTL/PCIF1/PPP1R2/PPP1R10/FKBP15/WNK1/PPP1R11/ARPP19/YWHAB/ENSA/MPHOSPH10/FAM122A/PPP1R37/CHP1/ZFYVE1/PPP1R8/SEMA4D/PPME1/URI1/YWHAE/CD2BP2/ZCCHC9/SWAP70/ELFN1/PPP1R35/TGFB2/PPP1R14A/CSRNP2/PPP1R14D/CCDC8/CSRNP3/INPP5K/SPRED1/ELFN2/BOD1L1/BOD1/SYTL2/IKBKB/DLG2/TIPRL/NCKAP1L/ROCK2/TNF/MGAT5/PPP1R27/DLG3/GNAI2/TMEM225B/PHACTR1/STYXL1/…
GOMF_SCAFFOLD_PROTEIN_BINDING	GOMF_SCAFFOLD_PROTEIN_BINDING	58	0.360619	1.67375	0.00718357	0.0621862	0.0507081	9718	tags=71%, list=52%, signal=34%	GRID2/CIT/NOS1/CASP8/PARK7/NCK2/DSP/DLG4/DLL1/YWHAE/MAPK3/KCNH2/CAV2/KRT8/CRK/SRC/DYNLL1/TREM1/SHANK1/KRT18/CRIPT/TREM2/KRT15/KIF1B/NLGN4Y/KCNQ1/AKAP5/IKBKB/CACNA1H/P2RY1/DYNLL2/UBTF/KCNA5/HSP90AA1/VIM/PDE4D/GRM2/PANX1/MAP2K2/CDC37/TCOF1
GOBP_NEGATIVE_REGULATION_OF_AUTOPHAGY	GOBP_NEGATIVE_REGULATION_OF_AUTOPHAGY	81	0.324954	1.63335	0.0072985	0.0630995	0.0514528	6736	tags=48%, list=36%, signal=31%	KIF25/BECN1/KDM4A/SEC22B/TSC2/GOLGA2/TAB3/SIRT2/ZKSCAN3/FOXK1/CLEC16A/SCFD1/MTM1/TSC1/RNF41/RNF5/UBQLN4/WDR6/EIF4G1/PHF23/USP30/HTR2B/MTMR9/PIK3CA/NUPR1/MCL1/SNCA/RRAGA/TIGAR/DAP/LEPR/LZTS1/QSOX1/TSPO/HERC1/PTPN22/TREM2/KLHL22/TMEM39A
GOBP_NEGATIVE_REGULATION_OF_CELL_MATRIX_ADHESION	GOBP_NEGATIVE_REGULATION_OF_CELL_MATRIX_ADHESION	36	0.420467	1.70463	0.00734757	0.0634416	0.0517318	6457	tags=50%, list=35%, signal=33%	MMP12/CDKN2A/ACER2/CLASP2/BCAS3/ARHGAP6/ITGB1BP1/POSTN/NF2/RCC2/RASA1/MAP4K4/SERPINE1/AJAP1/SRC/DLC1/BCL6/CASK
GOBP_SPHINGOMYELIN_METABOLIC_PROCESS	GOBP_SPHINGOMYELIN_METABOLIC_PROCESS	14	0.558017	1.67459	0.00741741	0.0638327	0.0520506	7651	tags=71%, list=41%, signal=42%	SGMS1/SMPDL3B/PRKCD/SAMD8/SGMS2/SMPD1/ORMDL3/PEMT/SPTLC2/ABCA8
GOBP_NEGATIVE_REGULATION_OF_CELL_CYCLE_G1_S_PHASE_TRANSITION	GOBP_NEGATIVE_REGULATION_OF_CELL_CYCLE_G1_S_PHASE_TRANSITION	102	0.297713	1.54649	0.00742152	0.0638327	0.0520506	10498	tags=68%, list=56%, signal=30%	CDKN2A/CASP2/CDC25C/CNOT6/CDK4/CNOT1/PRMT1/EP300/MUC1/CARM1/CNOT6L/BRD7/E2F4/FBXO7/MDM4/CRADD/ARID3A/CDK2AP2/RBL1/CNOT4/RPL26/TNKS1BP1/DLG1/RB1/BTG2/ATM/CNOT3/GADD45A/KANK2/AURKA/NACC2/PLK3/CDK6/PML/CCL2/CDKN2D/ZNF385A/CNOT11/PRKDC/SUSD2/FHL1/PCBP4/APC/E2F1/TRIAP1/FBXO31/CDKN2B/CDKN1A/CHEK2/MYO16/EZH2/GTSE1/CCND1/JADE1/RBL2/RPA2/GJC2/FAM107A/CNOT8/SOX4/C10orf99/PCNA/DACT1/MDM2/CDK1/CDC73/PRMT2/DC…
GOBP_BLOOD_VESSEL_ENDOTHELIAL_CELL_MIGRATION	GOBP_BLOOD_VESSEL_ENDOTHELIAL_CELL_MIGRATION	109	0.292216	1.53752	0.00742152	0.0638327	0.0520506	10785	tags=64%, list=58%, signal=27%	ADAM17/PIK3C2A/NRP1/PDCD10/TDGF1/CARD10/ITGB1BP1/NFE2L2/MAP3K3/SP1/MYH9/GPX1/PRCP/PRKD1/JUP/PIK3R3/STAT5A/TMSB4X/ANGPT2/GADD45A/PTK2B/SRPX2/HDAC5/SCARB1/ETS1/PDGFB/HDAC9/NOS3/CDH5/ADTRP/GPLD1/ID1/PRKD2/VEGFC/SPRED1/SRF/APOE/PRKCA/EGR3/SOX18/RHOJ/FGF2/AMOT/DLL4/MEOX2/TBXA2R/FOXC2/CIB1/HIF1A/TNF/VEGFA/EMP2/SLIT2/HMOX1/AKT1/ANGPT1/GATA2/PPARG/MECP2/NR4A1/EFNB2/MEF2C/GREM1/ROBO1/ALOX12/P2RX4/ANGPT4/H…
GOBP_REGULATION_OF_DENDRITE_DEVELOPMENT	GOBP_REGULATION_OF_DENDRITE_DEVELOPMENT	95	0.305372	1.56345	0.00744809	0.0639789	0.0521699	8129	tags=53%, list=44%, signal=30%	IL1RAPL1/VLDLR/LRP8/BMP7/SS18L1/BHLHB9/CUX2/RAP2A/CARM1/SIPA1L1/RAB21/GORASP1/PREX1/TIAM1/CRKL/PARP6/CUX1/DNM1L/SEMA4D/CRTC1/CYFIP1/ZDHHC15/HECW2/COBL/NEDD4/EPHA4/EEF2K/CHRNB2/LZTS1/CRK/ID1/MARK1/CHRNA3/ITPKA/MFSD2A/ANAPC2/NFATC4/ANKRD27/FBXO31/CAPRIN1/KNDC1/PTPRD/RELN/SDC2/PQBP1/ADGRB3/EZH2/RAB17/IQGAP1/DGKG
GOBP_REGULATION_OF_OSTEOBLAST_DIFFERENTIATION	GOBP_REGULATION_OF_OSTEOBLAST_DIFFERENTIATION	110	0.282558	1.49169	0.00747972	0.0641682	0.0523242	11136	tags=67%, list=60%, signal=27%	CHRD/RIOX1/BMP7/ACVR1/SOX9/HDAC4/REST/AXIN2/ZHX3/MEN1/TWSG1/PTCH1/FBN2/ATRAID/GNAS/SEMA4D/YAP1/SUCO/SUFU/CRIM1/RUNX2/TRPM4/PRKD1/JUND/IL6R/FFAR4/IL6ST/TMEM119/WNT7B/DDR2/BMPR1A/CDK6/SMOC1/TCIRG1/NELL1/RASSF2/TMEM64/HOXA2/SMAD6/VEGFC/TNN/CLIC1/GLI3/PDLIM7/BMP4/BAMBI/IL6/IGF1/TNF/TOB1/PPARG/SFRP1/SMAD5/NOG/NOCT/MEF2C/LIMD1/GREM1/CTNNBIP1/DDX5/LRP5/RANBP3L/HGF/SFRP2/NPNT/GLI1/ACVR2A/GDF10/TP63/HDAC7…
GOBP_DNA_REPLICATION_INITIATION	GOBP_DNA_REPLICATION_INITIATION	40	0.402804	1.68433	0.00752418	0.0644668	0.0525677	7919	tags=62%, list=42%, signal=36%	ORC1/ORC2/POLA2/POLA1/CCNE2/WRNIP1/ORC5/LRWD1/POLE/MCM4/KAT7/CCNE1/CDT1/CDC6/NBN/NOC3L/PRIM2/CDC34/MCM5/MCM7/WDR18/POLE3/ORC6/PRIM1/MCM2
GOBP_SMOOTH_MUSCLE_CELL_DIFFERENTIATION	GOBP_SMOOTH_MUSCLE_CELL_DIFFERENTIATION	54	0.365082	1.67285	0.00753682	0.0644924	0.0525886	9478	tags=67%, list=51%, signal=33%	SHH/OLFM2/ACVR1/SOX9/NFATC3/PIAS1/ANKRD17/SOD2/NFATC2/ENG/PDGFB/KIT/SGCB/FOXO4/ADM/TBX3/DNMT1/SMARCD3/HES1/EPC1/RAMP2/SRF/NFATC4/TBX2/MED28/EDNRB/FGF9/BMP4/TBX18/VEGFA/GPER1/CTH/NFATC1/MESP1/MECP2/MEF2C
GOBP_AXON_EXTENSION	GOBP_AXON_EXTENSION	114	0.287364	1.54396	0.00756257	0.06463	0.0527008	8355	tags=49%, list=45%, signal=27%	NKX6-1/POU4F3/SLIT1/DCLK1/DRAXIN/NRP1/PAK1/SEMA4B/USP9X/PPP3CB/RAB21/HSP90AB1/RNF6/MAPT/CDH4/GDI1/PLXNA3/CDK5/ULK1/RYK/SEMA4D/RTN4R/SPG11/CYFIP1/NTN1/SEMA5A/TTL/SEMA4F/WNT3/MAP1B/SEMA3F/SLC9A6/TRPV2/SLIT3/ISLR2/NRP2/CXCL12/SEMA3C/MAP2/ZFYVE27/SEMA3B/ANAPC2/SRF/APOE/NRCAM/MAP3K13/SIN3A/AUTS2/GOLGA4/OLFM1/SEMA6A/SEMA4A/HSP90AA1/VEGFA/SLIT2/C9orf72
GOMF_NUCLEASE_ACTIVITY	GOMF_NUCLEASE_ACTIVITY	191	0.24324	1.46299	0.00761872	0.0650267	0.0530243	8892	tags=57%, list=48%, signal=30%	PIWIL1/CNOT6/DCPS/FANCM/PMS2/ERN1/CNOT1/REXO2/ERCC4/RNASEH1/RNASEH2A/RCL1/G3BP1/RBBP8/APEX1/NTHL1/ZC3H12B/DNASE1/TSNAX/CPSF3/ANGEL2/CNOT6L/EME2/POLD1/OGG1/AGO3/PELO/TSEN15/DBR1/SMG6/DCLRE1B/DXO/RPS3/ERCC1/TATDN1/ERI2/RPP30/DCLRE1C/RPP21/DIS3L2/TOE1/ZC3H12C/PARN/POP4/PPP1R8/RIDA/MBD4/TSN/POLE/EDC3/TATDN2/RNASEL/SND1/TSEN34/USB1/TDP1/DICER1/ENDOV/YBEY/RNASEK/EXOSC4/SLFN13/RAD9A/RAD1/ELAC2/REXO1/TSE…
GOCC_AZUROPHIL_GRANULE_MEMBRANE	GOCC_AZUROPHIL_GRANULE_MEMBRANE	54	0.364958	1.67228	0.00763664	0.0650519	0.0530448	10542	tags=78%, list=57%, signal=34%	PIGR/MANBA/NCSTN/RAB5C/GAA/PSEN1/TMEM179B/SNAP29/ATP6V0C/ATP8A1/PRCP/LAMTOR1/DNAJC5/CEACAM6/B4GALT1/LAMP2/C3AR1/BRI3/MAGT1/RAP1B/STOM/VNN1/DNAJC13/ABCA13/GLIPR1/RAB44/RAB3D/RAB37/VAMP7/CPNE3/VAPA/CD68/TOM1/SURF4/LAMP1/AZU1/CPNE1/NDUFC2/ARL8A/CD63/LPCAT1/SLCO4C1
GOBP_POSITIVE_REGULATION_OF_MITOTIC_CELL_CYCLE	GOBP_POSITIVE_REGULATION_OF_MITOTIC_CELL_CYCLE	105	0.291986	1.54714	0.00764114	0.0650519	0.0530448	7292	tags=52%, list=39%, signal=32%	CYP1A1/CDC25C/DTL/CDCA5/ADAM17/CDK4/PLCB1/APEX1/DDX3X/CDC25A/CDC7/KMT2E/NKX3-1/PPP1R10/PTPN11/CUL3/UBE2E2/LGMN/ANKRD17/EIF4G1/RCC2/PKN2/STAT5B/EIF4EBP1/ANAPC11/NSMCE2/SMOC2/MEPCE/DUSP3/RB1/SPHK1/CDT1/CDC6/TTL/LSM10/KLHL18/MTA3/DBF4B/EGFR/CDC25B/TMOD3/CDC23/USP2/CDC16/SMARCD3/HES1/CCND3/HSF1/RAD51C/PRKCA/BRD4/APP/SIN3A/RPS6KB1/CDK10
GOMF_PHOSPHATIDYLINOSITOL_4_PHOSPHATE_BINDING	GOMF_PHOSPHATIDYLINOSITOL_4_PHOSPHATE_BINDING	27	0.45366	1.67678	0.00768578	0.0653487	0.0532868	5848	tags=59%, list=31%, signal=41%	GSDMA/SNX5/SNX3/SH3PXD2A/OBSCN/OSBPL8/GOLPH3/PLEKHA5/SESTD1/PLEKHA8/PLA2G4A/OSBP/GOLPH3L/OSBPL5/RUBCNL/ARFIP2
GOCC_ACTIN_FILAMENT	GOCC_ACTIN_FILAMENT	112	0.286056	1.51618	0.00769669	0.0653583	0.0532947	9471	tags=54%, list=51%, signal=27%	PLS1/GAS2/TWF1/CD2AP/PAK1/CARMIL1/PRICKLE4/KPTN/NCKAP1/LCP1/ARHGAP6/TSC1/APC2/VPS18/RAC1/MYO1B/PAWR/WHRN/ACTBL2/COTL1/MYO1C/EHBP1/FYN/WIPF3/RAC2/GAS2L1/COBL/PALLD/RCSD1/TEK/PDLIM2/LMOD1/TMOD1/PDLIM1/SRC/AVIL/POF1B/JAM3/SPECC1/RAC3/ESPN/PDLIM5/SMTNL2/LDB3/GAS2L3/TPM4/WIPF2/PDLIM7/AMOT/SMTNL1/IQGAP1/CORO1A/GAS2L2/ACTA1/MYO3A/MYO1A/DAPK3/WASL/EHBP1L1/SHROOM4/SPTBN4
GOBP_REGULATION_OF_VIRAL_GENOME_REPLICATION	GOBP_REGULATION_OF_VIRAL_GENOME_REPLICATION	76	0.33488	1.65574	0.00771063	0.0653936	0.0533235	8882	tags=58%, list=48%, signal=30%	SLPI/SRPK1/TARBP2/PPARA/ILF3/DDX3X/LARP1/DDB1/PPIH/IFIT5/PPID/OAS1/ZC3HAV1/PKN2/PABPC1/RNASEL/SRPK2/IFITM2/OAS2/PPIE/APOBEC3C/PDE12/PLSCR1/IFIT1/NR5A2/TRIM6/ISG20/RAD23A/PPIA/TRIM28/EIF2AK2/MPHOSPH8/INPP5K/HACD3/TMEM39A/TOP2B/PARP10/IFI16/STAU1/APOBEC3H/TNF/APOBEC3B/APOBEC3A/MX1
GOBP_AMYLOID_BETA_METABOLIC_PROCESS	GOBP_AMYLOID_BETA_METABOLIC_PROCESS	53	0.368598	1.67164	0.00775737	0.0657066	0.0535787	8240	tags=60%, list=44%, signal=34%	NAT8/RTN1/HAP1/BECN1/NCSTN/IFNGR1/DYRK1A/TMED10/APH1A/ADAM10/PSEN1/PIN1/ABCA7/BACE2/SP1/RTN3/MGAT3/EPHA4/SPON1/IFNG/RELA/BACE1/MME/CLU/RTN2/APOE/CHRNA7/GGA3/BIN1/IGF1/ROCK2/TNF
GOBP_POSITIVE_REGULATION_OF_PROTEIN_MODIFICATION_BY_SMALL_PROTEIN_CONJUGATION_OR_REMOVAL	GOBP_POSITIVE_REGULATION_OF_PROTEIN_MODIFICATION_BY_SMALL_PROTEIN_CONJUGATION_OR_REMOVAL	130	0.2774	1.52919	0.00782105	0.0660374	0.0538485	11001	tags=64%, list=59%, signal=26%	FANCM/AIMP2/FANCI/PIAS3/HDAC4/PLK1/GOLGA2/DDX3X/PIAS1/CBLB/GORASP1/HDAC3/CUL3/AXIN1/CDC20B/UBE2S/BRCA1/PDCD6/HUWE1/MALT1/NMI/VCP/SENP2/PIN1/ARNT/UBE2D1/ARRDC3/CENPS/ARRDC4/PHF23/UBA2/CRY1/RNF40/SPHK1/SPRTN/SKP1/PEF1/RIPK2/PIAS4/SART3/MTA1/ARRB1/LAPTM5/PRICKLE1/PRKN/RASSF5/PTPN22/TICAM1/TOPORS/NOD2/PELI1/TOLLIP/RNF20/CTR9/PAXIP1/TRIB3/ZC3H12A/HSPBP1/CAV1/TANK/UBB/BMI1/STUB1/ANGPT1/FAM107A/XIAP/RAB…
GOBP_REGULATION_OF_PROTEIN_STABILITY	GOBP_REGULATION_OF_PROTEIN_STABILITY	279	0.211142	1.36064	0.00780834	0.0660374	0.0538485	9392	tags=58%, list=50%, signal=29%	SERF1B/TESC/GNL3L/TAF1/P3H1/PRKCD/EP300/WIZ/USP8/BAG2/PLK1/USP9X/CREB1/PPIB/NAA16/SUGT1/PDCD10/RAB21/GTPBP4/HCFC1/HSP90AB1/TARDBP/VPS11/RPL5/HDAC3/CUL3/TRIM39/CALR/KRAS/MCM8/TSC1/FBXO7/HDAC8/RNF5/PARK7/GOLGA7/DSG1/ATP1B3/GAPDH/TRIM24/MDM4/SENP2/PIN1/CHP1/CTNND1/PEX6/SERF2/RNF128/RPL11/UBE2B/NF2/DAD1/TRIM21/GET4/STX12/MSX1/DDI2/SH3GLB1/PEX19/CREBBP/CCT5/USP7/HSPD1/USP47/TADA3/HIP1R/TBL1X/TBRG1/PRK…
GOMF_ACTIN_BINDING	GOMF_ACTIN_BINDING	425	0.193914	1.29932	0.00782607	0.0660374	0.0538485	10533	tags=60%, list=57%, signal=27%	TMSB15B/NCALD/MYRIP/WASF3/PACRG/PLS1/KLHL20/GAS2/FMNL2/MARCKSL1/ANXA8/TRPV4/MYO1E/TWF1/NEBL/CORO2A/MYO19/PRICKLE4/DNASE1/MAEA/INO80/JMY/MARCKS/KPTN/FBXO25/FHOD1/PARVB/SHROOM2/CTNNA1/FKBP15/MAPT/P4HB/ENAH/LCP1/KLHL3/ACTR3C/FLII/EPS8L2/CEACAM1/AFDN/MIB2/BLOC1S6/SSH1/VPS18/CLMN/FMNL1/NF2/ARPC5L/CORO7/MYO1B/AJUBA/TRIOBP/PAWR/STK38L/EPS8L1/CNN3/CYFIP1/ARPC4/CAP2/GMFB/ABLIM1/SVIL/MYH9/SNTA1/SPIRE2/HIP1…
GOMF_OXIDOREDUCTASE_ACTIVITY_ACTING_ON_THE_CH_CH_GROUP_OF_DONORS	GOMF_OXIDOREDUCTASE_ACTIVITY_ACTING_ON_THE_CH_CH_GROUP_OF_DONORS	59	0.354859	1.65414	0.00784464	0.0661106	0.0539081	8879	tags=61%, list=48%, signal=32%	TBXAS1/PTGR1/PTGR2/IVD/SDHAF4/AKR1C3/SRD5A1/ACADVL/ACAD11/ACOX3/SRD5A3/DHODH/TM7SF2/RSAD1/CRAT/ZADH2/DHCR24/FASN/DUS2/ACAD9/SDHA/ACADL/ACADS/DECR1/ACOX1/AKR1C2/DPYD/LBR/TECR/CPOX/PPOX/DUS4L/SRD5A2/SDHB/ACAD10/DUS1L
GOBP_REGULATION_OF_PATTERN_RECOGNITION_RECEPTOR_SIGNALING_PATHWAY	GOBP_REGULATION_OF_PATTERN_RECOGNITION_RECEPTOR_SIGNALING_PATHWAY	95	0.304516	1.55906	0.00785807	0.0661404	0.0539324	9291	tags=56%, list=50%, signal=28%	F2RL1/SMPDL3B/ERBIN/MFHAS1/DDX3X/RIOK3/LGR4/NLRP2B/TIRAP/GPATCH3/ANKRD17/NLRX1/TLR5/IRF7/TLR2/DHX58/OTUD4/HSPA1A/IRF1/PUM2/ESR1/PJA2/IRAK3/LYN/CD14/IFI35/LRRC14/LY96/CACTIN/PTPN22/SLC15A2/BPIFB1/TICAM1/NOD2/PELI1/GRAMD4/APPL1/TLR3/NR1D1/CD36/DDX60/HSPA1B/TLR4/CAV1/TLR1/NFKBIL1/RAB7B/CYBA/TSPAN6/TLR6/APPL2/IRF4/XIAP
GOBP_COPII_COATED_VESICLE_BUDDING	GOBP_COPII_COATED_VESICLE_BUDDING	72	0.338021	1.64006	0.00786852	0.0661451	0.0539362	9657	tags=65%, list=52%, signal=32%	F5/TRAPPC5/SEC23B/INSIG1/SEC22B/LMAN1/GOLGA2/SEC24B/SCFD1/PPP6R1/SEC23IP/GORASP1/CUL3/TMED10/SEC24D/PDCD6/PPP6C/NSF/TRAPPC4/GOSR2/USO1/TGFA/TRAPPC6A/TRAPPC2/TBC1D20/PEF1/CTSC/SEC23A/TRAPPC9/F8/ANKRD28/PPP6R3/CNIH2/TRAPPC3/SEC16A/SEC24A/CD59/SAR1A/COL7A1/VAPA/SEC31A/GRIA1/SAR1B/TRAPPC6B/RAB1A/CTSZ/SCAP
GOBP_NEGATIVE_REGULATION_OF_INTERFERON_BETA_PRODUCTION	GOBP_NEGATIVE_REGULATION_OF_INTERFERON_BETA_PRODUCTION	13	0.576262	1.69064	0.00792854	0.0663346	0.0540908	7120	tags=77%, list=38%, signal=48%	YY1/NMI/NLRX1/NLRC3/PYCARD/RELB/LILRB1/PPM1B/CACTIN/REL
GOBP_POSITIVE_REGULATION_OF_GRANULOCYTE_CHEMOTAXIS	GOBP_POSITIVE_REGULATION_OF_GRANULOCYTE_CHEMOTAXIS	27	0.451768	1.66979	0.00792471	0.0663346	0.0540908	5523	tags=52%, list=30%, signal=37%	S100A7/IL23A/MCU/DNM1L/TIRAP/RAC1/S100A14/RIPOR2/RAC2/CD74/C3AR1/MOSPD2/CCL21/CCL19
GOBP_PROTEIN_ACETYLATION	GOBP_PROTEIN_ACETYLATION	192	0.243694	1.46454	0.00790563	0.0663346	0.0540908	4459	tags=39%, list=24%, signal=30%	NAT8/FAM161A/MBIP/TAF1/YEATS4/HDAC2/NOS1/NCOA3/IWS1/LDB1/EP300/MUC1/CAMK1/KANSL2/TADA1/NAA60/NAT10/SETD5/RPS6KA5/TAF5L/HAT1/KAT5/NAA16/DDX3X/BRD1/NCOA1/HCFC1/MORF4L1/DR1/SMC5/BRD7/TAF5/TADA2B/MAPT/MCM3AP/BRCA1/TADA2A/KAT6A/SMARCB1/PARK7/NAT9/GTF3C4/ESCO2/OGT/PYGO2/PRKAA2/RUVBL2/RPS6KA4/WBP2/ING5/SRCAP/NAA50/MRGBP/KANSL1L/KAT2B/KAT7/CREBBP/NAA10/MEAF6/TADA3/BRPF1/MAPK3/DIP2A/CHEK1/TAF6L/APBB1/THAP…
GOBP_REGULATION_OF_HORMONE_LEVELS	GOBP_REGULATION_OF_HORMONE_LEVELS	490	0.185285	1.27284	0.00793077	0.0663346	0.0540908	9514	tags=55%, list=51%, signal=28%	NKX6-1/UGT1A8/CCKAR/PDX1/KCNC2/FOXE1/SHH/CGA/UGT1A1/FFAR2/EPHA5/BCO1/LRAT/CYP1A1/ABCC8/GAL/NOS2/SSTR5/UGT2B7/HSD17B11/RFX6/CYP3A7/PCSK6/GHRHR/MYRIP/CYP27B1/FAM3D/RAB11FIP1/NR0B2/GRP/MYB/CHST8/UGT2B17/SLC25A6/MCU/ADRA2A/FZD4/CLCN2/ZBED6/PLB1/KDM5B/RDH13/SLC25A5/AIMP1/REST/CREB1/PPP3CB/PCSK1N/CAMK2N1/LRP5L/ACVR1C/SNAP23/PCLO/TARDBP/DHRS3/NKX3-1/PTPN11/DRD2/NMU/SGPL1/INHBA/C1QTNF3/TM7SF3/GHR/AKR1C3/…
GOBP_CHROMOSOME_LOCALIZATION	GOBP_CHROMOSOME_LOCALIZATION	79	0.33123	1.6472	0.00797965	0.06666	0.0543561	7186	tags=52%, list=39%, signal=32%	CENPF/EML4/CDCA5/BECN1/KIF14/MEIOC/PIBF1/NUMA1/KPNB1/SEH1L/AURKB/NUP62/CUL3/CENPC/CHMP1B/CHMP5/MLH1/KIF22/SPAG5/DYNC1H1/UBE2B/CDCA8/CHMP7/CDT1/TTL/ATM/KIFC1/VPS4A/NDE1/LMNA/CDC23/IFFO1/MAD1L1/GEM/HNRNPU/RRS1/NUDC/BOD1/RMDN1/MIS12/SPDL1
GOBP_MODULATION_OF_EXCITATORY_POSTSYNAPTIC_POTENTIAL	GOBP_MODULATION_OF_EXCITATORY_POSTSYNAPTIC_POTENTIAL	43	0.395655	1.69085	0.00804113	0.0666759	0.0543691	6950	tags=56%, list=37%, signal=35%	NETO1/ZMYND8/ADRB2/SHANK2/CUX2/MTMR2/PRKCZ/SSH1/SH3GL1/NLGN2/DLG4/GRIN1/PTK2B/CELF4/S1PR2/DMPK/SHANK1/RGS4/STX1B/NRXN1/IGSF11/TMEM108/CHRNA7/APP
GOBP_REGULATION_OF_PROTEIN_IMPORT	GOBP_REGULATION_OF_PROTEIN_IMPORT	58	0.359467	1.6684	0.00803494	0.0666759	0.0543691	8306	tags=66%, list=45%, signal=36%	SHH/ECT2/CHP2/NOLC1/PRKCD/TPR/RBM22/HSP90AB1/RAN/TARDBP/NUP62/HDAC3/NUTF2/PSEN1/UBR5/CHP1/SUFU/PKIA/JUP/MDFIC/DMAP1/JAK2/IFNG/UFM1/EFCAB7/TRIM28/IPO5/MAPK14/GLI3/CD36/BMP4/FERMT1/ZC3H12A/NUP54/CABP1/RAB23/SMO/PIK3R2
GOBP_TELOMERE_MAINTENANCE_VIA_TELOMERE_LENGTHENING	GOBP_TELOMERE_MAINTENANCE_VIA_TELOMERE_LENGTHENING	78	0.324923	1.61414	0.0080223	0.0666759	0.0543691	6667	tags=46%, list=36%, signal=30%	NEK2/GNL3L/ERCC4/NAT10/HSP90AB1/ACD/AURKB/SMG6/DCLRE1B/MAP2K7/POT1/TERF2/TINF2/RFC1/NEK7/HNRNPA1/PARN/ZBTB48/CCT5/TNKS1BP1/MAPK3/RTEL1/ZSCAN4/TERF2IP/ATM/RAD50/TCP1/CCT8/NHP2/MAP3K4/SRC/PRKCQ/CCT4/HNRNPU/TEN1/HMBOX1
GOBP_TUBE_FORMATION	GOBP_TUBE_FORMATION	137	0.276804	1.52306	0.00801733	0.0666759	0.0543691	11292	tags=69%, list=61%, signal=27%	SHH/MTHFD1L/HOXA1/SIX4/BMP7/SOX9/LRP6/TGM2/TSC2/SEC24B/PODXL/BCAS3/ST14/SDC4/TEAD2/PTCH1/RALA/TSC1/OVOL2/ITGB1BP1/SETD2/DEAF1/SPINT2/CELSR1/SPINT1/SUFU/IRX3/FZD3/PRKACB/DICER1/LUZP1/COBL/KIF20B/GLMN/PAX8/MTHFR/OSR1/PIK3CD/DVL2/TGFB2/PRICKLE1/ADM/ATOH8/KAT2A/TULP3/DLC1/GDF7/IFT57/LRP2/SOX8/ARHGAP35/STIL/RPS7/GRHL3/WNT9B/STK3/WNT6/BMP4/PTK7/FGF2/FUZ/IFT122/IRX2/CEP290/HIF1A/HESX1/VEGFA/LMO4/DVL3/SF…
GOBP_POSITIVE_REGULATION_OF_PROTEIN_LOCALIZATION_TO_MEMBRANE	GOBP_POSITIVE_REGULATION_OF_PROTEIN_LOCALIZATION_TO_MEMBRANE	124	0.275219	1.51118	0.00804141	0.0666759	0.0543691	11056	tags=60%, list=59%, signal=24%	AGR2/PLS1/PAK1/CNST/CASP8/GZMB/YWHAG/YWHAB/AP2B1/ITGB1BP1/YWHAQ/CDK5/CHP1/SSH1/FIS1/RAB11FIP2/PDZK1/PPP1R13B/PRKCI/YWHAE/DLG1/TCAF1/MYO1C/FYN/CNPY4/BBC3/ERBB2/EGFR/IFNG/SPTBN1/SORBS1/PRKN/MIEF2/STOM/RER1/EFCAB7/STAC/TREM2/E2F1/PPP3CC/SLC51B/SLC5A3/AKAP5/ITGA3/CIB1/PPP3R1/ITGB2/EPHB2/NMT1/TNF/GPER1/TP73/BAD/AKT1/WNT3A/ACSL3/TCAF2/YWHAZ/EPHA3/HRAS/PPP1R9B/RANGRF/RHOG/PTPN9/TP63/TFDP1/EZR/KIF5B/ZDHH…
GOMF_PHOSPHOPROTEIN_PHOSPHATASE_ACTIVITY	GOMF_PHOSPHOPROTEIN_PHOSPHATASE_ACTIVITY	171	0.258137	1.5068	0.00803605	0.0666759	0.0543691	10374	tags=63%, list=56%, signal=28%	CDC25C/PPM1H/LCK/PPP4R1/CTDSPL2/ACP1/MTMR3/PPP3CB/CDC25A/PPP5C/PTPDC1/MTMR2/MTM1/PPP1CC/RPAP2/SBF1/PTPN11/PPP1CB/PTPRA/PPA2/PPP4C/PPP6C/EYA3/CDC14A/PPTC7/PPP2CB/PTPN21/SSH1/PTPRG/DUSP14/EYA2/CAMK2G/PHLPP2/ILKAP/DUSP1/PPM1D/SSU72/PTPN18/DLG1/DUSP16/DUSP3/TNS2/PHPT1/SSH3/PTPRU/MTMR1/CYCS/DUSP23/CTDNEP1/CDC25B/PPM1B/PTPRC/PTPN1/PTPN6/PTPRH/PALD1/PTPN22/PTP4A3/CTDSP1/PGAM5/DUSP19/PTPN14/DUSP28/PTPN12…
GOBP_DETECTION_OF_CHEMICAL_STIMULUS_INVOLVED_IN_SENSORY_PERCEPTION_OF_TASTE	GOBP_DETECTION_OF_CHEMICAL_STIMULUS_INVOLVED_IN_SENSORY_PERCEPTION_OF_TASTE	35	-0.575122	-1.83689	0.00807062	0.0668352	0.054499	1702	tags=37%, list=9%, signal=34%	PKD2L1/RTP3/TAS2R30/RTP5/TAS2R50/GNAT1/GNAT3/TAS1R2/TAS2R39/TAS2R8/TAS2R1/TAS2R9/TAS2R7
GOMF_INSULIN_RECEPTOR_SUBSTRATE_BINDING	GOMF_INSULIN_RECEPTOR_SUBSTRATE_BINDING	10	0.62374	1.67521	0.00824906	0.068084	0.0555173	4711	tags=70%, list=25%, signal=52%	PRKCD/PRKCZ/PTPN11/IGF1R/PIK3CA/GRB2/JAK2
GOBP_PROTEIN_TETRAMERIZATION	GOBP_PROTEIN_TETRAMERIZATION	81	0.323319	1.62514	0.00826357	0.068084	0.0555173	9470	tags=64%, list=51%, signal=32%	TDO2/MIP/TRPM2/KIF25/SHMT2/USP16/FARSB/GOLGA2/CPSF6/HPRT1/CRTC3/TRPV5/NUDT21/TK1/CRTC1/HSD17B10/HSD17B8/CUTC/SOD2/TRPM4/GRIN1/KRT10/KCNJ12/GLS/SNCA/PKD1/MS4A1/CBY1/ALDH1A2/RYR3/HCN1/HLA-DRB1/CRTC2/AQP10/CRYZ/UPB1/TRPM7/KRT1/TRPV1/SAMHD1/ACACA/MAT1A/ALDOA/TP73/CBR4/AQP5/TRPM3/APPL2/CTH/ALDH1A3/ACOT13/GRIN2B
GOBP_PHOSPHATIDYLCHOLINE_METABOLIC_PROCESS	GOBP_PHOSPHATIDYLCHOLINE_METABOLIC_PROCESS	83	0.320308	1.61927	0.00826357	0.068084	0.0555173	9369	tags=61%, list=50%, signal=31%	PLA2G1B/PLA2G4C/SLC44A5/PLA2G2F/PLA2G4D/PLB1/CHPT1/LPIN2/CSNK2A1/SLC44A4/CHKA/PLA2G12A/CDS1/PNPLA6/SLC44A3/GPAT4/LPIN3/ABHD4/PLA2G15/PLA2G4A/NR1H2/PLA2G6/LPCAT4/STARD10/CHKB/MBOAT1/PCYT1A/SCARB1/LCAT/GPLD1/ACHE/PNPLA8/PEMT/PLBD1/MFSD2A/SLC27A1/PNPLA7/ABHD3/PLA2G10/CETP/GDPD3/STARD7/DBI/APOA5/FABP3/PLA2G7/CAPN2/ACSL3/MECP2/ABCA3/MBOAT2
GOBP_POSITIVE_REGULATION_OF_LYMPHOCYTE_DIFFERENTIATION	GOBP_POSITIVE_REGULATION_OF_LYMPHOCYTE_DIFFERENTIATION	98	0.303236	1.5673	0.00828613	0.068084	0.0555173	10124	tags=62%, list=54%, signal=29%	SHH/IL23A/MYB/IL7/RHOH/AP3D1/PPP2R3C/PRKCZ/CD46/NKAP/MALT1/XRCC6/IL4R/SART1/ZBTB7B/STAT5B/RUNX1/AP3B1/PNP/RARA/NLRP3/NFKBIZ/RIPK2/CD74/ZBTB16/SOX12/ZAP70/BTK/IFNG/LGALS9/ADA/VSIR/PTPRC/SYK/CCL19/INPP5D/VNN1/PRKDC/IL1RL2/HLA-DRB1/BCL6/RUNX3/EGR3/IL2RA/GLI3/CD83/CR1/NCKAP1L/CD27/HLA-DRA/BAD/CD80/SASH3/ZMIZ1/SOX4/AXL/SOCS5/IHH/TNFSF9/LEF1/TOX
GOBP_INTRINSIC_APOPTOTIC_SIGNALING_PATHWAY_IN_RESPONSE_TO_DNA_DAMAGE	GOBP_INTRINSIC_APOPTOTIC_SIGNALING_PATHWAY_IN_RESPONSE_TO_DNA_DAMAGE	98	0.303231	1.56728	0.00828613	0.068084	0.0555173	8755	tags=55%, list=47%, signal=29%	DDIAS/CASP2/MSH2/POLB/HIPK2/DDIT4/EP300/MUC1/RPS3/BRCA1/FNIP2/MLH1/BCL2L2/ING2/CDIP1/RPL26/TMEM161A/USP47/HTRA2/PYCARD/ATM/TAF9B/NUPR1/PIAS4/CD74/MCL1/NACC2/TMEM109/PML/CDKN2D/AEN/TNFRSF1B/ZNF385A/PRKDC/CXCL12/BCL3/TOPORS/CLU/NFATC4/E2F1/SNW1/TRIAP1/SHISA5/CDKN1A/IFI16/MIF/CHEK2/BAG6/TNF/IKBKE/TP73/BAD/TRIM32/HMOX1
GOBP_ESTABLISHMENT_OF_RNA_LOCALIZATION	GOBP_ESTABLISHMENT_OF_RNA_LOCALIZATION	194	0.247696	1.49285	0.00826227	0.068084	0.0555173	7680	tags=48%, list=41%, signal=28%	NUP210/PARP11/ABCE1/POM121/IWS1/NUP133/RIOK2/KIF5C/TPR/NOP9/SEH1L/FIP1L1/CPSF2/CPSF3/NDC1/UPF1/LSG1/NPM1/SRSF2/SMG7/RAN/NUP62/CPSF6/SMG6/YBX1/MCM3AP/RNPS1/TERF2/NUTF2/XPO5/TSC1/SRSF5/UPF2/SETD2/SYMPK/HNRNPA1/SENP2/NUP50/CPSF4/ZFP36L1/THOC1/NUP35/DHX38/AGFG1/EIF5A/EIF6/MRPL18/NCBP1/NUP214/NXF1/ATM/MYO1C/ATXN2/SARNP/CETN2/NUP37/KHSRP/SRSF7/RPS15/G3BP2/RBM8A/TOMM20L/CASC3/SIDT2/NUP188/CHTOP/UPF3A/DD…
[truncated: 693 more rows]
