# Supplementary material for: Glycine Decarboxylase (GLDC) Plays a Crucial Role in Regulating Energy Metabolism, Invasion, Metastasis and Immune Escape for Prostate Cancer
Source: Int J Biol Sci. 2023 Sep 4;19(15):4726–43. doi: 10.7150/ijbs.85893 (PMC10539704; doi:10.7150/ijbs.85893)
Supplement: Supplementary file 3 — Supplementary table 6. [file ijbsv19p4726s3.xls]

## Sheet: GSEA.result
Supplementary Table 6: KEGG enrichment analysis of GLDC-high and low groups in TCGA cohort.
ID	Description	setSize	enrichmentScore	NES	pvalue	p.adjust	qvalue	rank	leading_edge	core_enrichment
KEGG_OLFACTORY_TRANSDUCTION	KEGG_OLFACTORY_TRANSDUCTION	212	-0.886122	-3.9174	1e-10	1.82e-08	1.26316e-08	1088	tags=70%, list=6%, signal=66%	OR6B2/OR4D5/OR11H4/OR51D1/OR5C1/OR52B2/GUCA1A/OR2G6/OR3A2/OR2Z1/OR51A7/OR5B12/OR11L1/OR1J2/OR6T1/OR5K2/OR5B21/OR2B11/OR10H2/OR11G2/OR2A5/OR52I2/OR4L1/OR52E4/OR52N1/OR1Q1/OR10P1/OR5H2/GUCA1C/OR8G5/OR52K1/OR6C70/OR52B6/OR51B6/OR2AK2/OR52E6/CLCA1/OR52E8/OR1N2/OR2J2/OR2T2/OR4N5/OR8D1/OR56A5/OR4B1/OR2A14/OR2T12/OR52D1/OR13C9/OR4A15/OR2K2/OR1D2/OR52A5/OR4C12/OR11A1/OR1N1/OR2A25/OR6A2/OR51I1/OR2D2/OR13H…
KEGG_REGULATION_OF_AUTOPHAGY	KEGG_REGULATION_OF_AUTOPHAGY	29	-0.757114	-2.32485	9.39643e-06	0.000427538	0.00029673	689	tags=31%, list=4%, signal=30%	BECN2/INS/IFNA1/IFNA6/IFNA5/IFNA13/IFNA4/IFNA7/IFNA16
KEGG_ENDOCYTOSIS	KEGG_ENDOCYTOSIS	181	0.328299	1.96257	6.07332e-06	0.000427538	0.00029673	10332	tags=67%, list=55%, signal=30%	GRK1/RAB11FIP1/ADRB2/RABEP1/GRK3/PSD3/TSG101/USP8/SH3GL2/CLTC/HSPA1L/ARAP2/GIT2/ACAP2/RAB4A/STAM2/PSD4/CBLB/PRKCZ/RAB5C/RUFY1/CHMP1B/AP2A2/RNF41/AP2B1/RBSN/CHMP5/CHMP3/DNM1L/PARD6B/MVB12B/SMAP2/LDLRAP1/RAB22A/WWP1/HLA-C/IQSEC1/GRK4/AP2M1/RAB11FIP2/SH3GL1/PIKFYVE/SH3GLB1/PRKCI/EPN1/CLTB/ACAP3/IGF1R/GRK5/GRK2/TFRC/PSD/RAB11FIP5/SH3KBP1/VPS37B/PLD2/SMURF1/VPS37A/HSPA1A/EHD1/SH3GL3/HLA-A/NEDD4/HLA-E/…
KEGG_PATHWAYS_IN_CANCER	KEGG_PATHWAYS_IN_CANCER	319	0.279045	1.82108	8.14038e-06	0.000427538	0.00029673	10991	tags=67%, list=59%, signal=28%	LAMB4/SHH/MMP1/NOS2/LAMA3/CDKN2A/HDAC1/FAS/MSH3/MSH2/STK36/HDAC2/CDK4/PIAS3/FZD4/CCDC6/EP300/SKP2/CASP8/TPR/AXIN2/HSP90AB1/LAMB1/NRAS/PIAS1/NKX3-1/WNT8B/CBLB/CCNE2/CTNNA1/NFKB2/ITGA2/AXIN1/FZD5/PTCH1/RALA/SOS1/KRAS/CRKL/RALGDS/MLH1/APC2/RALBP1/ARNT/TGFA/RAC1/VEGFD/NCOA4/CCNE1/STAT5B/RASSF1/RUNX1/CREBBP/SUFU/ARAF/ELOC/CTBP2/MAPK3/FZD3/IGF1R/RB1/STAT1/RALB/JUP/RARA/PIK3R3/E2F2/STAT5A/PIK3CA/TCF7L2/…
KEGG_CELL_CYCLE	KEGG_CELL_CYCLE	124	0.351229	1.95508	6.41656e-05	0.00233563	0.00162103	8127	tags=56%, list=44%, signal=32%	WEE2/CDKN2A/HDAC1/ORC1/ANAPC1/CDC25C/CCNB2/HDAC2/CDK4/ORC2/SMC3/STAG1/EP300/SKP2/PLK1/PKMYT1/CCNA2/CDC25A/CDC7/DBF4/E2F4/CCNE2/YWHAG/ORC5/YWHAB/CDC14A/YWHAQ/CDC26/TTK/MCM4/RBL1/CCNE1/CREBBP/YWHAE/ANAPC11/RB1/CHEK1/E2F2/CDC6/ATM/SKP1/GADD45A/CUL1/CDC25B/CDK6/TGFB2/CDKN2D/CDC23/BUB3/CDC16/PRKDC/MAD1L1/CCND3/CDKN1C/TGFB3/CCNA1/ANAPC2/E2F1/MCM5/MCM7/CDKN2B/BUB1B/SMAD4/ORC6/CDKN1A/ATR/CHEK2/MCM2/SMC1B…
KEGG_SPLICEOSOME	KEGG_SPLICEOSOME	126	0.334125	1.86221	0.000121392	0.00368223	0.00255562	9968	tags=63%, list=53%, signal=29%	DDX46/SNRPF/RBMX/SNRPG/HSPA1L/PPIL1/RBM22/SF3B1/SRSF2/TRA2A/SF3A3/PRPF3/SNRNP27/USP39/PRPF6/SNRPA1/PRPF19/PPIH/ISY1/SRSF5/SYF2/SART1/CTNNBL1/HNRNPA1/LSM4/PRPF8/THOC1/DHX38/SNRPB/HNRNPA3/NCBP1/PRPF4/SRSF8/PRPF38A/SNRPB2/WBP11/HSPA1A/LSM5/LSM3/PPIE/U2SURP/SF3B4/SRSF7/RBM8A/DDX23/HNRNPM/LSM2/TRA2B/SMNDC1/HNRNPU/SNW1/DDX39B/PRPF40B/SNRNP200/SRSF3/PQBP1/HSPA1B/MAGOHB/DDX42/DHX15/SF3A1/PRPF38B/THOC3/SN…
KEGG_RIBOSOME	KEGG_RIBOSOME	87	0.373008	1.88298	0.000175693	0.00456802	0.0031704	4816	tags=46%, list=26%, signal=34%	RPL26L1/RPS4Y1/RPS15A/RPL5/RPS18/RPS25/RPS3/RPL31/RPL27A/RPS24/RPS8/RPL21/RPS23/RPL37A/RPL14/RPS12/RPL3/RPL24/RPL18/RPS6/MRPL13/RPS19/RPS27/RPL23A/RPL32/RPL11/RPS10/RPL22L1/RPS28/RPL26/RPS9/UBA52/RPSA/RPL10/RPS16/RPLP1/RPS11/RPL28/RPS15/RPL36
KEGG_NEUROTROPHIN_SIGNALING_PATHWAY	KEGG_NEUROTROPHIN_SIGNALING_PATHWAY	126	0.322468	1.79724	0.000283626	0.00645248	0.0044783	9912	tags=65%, list=53%, signal=31%	CALML5/MAP3K5/MAPK13/PRKCD/RPS6KA5/RPS6KA1/NRAS/MAPK12/PTPN11/CALM2/MAP2K7/YWHAG/SOS1/KRAS/RPS6KA6/CRKL/YWHAB/PSEN1/SHC1/YWHAQ/MAPK7/RPS6KA4/BDNF/IRAK1/MAP3K3/RAC1/CAMK2G/SH2B3/YWHAE/CAMK2D/MAPK3/BEX3/NTF4/PIK3R3/SH2B2/SHC2/PIK3CA/IRAK2/GRB2/IRS2/RIPK2/MAPKAPK2/MAPK10/IRAK3/PIK3CD/RAP1B/NFKBIA/CRK/CALM1/RELA/NTRK3/NFKB1/PLCG2/ZNF274/KIDINS220/MAPK14/SORT1/NFKBIB/RPS6KA3/IKBKB/RAPGEF1/NGF/MAGED1/S…
KEGG_UBIQUITIN_MEDIATED_PROTEOLYSIS	KEGG_UBIQUITIN_MEDIATED_PROTEOLYSIS	131	0.322978	1.81773	0.000453305	0.00916684	0.00636218	6297	tags=42%, list=34%, signal=28%	ANAPC1/HERC3/PIAS3/UBE2G1/SKP2/KLHL9/HERC2/UBA3/UBE2O/UBE2Z/PIAS1/CBLB/UBE2A/CUL3/DDB1/PRPF19/UBA6/UBA1/UBE2S/HERC4/FANCL/BRCA1/UBE3B/UBE2E2/HUWE1/TRIP12/UBR5/PPIL2/WWP1/CDC26/UBE2D1/UBE2B/UBE2F/UBE2M/MGRN1/ANAPC11/ELOC/UBA2/UBE2H/SKP1/DDB2/SMURF1/PIAS4/NEDD4/UBE2D3/CUL1/PML/PRKN/CDC23/CDC16/HERC1/FBXW11/SMURF2/CDC34/KLHL13
KEGG_HUNTINGTONS_DISEASE	KEGG_HUNTINGTONS_DISEASE	165	0.298527	1.7406	0.00058955	0.0107298	0.00744694	5303	tags=44%, list=28%, signal=32%	TAF4B/HDAC1/HAP1/HDAC2/SLC25A6/PLCB1/EP300/TGM2/SLC25A5/CASP8/REST/CLTC/CREB1/PLCB4/COX7A2L/NDUFS3/TFAM/VDAC1/DCTN1/DNAH1/NDUFA5/NDUFA10/AP2A2/AP2B1/NDUFA8/NDUFC1/NDUFB4/COX7C/POLR2A/NDUFA6/PPID/COX6B1/BDNF/CREB3L4/NDUFS6/AP2M1/UQCRQ/DNAH2/DLG4/CREBBP/SLC25A4/SP1/NDUFS8/CLTB/GPX1/SOD2/VDAC2/NDUFB7/GRIN1/DNALI1/NDUFB1/NDUFB9/COX5B/CREB3/COX8A/MT-CO1/MT-ATP6/BBC3/UQCRB/TAF4/TBPL1/NDUFA9/NDUFV3/AP2S…
KEGG_EPITHELIAL_CELL_SIGNALING_IN_HELICOBACTER_PYLORI_INFECTION	KEGG_EPITHELIAL_CELL_SIGNALING_IN_HELICOBACTER_PYLORI_INFECTION	68	0.375092	1.78056	0.000953255	0.0143333	0.00994796	8236	tags=62%, list=44%, signal=35%	MAPK13/ATP6V1A/ADAM17/PAK1/MAPK12/PTPN11/ADAM10/ATP6V1E2/RAC1/MAP2K4/ATP6V1D/ATP6V1H/ATP6V0C/ATP6V0E2/ATP6V1C1/MAPK10/EGFR/LYN/NFKBIA/GIT1/SRC/ATP6V0A1/JAM3/RELA/TCIRG1/NFKB1/PLCG2/ATP6V0A4/HBEGF/MAPK14/CXCR2/CXCR1/NOD1/IKBKG/ATP6V1F/ATP6V0D2/IKBKB/ATP6V0E1/ATP6V1G2/MAP3K14/JAM2/CDC42
KEGG_T_CELL_RECEPTOR_SIGNALING_PATHWAY	KEGG_T_CELL_RECEPTOR_SIGNALING_PATHWAY	108	0.32789	1.77318	0.000897787	0.0143333	0.00994796	9912	tags=68%, list=53%, signal=32%	MAPK13/IL5/RASGRP1/CHP2/LCK/CDK4/PAK1/VAV2/PPP3CB/NFATC3/NRAS/PAK4/MAPK12/CBLB/MAP2K7/SOS1/KRAS/MALT1/NCK2/CHP1/CD3G/MAPK3/DLG1/PIK3R3/PIK3CA/CD4/FYN/ICOS/GRB2/LAT/NFATC2/CTLA4/ZAP70/CD3E/CD8B/CD3D/IFNG/PAK2/PIK3CD/NFKBIA/PTPRC/PTPN6/RELA/PRKCQ/NFKB1/PDCD1/NCK1/MAPK14/NFAT5/NFATC4/CBL/PPP3CC/NFKBIB/IKBKG/ITK/IKBKB/MAP3K14/PPP3R1/CDC42/TNF/PIK3R2/AKT1/FOS/PIK3CB/NFATC1/MAP2K2/NFKBIE/MAPK9/PIK3CG/C…
KEGG_LYSOSOME	KEGG_LYSOSOME	121	0.307926	1.70041	0.00102381	0.0143333	0.00994796	6505	tags=43%, list=35%, signal=28%	PSAPL1/MANBA/GALC/CTSO/AP3M1/AGA/AP4E1/CLTC/AP1M2/AP3D1/MFSD8/AP3M2/AP1B1/AP4B1/GAA/LGMN/GALNS/NAGA/GM2A/FUCA1/SLC17A5/ATP6V1H/AP3B1/PLA2G15/CLTB/ATP6V0C/GGA1/AP3S2/AP1M1/LAPTM4B/NEU1/AP1S1/SMPD1/LAMP2/CTSL/ARSG/HGSNAT/MAN2B1/CTSC/AP4M1/M6PR/LAPTM5/NAGPA/ATP6V0A1/TCIRG1/ACP5/IDUA/AP3S1/ATP6V0A4/AP3B2/SORT1/LAPTM4A
KEGG_GLYCEROPHOSPHOLIPID_METABOLISM	KEGG_GLYCEROPHOSPHOLIPID_METABOLISM	77	0.365559	1.7945	0.00114416	0.0148741	0.0103233	6076	tags=51%, list=33%, signal=34%	PLA2G1B/JMJD7-PLA2G4B/PLA2G2F/GPD2/DGKE/LCLAT1/CHPT1/GNPAT/CHKA/PLA2G12A/GPAM/AGPAT3/CDS1/TAZ/PTDSS1/DGKZ/LYPLA1/GPAT4/PLA2G15/PLA2G4A/PLA2G6/LPCAT4/CHKB/MBOAT1/PCYT1A/AGPAT2/PLD2/LYPLA2/GPAT3/PLPP3/DGKA/DGKD/LCAT/PGS1/ADPRM/PTDSS2/ACHE/PEMT/PCYT2
KEGG_CYTOSOLIC_DNA_SENSING_PATHWAY	KEGG_CYTOSOLIC_DNA_SENSING_PATHWAY	47	-0.608641	-2.0646	0.00134474	0.0163162	0.0113241	444	tags=17%, list=2%, signal=17%	IFNA1/IFNA6/IFNA5/IFNA13/IFNA4/IFNA7/TREX1/IFNA16
KEGG_AUTOIMMUNE_THYROID_DISEASE	KEGG_AUTOIMMUNE_THYROID_DISEASE	44	-0.587537	-1.97459	0.00204236	0.0218653	0.0151754	444	tags=16%, list=2%, signal=16%	IFNA1/IFNA6/IFNA5/IFNA13/IFNA4/IFNA7/IFNA16
KEGG_AXON_GUIDANCE	KEGG_AXON_GUIDANCE	129	0.304744	1.70937	0.00203094	0.0218653	0.0151754	9956	tags=60%, list=53%, signal=28%	EPHA8/SLIT1/EPHA5/EPHA1/CHP2/NGEF/NRP1/PAK1/SEMA4B/PPP3CB/NFATC3/NRAS/PAK4/KRAS/EPHA7/PLXNA3/NCK2/CDK5/GNAI3/CHP1/RAC1/SEMA4D/RASA1/ABLIM1/MAPK3/NTN1/SEMA5A/SEMA4F/FYN/RAC2/NFATC2/CFL2/EPHA4/PAK2/SEMA3F/SLIT3/ABLIM3/NTNG1/RAC3/CXCL12/DPYSL5/SEMA3C/NCK1/NFAT5/SEMA3B/LRRC4C/ROBO2/NFATC4/PPP3CC/SRGAP1/RND1/PLXNB3/PPP3R1/EPHB2/SEMA6A/SEMA4A/ROCK2/CDC42/SRGAP3/SLIT2/CFL1/NTN3/PLXNC1/RGS3/LIMK1/ARHGEF1…
KEGG_CHRONIC_MYELOID_LEUKEMIA	KEGG_CHRONIC_MYELOID_LEUKEMIA	73	0.354189	1.69179	0.00271014	0.0239587	0.0166283	11056	tags=77%, list=59%, signal=31%	CDKN2A/HDAC1/HDAC2/CDK4/NRAS/CBLB/PTPN11/SOS1/KRAS/CRKL/SHC1/STAT5B/RUNX1/ARAF/CTBP2/MAPK3/RB1/PIK3R3/E2F2/SHC2/STAT5A/GAB2/PIK3CA/MECOM/GRB2/CDK6/TGFBR1/PIK3CD/NFKBIA/TGFB2/CRK/RELA/NFKB1/TGFB3/E2F1/CBL/SMAD4/IKBKG/IKBKB/CDKN1A/CCND1/PIK3R2/BAD/AKT1/PIK3CB/SHC4/MAP2K2/PIK3CG/HRAS/SOS2/MDM2/E2F3/RAF1/BRAF/BCL2L1/AKT2
KEGG_FC_GAMMA_R_MEDIATED_PHAGOCYTOSIS	KEGG_FC_GAMMA_R_MEDIATED_PHAGOCYTOSIS	95	0.323269	1.67112	0.0028961	0.0239587	0.0166283	10313	tags=63%, list=55%, signal=28%	WASF3/MARCKSL1/PLA2G4D/PAK1/PRKCD/VAV2/MARCKS/CRKL/DNM1L/RAC1/ARPC5L/PIKFYVE/ARPC4/PLA2G4A/MAPK3/RPS6KB2/PLA2G6/FCGR3A/SPHK1/PIK3R3/WASF1/GAB2/PIK3CA/PLD2/RAC2/LAT/CFL2/PLPP3/LYN/ARPC5/PIK3CD/PTPRC/SYK/CRK/INPP5D/PLCG2/DNM1/SCIN/ARPC1B/FCGR2B/PRKCA/RPS6KB1/SPHK2/WASF2/CDC42/PIK3R2/CFL1/PIP5K1B/LIMK1/AKT1/WASL/ARPC2/PIK3CB/ASAP3/PIK3CG/FCGR2A/ASAP1/VASP/PLPP1/PIP5K1A
KEGG_WNT_SIGNALING_PATHWAY	KEGG_WNT_SIGNALING_PATHWAY	148	0.281393	1.61861	0.00253848	0.0239587	0.0166283	10074	tags=61%, list=54%, signal=28%	CXXC4/CHP2/PRKX/FZD4/PLCB1/EP300/LRP6/CHD8/PPP3CB/AXIN2/NFATC3/CSNK1E/CSNK2A1/PLCB4/WNT8B/FRAT2/AXIN1/FZD5/PSEN1/APC2/PPP2CB/SENP2/CHP1/RAC1/CAMK2G/CREBBP/CACYBP/CAMK2D/CTBP2/FZD3/PRKACB/TBL1X/SKP1/TCF7L2/PPARD/RAC2/NFATC2/PRICKLE2/WNT3/MAPK10/WNT7B/CUL1/DVL2/PRICKLE1/TBL1Y/MMP7/NLK/RAC3/FBXW11/VANGL1/DAAM2/SFRP4/WNT2/CCND3/NFAT5/APC/NFATC4/WNT9B/PRKCA/PPP3CC/SMAD4/SIAH1/WNT6/PPP2R1A/WIF1/WNT5B/N…
KEGG_ALZHEIMERS_DISEASE	KEGG_ALZHEIMERS_DISEASE	151	0.277641	1.60466	0.00280407	0.0239587	0.0166283	8764	tags=55%, list=47%, signal=29%	CALML5/GRIN2D/FAS/ATP2A3/CHP2/ADAM17/NOS1/ERN1/PLCB1/NCSTN/NAE1/CASP8/LPL/PPP3CB/PLCB4/COX7A2L/NDUFS3/CAPN1/CALM2/MAPT/APH1A/NDUFA5/ADAM10/NDUFA10/NDUFA8/NDUFC1/PSEN1/NDUFB4/COX7C/GAPDH/CDK5/NDUFA6/CHP1/COX6B1/NDUFS6/UQCRQ/BACE2/HSD17B10/NDUFS8/MAPK3/APBB1/NDUFB7/GRIN1/NDUFB1/NDUFB9/COX5B/COX8A/MT-CO1/MT-ATP6/SNCA/UQCRB/NDUFA9/NDUFV3/CYCS/ATP2A1/COX6A1/NDUFB8/RYR3/CALM1/UQCRFS1/BACE1/SDHA/MME/UQC…
KEGG_MAPK_SIGNALING_PATHWAY	KEGG_MAPK_SIGNALING_PATHWAY	256	0.241614	1.50869	0.00285648	0.0239587	0.0166283	8240	tags=50%, list=44%, signal=28%	PLA2G1B/IL1A/MAP3K5/MAPK13/FAS/JMJD7-PLA2G4B/PLA2G2F/RASGRP1/CHP2/PRKX/MAP4K3/TAOK3/PAK1/RRAS2/RPS6KA5/HSPA1L/RPS6KA1/PPP3CB/ELK1/PPP5C/RASA2/NRAS/STMN1/MAPK12/NFKB2/MAP2K7/PLA2G12A/MAPT/CACNA1B/SOS1/KRAS/GNA12/RPS6KA6/CRKL/CHP1/MAPK7/RPS6KA4/ELK4/BDNF/MAP3K3/RAC1/DUSP14/MAP2K4/DUSP1/PLA2G4A/RASA1/MAPK3/MAP3K2/DUSP16/TAB1/PLA2G6/DUSP3/MAP4K4/PRKACB/NTF4/JUND/GADD45A/HSPA1A/MECOM/RAC2/RELB/GRB2/NF…
KEGG_TGF_BETA_SIGNALING_PATHWAY	KEGG_TGF_BETA_SIGNALING_PATHWAY	85	0.326768	1.64477	0.00375475	0.0297115	0.0206211	10618	tags=68%, list=57%, signal=30%	LEFTY1/CHRD/ID2/BMP7/ACVR1/ZFYVE16/EP300/ACVR1C/E2F4/INHBA/ZFYVE9/PPP2CB/RBL1/CREBBP/SP1/MAPK3/RPS6KB2/SKP1/SMURF1/IFNG/CUL1/BMPR1A/TGFBR1/TGFB2/LEFTY2/ID1/GDF7/FST/SMAD6/SMURF2/DCN/TGFB3/INHBE/CDKN2B/SMAD4/RPS6KB1/BMP4/PPP2R1A/INHBC/ID4/ROCK2/TNF/RBL2/SMAD2/BMP8A/SMAD5/NOG/E2F5/THBS2/PPP2R1B/PPP2CA/LTBP1/ACVR2A/BMP5/TFDP1/SMAD9/INHBB/THBS3
KEGG_TASTE_TRANSDUCTION	KEGG_TASTE_TRANSDUCTION	44	-0.562868	-1.89168	0.00489545	0.0356389	0.0247349	999	tags=25%, list=5%, signal=24%	TAS2R50/TAS2R60/ADCY8/GNAT3/TAS1R2/TAS2R39/TAS2R8/TAS2R1/TAS2R41/TAS2R9/TAS2R7
KEGG_P53_SIGNALING_PATHWAY	KEGG_P53_SIGNALING_PATHWAY	67	0.352953	1.6644	0.00486257	0.0356389	0.0247349	8416	tags=58%, list=45%, signal=32%	TP53I3/CDKN2A/FAS/CCNB2/CDK4/CASP8/TSC2/CCNE2/EI24/MDM4/CCNG1/CCNE1/PPM1D/PERP/CHEK1/ADGRB1/SESN1/ATM/ZMAT3/DDB2/GADD45A/BBC3/IGFBP3/CYCS/SERPINE1/CDK6/CCND3/SESN3/SESN2/SIAH1/SHISA5/CDKN1A/ATR/CHEK2/IGF1/SERPINB5/GTSE1/CCND1/TP73
KEGG_O_GLYCAN_BIOSYNTHESIS	KEGG_O_GLYCAN_BIOSYNTHESIS	28	0.469151	1.72254	0.00564463	0.038284	0.0265707	5966	tags=61%, list=32%, signal=41%	B3GNT6/GCNT3/GALNT18/GCNT1/GALNT1/GALNT3/ST3GAL1/ST3GAL2/GALNT12/C1GALT1/GALNT10/GALNT11/GALNT15/ST6GALNAC1/GALNT16/GALNT13/GALNTL6
KEGG_LYSINE_DEGRADATION	KEGG_LYSINE_DEGRADATION	44	0.395763	1.68822	0.00588984	0.038284	0.0265707	8465	tags=59%, list=45%, signal=32%	OGDHL/DOT1L/EHMT2/ACAT1/AASDH/SETD7/KMT5C/SETD2/BBOX1/AASS/PLOD1/PIPOX/ALDH1B1/ECHS1/ASH1L/SETDB2/EHHADH/SETD1B/SETD1A/ALDH3A2/TMLHE/PLOD2/ALDH7A1/HADH/DLST/HADHA
KEGG_FOCAL_ADHESION	KEGG_FOCAL_ADHESION	199	0.253308	1.53632	0.00578533	0.038284	0.0265707	11266	tags=62%, list=60%, signal=25%	LAMB4/LAMA3/ITGA10/ITGB8/PAK1/VAV2/ELK1/LAMB1/PAK4/PPP1CC/PARVB/ITGA2/PPP1CB/SOS1/CRKL/SHC1/PPP1R12A/RAC1/VEGFD/MAPK3/IGF1R/PIK3R3/SHC2/PIK3CA/FYN/MYL12A/LAMA5/RAC2/GRB2/COL1A1/MYL5/MYLK/ERBB2/PDGFB/COL1A2/MAPK10/EGFR/COL4A4/ITGB5/PAK2/CAV2/FLNC/MYL12B/ITGA2B/PIK3CD/RAP1B/CRK/SRC/COL6A3/CHAD/RAC3/ARHGAP35/LAMA4/CCND3/VEGFC/ITGA8/TNC/ITGA5/VTN/PRKCA/TNN/PDGFD/PGF/COL5A3/ITGA7/COL4A6/LAMA1/RAPGEF1/…
KEGG_B_CELL_RECEPTOR_SIGNALING_PATHWAY	KEGG_B_CELL_RECEPTOR_SIGNALING_PATHWAY	75	0.333172	1.61565	0.00640043	0.0396549	0.0275222	9897	tags=69%, list=53%, signal=33%	CHP2/VAV2/PPP3CB/NFATC3/NRAS/SOS1/KRAS/MALT1/BLNK/CHP1/RAC1/PIK3AP1/MAPK3/PIK3R3/PIK3CA/RAC2/GRB2/NFATC2/RASGRP3/BTK/LYN/PIK3CD/NFKBIA/SYK/PTPN6/INPP5D/RELA/NFKB1/RAC3/PLCG2/DAPP1/CD19/CD72/FCGR2B/NFAT5/NFATC4/PPP3CC/NFKBIB/IKBKG/IKBKB/PPP3R1/CR2/PIK3R2/AKT1/FOS/PIK3CB/NFATC1/MAP2K2/NFKBIE/PIK3CG/CARD11/HRAS
KEGG_REGULATION_OF_ACTIN_CYTOSKELETON	KEGG_REGULATION_OF_ACTIN_CYTOSKELETON	204	0.243238	1.48995	0.00653652	0.0396549	0.0275222	11261	tags=70%, list=60%, signal=28%	CHRM3/ITGA10/ITGB8/PAK1/RRAS2/VAV2/GNA13/NRAS/PAK4/PPP1CC/ITGA2/PPP1CB/NCKAP1/SOS1/ENAH/KRAS/TIAM1/GNA12/CRKL/APC2/SSH1/PPP1R12A/RAC1/ARPC5L/PIKFYVE/ABI2/CYFIP1/ARPC4/ARAF/MAPK3/MYH9/ITGAE/PIK3R3/WASF1/ITGAL/PIK3CA/TMSB4X/SSH3/FGD1/MYL12A/RAC2/DIAPH3/MYL5/CFL2/MYLK/PDGFB/EGFR/ITGB5/PAK2/ITGAX/MYL12B/ITGA2B/ARPC5/CD14/PIK3CD/FGD3/GIT1/CRK/IQGAP3/RAC3/PFN4/PFN2/ARHGAP35/SCIN/CHRM2/FGF7/ARPC1B/ITGA8…
KEGG_VALINE_LEUCINE_AND_ISOLEUCINE_DEGRADATION	KEGG_VALINE_LEUCINE_AND_ISOLEUCINE_DEGRADATION	43	0.394074	1.66784	0.00685665	0.0402541	0.027938	8939	tags=65%, list=48%, signal=34%	BCKDHA/ACAT1/IVD/MCEE/MCCC1/OXCT1/PCCB/DBT/HSD17B10/MCCC2/HMGCS2/AUH/ABAT/ALDH1B1/ECHS1/BCAT1/AOX1/EHHADH/BCAT2/ALDH3A2/ACADS/ALDH7A1/OXCT2/HADH/ACAA2/HADHA/BCKDHB/HIBCH
KEGG_SNARE_INTERACTIONS_IN_VESICULAR_TRANSPORT	KEGG_SNARE_INTERACTIONS_IN_VESICULAR_TRANSPORT	38	0.408077	1.66117	0.00707764	0.0402541	0.027938	8553	tags=55%, list=46%, signal=30%	SEC22B/GOSR1/TSNARE1/SNAP23/BET1L/STX16/VTI1B/GOSR2/YKT6/SNAP29/STX12/STX17/VAMP3/BNIP1/STX2/VAMP5/STX1B/STX8/STX11/VAMP7/VAMP2
KEGG_PANCREATIC_CANCER	KEGG_PANCREATIC_CANCER	70	0.333923	1.58543	0.0092588	0.0510637	0.0354404	11056	tags=79%, list=59%, signal=32%	CDKN2A/CDK4/RALA/KRAS/RALGDS/RALBP1/TGFA/RAC1/VEGFD/ARAF/MAPK3/RB1/STAT1/RALB/PIK3R3/E2F2/PIK3CA/RAC2/ERBB2/MAPK10/EGFR/CDK6/TGFBR1/PIK3CD/TGFB2/RELA/NFKB1/RAC3/VEGFC/TGFB3/E2F1/JAK1/SMAD4/IKBKG/PGF/IKBKB/VEGFB/CCND1/CDC42/VEGFA/PIK3R2/BAD/AKT1/SMAD2/PIK3CB/ARHGEF6/MAPK9/PIK3CG/CASP9/E2F3/EGF/RAF1/BRAF/BCL2L1/AKT2
KEGG_SMALL_CELL_LUNG_CANCER	KEGG_SMALL_CELL_LUNG_CANCER	84	0.316542	1.58933	0.00960879	0.0514353	0.0356983	11166	tags=70%, list=60%, signal=28%	LAMB4/NOS2/LAMA3/CDK4/PIAS3/SKP2/LAMB1/PIAS1/CCNE2/ITGA2/CCNE1/RB1/PIK3R3/E2F2/PIK3CA/LAMA5/PIAS4/TRAF4/CYCS/RXRA/COL4A4/ITGA2B/CDK6/PIK3CD/NFKBIA/RELA/NFKB1/LAMA4/E2F1/CDKN2B/CKS1B/IKBKG/TRAF2/COL4A6/IKBKB/LAMA1/ITGA3/TRAF3/CCND1/PIK3R2/AKT1/LAMC3/ITGAV/TRAF1/PIK3CB/XIAP/PIK3CG/CASP9/E2F3/RXRB/PIAS2/LAMB3/LAMB2/BCL2L1/ITGA6/BCL2/AKT2/PTK2/FHIT
KEGG_RIG_I_LIKE_RECEPTOR_SIGNALING_PATHWAY	KEGG_RIG_I_LIKE_RECEPTOR_SIGNALING_PATHWAY	61	-0.496375	-1.81107	0.01083	0.0532721	0.0369731	444	tags=11%, list=2%, signal=11%	IFNA1/IFNA6/IFNA5/IFNA13/IFNA4/IFNA7/IFNA16
KEGG_ACUTE_MYELOID_LEUKEMIA	KEGG_ACUTE_MYELOID_LEUKEMIA	57	0.365129	1.6418	0.0106978	0.0532721	0.0369731	10150	tags=74%, list=54%, signal=34%	NRAS/SOS1/KRAS/STAT5B/RUNX1/EIF4EBP1/ARAF/MAPK3/RPS6KB2/JUP/RARA/PIK3R3/STAT5A/PIK3CA/TCF7L2/PPARD/GRB2/ZBTB16/KIT/PIK3CD/RUNX1T1/PML/RELA/NFKB1/SPI1/PIM1/CCNA1/IKBKG/RPS6KB1/IKBKB/FLT3/CCND1/PIK3R2/TCF7L1/BAD/AKT1/PIK3CB/MAP2K2/PIK3CG/HRAS/LEF1/SOS2
KEGG_PEROXISOME	KEGG_PEROXISOME	78	0.32526	1.60494	0.0107501	0.0532721	0.0369731	11117	tags=68%, list=60%, signal=28%	BAAT/XDH/NOS2/PEX10/MPV17L/HAO2/SLC27A2/GNPAT/FAR1/IDH1/PXMP4/ACOT8/PEX11B/PEX6/CROT/PRDX1/PEX19/PEX12/DHRS4/SOD2/PIPOX/ACOX3/PMVK/IDH2/ACSL5/CRAT/SOD1/PAOX/PEX16/PEX5/EHHADH/FAR2/ACSL1/ECH1/ACOX1/NUDT19/HACL1/PXMP2/ABCD4/ACSL3/PEX13/HAO1/PEX26/AMACR/SLC25A17/MPV17/HMGCL/PEX1/AGXT/PEX14/PEX2/PEX11A/ECI2
KEGG_NOTCH_SIGNALING_PATHWAY	KEGG_NOTCH_SIGNALING_PATHWAY	47	0.367959	1.60443	0.0113105	0.0541713	0.0375972	8155	tags=60%, list=44%, signal=34%	DLL3/RBPJL/HDAC1/ADAM17/HDAC2/DTX3/NCSTN/EP300/DTX4/NUMB/NOTCH2/APH1A/PSEN1/KAT2B/CREBBP/DLL1/CTBP2/MAML2/DTX2/DVL2/KAT2A/HES1/JAG2/SNW1/PTCRA/DLL4/MAML3/CIR1
KEGG_RENAL_CELL_CARCINOMA	KEGG_RENAL_CELL_CARCINOMA	70	0.330447	1.56893	0.0116177	0.0542159	0.0376282	11119	tags=73%, list=60%, signal=30%	PAK1/EP300/NRAS/PAK4/PTPN11/SOS1/KRAS/CRKL/ARNT/TGFA/RAC1/VEGFD/CREBBP/ARAF/ELOC/MAPK3/PIK3R3/PIK3CA/GRB2/ETS1/PDGFB/PAK2/PIK3CD/RAP1B/TGFB2/CRK/VEGFC/TGFB3/PGF/RAPGEF1/VEGFB/VHL/HIF1A/ELOB/CDC42/VEGFA/PIK3R2/EGLN2/AKT1/PIK3CB/MAP2K2/PIK3CG/HRAS/HGF/SOS2/EGLN3/PAK5/RAF1/BRAF/AKT2/PAK3
KEGG_GLIOMA	KEGG_GLIOMA	65	0.328994	1.53756	0.0125918	0.0572928	0.0397637	11056	tags=72%, list=59%, signal=30%	CALML5/CDKN2A/CDK4/NRAS/CALM2/SOS1/KRAS/SHC1/TGFA/CAMK2G/CAMK2D/ARAF/MAPK3/IGF1R/RB1/PIK3R3/E2F2/SHC2/PIK3CA/GRB2/PDGFB/EGFR/CDK6/PIK3CD/CALM1/PLCG2/E2F1/PRKCA/CDKN1A/PDGFA/IGF1/CCND1/PIK3R2/AKT1/PIK3CB/SHC4/MAP2K2/PIK3CG/HRAS/SOS2/MDM2/E2F3/EGF/RAF1/CAMK2A/BRAF/AKT2
KEGG_LEISHMANIA_INFECTION	KEGG_LEISHMANIA_INFECTION	69	0.331379	1.5793	0.0148184	0.065779	0.0456535	10135	tags=65%, list=54%, signal=30%	NOS2/IL1A/MAPK13/MARCKSL1/IFNGR2/ELK1/IFNGR1/MAPK12/IRAK1/MAPK3/TAB1/FCGR3A/STAT1/TLR2/HLA-DMA/HLA-DQA1/NCF2/JAK2/IFNG/HLA-DQB1/NFKBIA/TGFB2/PTPN6/RELA/NFKB1/HLA-DRB1/MAPK14/FCGR3B/MYD88/TGFB3/JAK1/NFKBIB/CR1/IRAK4/ITGB2/TLR4/TNF/HLA-DRA/CYBA/FOS/HLA-DPA1/MAPK11/FCGR2A/ITGA4/HLA-DMB
KEGG_ERBB_SIGNALING_PATHWAY	KEGG_ERBB_SIGNALING_PATHWAY	87	0.299934	1.51409	0.0153871	0.0666773	0.0462769	11136	tags=71%, list=60%, signal=29%	PAK1/ELK1/NRAS/PAK4/CBLB/MAP2K7/SOS1/KRAS/CRKL/SHC1/NCK2/TGFA/MAP2K4/CAMK2G/STAT5B/CAMK2D/EIF4EBP1/ARAF/MAPK3/RPS6KB2/PIK3R3/SHC2/STAT5A/PIK3CA/GRB2/ERBB2/MAPK10/EGFR/PAK2/PIK3CD/CRK/SRC/PLCG2/NRG1/NRG4/NCK1/HBEGF/PRKCA/CBL/ABL2/RPS6KB1/CDKN1A/ERBB4/PIK3R2/BTC/BAD/AKT1/PIK3CB/SHC4/MAP2K2/MAPK9/PIK3CG/HRAS/SOS2/PAK5/EGF/RAF1/CAMK2A/BRAF/AKT2/PAK3/PTK2
KEGG_INSULIN_SIGNALING_PATHWAY	KEGG_INSULIN_SIGNALING_PATHWAY	134	0.260637	1.46406	0.0175288	0.0741915	0.051492	10951	tags=69%, list=59%, signal=29%	FBP2/CALML5/GYS2/PKLR/PRKAR1B/PRKX/PHKB/TSC2/FBP1/ELK1/SOCS4/NRAS/PPP1CC/CBLB/PRKCZ/PHKA2/CALM2/PPP1CB/PRKAG2/HK1/SOS1/KRAS/TSC1/CRKL/SHC1/PRKAA2/RPS6/PHKG2/PRKAB1/PRKCI/EIF4EBP1/ARAF/PRKAB2/MAPK3/RPS6KB2/PRKACB/PIK3R3/SH2B2/SHC2/PIK3CA/GYS1/GRB2/IRS2/MAPK10/PYGL/PIK3CD/PTPN1/CRK/SORBS1/CALM1/INPP5D/FASN/INPP5K/PYGM/HK2/CBL/EXOC7/RPS6KB1/IKBKB/RAPGEF1/PYGB/SLC2A4/ACACA/PIK3R2/PRKAG1/PPARGC1A/BAD/…
KEGG_PROTEASOME	KEGG_PROTEASOME	44	0.354395	1.51176	0.0215086	0.0889673	0.0617471	7718	tags=64%, list=41%, signal=37%	PSMA6/PSMD13/PSMC6/PSME4/PSMC2/PSMC1/PSMC4/POMP/PSMB10/PSME2/PSMD3/PSMD11/PSME3/PSMB3/PSMB7/PSMB1/PSMA2/PSMB2/IFNG/PSMD1/SEM1/PSMB9/PSMB8/PSMC5/PSMC3/PSMD14/PSMB6/PSMA7
KEGG_CELL_ADHESION_MOLECULES_CAMS	KEGG_CELL_ADHESION_MOLECULES_CAMS	129	0.26109	1.4645	0.0249893	0.101068	0.0701455	10321	tags=57%, list=55%, signal=26%	CLDN9/ITGB8/SDC4/CDH4/CLDN3/HLA-C/CD226/NLGN2/MPZL1/CLDN8/SDC1/ITGAL/OCLN/HLA-DMA/HLA-DQA1/CD4/ICOS/CTLA4/CLDN2/HLA-A/HLA-E/HLA-F/CLDN15/CD8B/SELPLG/CD274/ICOSLG/HLA-DQB1/CDH5/PTPRC/CDH2/JAM3/ICAM2/NEGR1/ESAM/NRXN3/PDCD1/NRXN1/VCAM1/HLA-DRB1/ITGA8/CADM3/CLDN7/PTPRM/NRCAM/CNTNAP1/CLDN20/CLDN19/NCAM2/SDC2/PDCD1LG2/ICAM1/CD34/ITGB2/JAM2/NFASC/HLA-DRA/ITGAV/CD80/ITGA9/NRXN2/CDH15/HLA-DPA1/CNTN2/CD58/…
KEGG_N_GLYCAN_BIOSYNTHESIS	KEGG_N_GLYCAN_BIOSYNTHESIS	46	0.347207	1.50165	0.0263669	0.104321	0.0724034	9330	tags=61%, list=50%, signal=30%	MGAT5B/ALG10B/ALG6/ALG10/DOLPP1/B4GALT3/RPN1/MAN1A2/ALG9/ALG8/STT3A/ALG3/DAD1/MAN1A1/B4GALT1/MGAT3/ALG11/RFT1/B4GALT2/MGAT2/ALG12/ALG14/MGAT5/ALG5/MAN1B1/DPM3/FUT8/MGAT4B
KEGG_ARGININE_AND_PROLINE_METABOLISM	KEGG_ARGININE_AND_PROLINE_METABOLISM	52	0.337043	1.50247	0.0276977	0.107255	0.0744394	7259	tags=52%, list=39%, signal=32%	AOC1/NOS2/CKMT1B/CKMT1A/ALDH18A1/NOS1/GOT1/P4HA1/ODC1/AMD1/AZIN2/LAP3/ASS1/GLUD1/GLUL/ASL/GLUD2/GLS/ALDH1B1/GATM/NOS3/SMS/CPS1/P4HA2/ALDH3A2/ALDH4A1/ALDH7A1
KEGG_MISMATCH_REPAIR	KEGG_MISMATCH_REPAIR	23	0.428441	1.4885	0.0300789	0.109991	0.0763386	2508	tags=43%, list=13%, signal=38%	MSH3/MSH2/PMS2/RFC3/POLD1/POLD3/MLH3/POLD2/RFC1/MLH1
KEGG_ADHERENS_JUNCTION	KEGG_ADHERENS_JUNCTION	73	0.305134	1.45748	0.0290624	0.109991	0.0763386	8427	tags=52%, list=45%, signal=29%	WASF3/EP300/ACP1/FER/CSNK2A1/CTNNA1/AFDN/CTNND1/RAC1/CREBBP/MAPK3/IGF1R/WASF1/TCF7L2/FYN/RAC2/ERBB2/EGFR/TGFBR1/PTPN1/SRC/SORBS1/PTPN6/LMO7/NLK/RAC3/PTPRM/BAIAP2/PARD3/SMAD4/NECTIN4/SSX2IP/WASF2/IQGAP1/PTPRJ/CTNNA2/CDC42/TCF7L1
KEGG_NON_SMALL_CELL_LUNG_CANCER	KEGG_NON_SMALL_CELL_LUNG_CANCER	54	0.326377	1.45339	0.0302174	0.109991	0.0763386	11931	tags=83%, list=64%, signal=30%	CDKN2A/CDK4/NRAS/SOS1/KRAS/TGFA/RASSF1/ARAF/MAPK3/RB1/PIK3R3/E2F2/PIK3CA/GRB2/ERBB2/RXRA/EGFR/CDK6/PIK3CD/RASSF5/PLCG2/E2F1/PRKCA/CCND1/PIK3R2/BAD/AKT1/FOXO3/PIK3CB/MAP2K2/PIK3CG/HRAS/CASP9/SOS2/E2F3/RXRB/EGF/RAF1/BRAF/AKT2/FHIT/STK4/PRKCG/TP53/RARB
KEGG_ONE_CARBON_POOL_BY_FOLATE	KEGG_ONE_CARBON_POOL_BY_FOLATE	17	0.485849	1.55175	0.0348505	0.124339	0.0862969	5148	tags=59%, list=28%, signal=43%	ALDH1L1/MTHFD1L/DHFR/MTHFS/SHMT2/GART/TYMS/MTR/AMT/MTHFR
KEGG_BLADDER_CANCER	KEGG_BLADDER_CANCER	42	0.361927	1.52814	0.0371274	0.124339	0.0862969	10894	tags=74%, list=58%, signal=31%	MMP1/CDKN2A/CDK4/RPS6KA5/NRAS/KRAS/VEGFD/RASSF1/ARAF/MAPK3/RB1/E2F2/ERBB2/DAPK1/EGFR/MMP2/VEGFC/E2F1/PGF/CDKN1A/VEGFB/CCND1/VEGFA/DAPK3/MAP2K2/HRAS/MDM2/E2F3/EGF/RAF1/BRAF
KEGG_ENDOMETRIAL_CANCER	KEGG_ENDOMETRIAL_CANCER	52	0.329342	1.46814	0.0357844	0.124339	0.0862969	11260	tags=75%, list=60%, signal=30%	ELK1/AXIN2/NRAS/CTNNA1/AXIN1/SOS1/KRAS/MLH1/APC2/ARAF/MAPK3/PIK3R3/PIK3CA/TCF7L2/GRB2/ERBB2/EGFR/PIK3CD/APC/CCND1/CTNNA2/PIK3R2/TCF7L1/BAD/AKT1/FOXO3/PIK3CB/MAP2K2/PIK3CG/HRAS/LEF1/CASP9/SOS2/CTNNB1/EGF/RAF1/BRAF/AKT2/TCF7
KEGG_VIBRIO_CHOLERAE_INFECTION	KEGG_VIBRIO_CHOLERAE_INFECTION	52	0.327648	1.46059	0.0382105	0.124339	0.0862969	7930	tags=54%, list=43%, signal=31%	SLC12A2/ATP6V1A/PRKX/PDIA4/GNAS/ATP6V1E2/KDELR2/SEC61A2/SEC61A1/ATP6V1D/ATP6V1H/SEC61B/ATP6V0C/PRKACB/ATP6V0E2/ATP6V1C1/CFTR/ATP6V0A1/TCIRG1/PLCG2/ATP6V0A4/SEC61G/PRKCA/KCNQ1/ATP6V1F/ATP6V0D2/ATP6V0E1/ATP6V1G2
KEGG_NUCLEOTIDE_EXCISION_REPAIR	KEGG_NUCLEOTIDE_EXCISION_REPAIR	44	0.337136	1.43814	0.0382583	0.124339	0.0862969	10504	tags=68%, list=56%, signal=30%	GTF2H3/ERCC4/RFC3/POLD1/DDB1/ERCC2/XPC/POLD3/ERCC1/POLD2/RFC1/GTF2H5/POLE/DDB2/CETN2/GTF2H2/RAD23A/RPA3/GTF2H4/POLE3/POLD4/RPA1/RPA2/CDK7/LIG1/PCNA/POLE4/RFC5/ERCC6/CCNH
KEGG_PYRIMIDINE_METABOLISM	KEGG_PYRIMIDINE_METABOLISM	97	0.274272	1.43652	0.0378286	0.124339	0.0862969	11185	tags=68%, list=60%, signal=27%	NME1-NME2/POLR1B/POLR3B/TYMS/TK2/POLR3F/POLA2/CMPK2/NME7/POLD1/POLA1/POLR3G/CTPS2/POLD3/POLD2/POLR2A/TK1/POLE/NUDT2/TXNRD2/CANT1/PNP/DHODH/POLR3H/AK3/POLR2B/NME6/CDA/POLR1E/PRIM2/NT5C/TXNRD1/POLR3C/PNPT1/POLR2I/ENTPD3/NT5C3A/POLE3/UPB1/POLD4/DPYD/PRIM1/UPRT/ENTPD8/NME4/UPP2/DCTD/POLR2K/POLR1D/NT5E/RRM2B/POLR2D/DTYMK/UPP1/POLE4/POLR3GL/NME2/POLR3K/POLR3D/ENTPD1/NME1/POLR2G/UCK1/POLR2H/ENTPD4/NME5
KEGG_COLORECTAL_CANCER	KEGG_COLORECTAL_CANCER	62	0.314274	1.43884	0.0397605	0.126955	0.0881119	11260	tags=73%, list=60%, signal=29%	MSH3/MSH2/AXIN2/AXIN1/KRAS/RALGDS/MLH1/APC2/RAC1/ARAF/MAPK3/PIK3R3/PIK3CA/TCF7L2/RAC2/CYCS/MAPK10/TGFBR1/PIK3CD/TGFB2/RAC3/TGFB3/APC/APPL1/SMAD4/CCND1/PIK3R2/TCF7L1/BAD/AKT1/FOS/SMAD2/PIK3CB/MAPK9/PIK3CG/LEF1/CASP9/CTNNB1/RAF1/BRAF/BCL2/AKT2/DCC/BAX/TCF7
KEGG_JAK_STAT_SIGNALING_PATHWAY	KEGG_JAK_STAT_SIGNALING_PATHWAY	142	-0.354015	-1.48549	0.0419236	0.127168	0.0882601	1398	tags=15%, list=7%, signal=14%	IL23R/IL12RB2/CSF2/IL20/IL22/LEP/PRL/IL26/GH1/IL9/IFNL2/IL19/IFNA1/IFNA6/IL3/IFNA5/GH2/IFNA13/IFNA4/IFNA7/IFNA16
KEGG_GNRH_SIGNALING_PATHWAY	KEGG_GNRH_SIGNALING_PATHWAY	100	0.26559	1.41703	0.0408812	0.127168	0.0882601	7390	tags=49%, list=40%, signal=30%	CGA/CALML5/PLA2G1B/MAPK13/JMJD7-PLA2G4B/PLA2G2F/PRKX/PLCB1/PRKCD/ELK1/NRAS/PLCB4/MAPK12/CALM2/MAP2K7/PLA2G12A/SOS1/KRAS/GNAS/MAPK7/MAP3K3/MAP2K4/CAMK2G/CAMK2D/PLA2G4A/MAPK3/MAP3K2/PLA2G6/PRKACB/PLD2/GNA11/PTK2B/ADCY7/GRB2/MAPK10/EGFR/MAP3K4/MMP2/SRC/CALM1/ADCY4/GNRHR/HBEGF/MAPK14/PRKCA/MAP2K6/ITPR3/ADCY1/PLA2G10
KEGG_PROSTATE_CANCER	KEGG_PROSTATE_CANCER	89	0.275723	1.39632	0.0416181	0.127168	0.0882601	11056	tags=75%, list=59%, signal=31%	EP300/CREB1/HSP90AB1/NRAS/NKX3-1/CCNE2/SOS1/KRAS/CREB3L4/TGFA/CCNE1/CREBBP/ARAF/MAPK3/IGF1R/RB1/PIK3R3/E2F2/PIK3CA/TCF7L2/CREB3/GRB2/HSP90B1/ERBB2/PDGFB/EGFR/CREB3L2/PIK3CD/NFKBIA/RELA/NFKB1/E2F1/PDGFD/IKBKG/IKBKB/CDKN1A/PDGFA/IGF1/PDGFC/CCND1/HSP90AA1/PIK3R2/CREB5/TCF7L1/SRD5A2/CREB3L1/BAD/KLK3/AKT1/PIK3CB/MAP2K2/PIK3CG/HRAS/LEF1/AR/CASP9/SOS2/MDM2/FOXO1/CTNNB1/E2F3/FGFR1/EGF/RAF1/BRAF/BCL2/AKT2
KEGG_RNA_DEGRADATION	KEGG_RNA_DEGRADATION	55	0.322274	1.44982	0.0445946	0.133053	0.0923443	6323	tags=45%, list=34%, signal=30%	CNOT6/DCPS/EDC4/CNOT1/CNOT6L/DCP1B/DCP1A/WDR61/PARN/LSM4/CNOT4/ENO1/EDC3/HSPD1/EXOSC6/EXOSC4/CNOT3/LSM5/LSM3/EXOSC8/LSM2/PAPOLG/DDX6/PATL1/PNPT1
KEGG_OXIDATIVE_PHOSPHORYLATION	KEGG_OXIDATIVE_PHOSPHORYLATION	114	0.252535	1.38001	0.0478617	0.140497	0.0975112	8602	tags=52%, list=46%, signal=28%	ATP12A/ATP6V1A/COX7A2L/NDUFS3/COX11/PPA2/NDUFA5/NDUFA10/NDUFA8/NDUFC1/NDUFB4/COX7C/NDUFA6/ATP6V1E2/COX6B1/NDUFS6/NDUFA11/UQCRQ/ATP6V1D/PPA1/ATP6V1H/NDUFS8/ATP6V0C/NDUFB7/ATP6V0E2/ATP6V1C1/NDUFB1/NDUFB9/COX5B/COX8A/MT-CO1/MT-ATP6/UQCRB/MT-ND4/NDUFA9/NDUFV3/COX6A1/NDUFB8/ATP6V0A1/TCIRG1/UQCRFS1/ATP6V0A4/SDHA/UQCR11/MT-ND5/COX7A1/NDUFB10/MT-ND6/NDUFS5/ATP6V1F/ATP6V0D2/ATP6V0E1/ATP6V1G2/COX5A/UQCRC2/…
