# Supplementary material for: Glycine Decarboxylase (GLDC) Plays a Crucial Role in Regulating Energy Metabolism, Invasion, Metastasis and Immune Escape for Prostate Cancer
Source: Int J Biol Sci. 2023 Sep 4;19(15):4726–43. doi: 10.7150/ijbs.85893 (PMC10539704; doi:10.7150/ijbs.85893)
Supplement: Supplementary file 4 — Supplementary table 7. [file ijbsv19p4726s4.xls]

## Sheet: diff
Supplementary Table 7: Differentially expressed genes between GLDC-high and low groups in TCGA cohort.
gene	Mean1	Mean2	logFC	pValue	fdr
INPP5A	870.755	3032.31	1.80008	6.64358e-38	3.45432e-37
NADK2	791.371	2964.91	1.90556	5.71491e-35	1.65931e-34
CPNE4	2166.23	9086.11	2.06848	9.96919e-39	6.45209e-38
REM2	7.56919	26.3103	1.79742	2.08476e-31	3.81101e-31
GIMAP1-GIMAP5	21.2898	0.0603448	-8.46272	4.1005e-32	8.12098e-32
PCDHB5	214.533	1302.22	2.60171	1.01734e-40	1.18475e-39
MKRN1	2494.7	8728.95	1.80694	5.52279e-34	1.38773e-33
CORO7-PAM16	0.861619	2.43103	1.49645	1.33028e-25	1.6906e-25
SS18	1425.08	5054.91	1.82665	2.78823e-35	8.52041e-35
FAM19A1	1281.69	22.2586	-5.84754	1.5761e-33	3.73946e-33
RPL10	27691.1	103967	1.90863	2.36125e-39	1.8039e-38
DNAH5	711.46	2712.11	1.93056	1.13221e-36	4.44445e-36
NANS	3661.84	11192.7	1.61192	4.10876e-33	9.25642e-33
ANKRD52	1144.39	4218.64	1.8822	3.14345e-35	9.52421e-35
TRIM13	682.906	2249.62	1.71992	8.85569e-34	2.16529e-33
BLOC1S1	589.77	1490.59	1.33766	1.74297e-24	2.14922e-24
PAGE4	305.632	549.957	0.847524	1.91144e-27	2.60934e-27
MAGEA11	1.84595	0.103448	-4.15738	6.34672e-19	7.19641e-19
C1orf159	182.381	652.112	1.83816	2.33724e-33	5.41591e-33
PKIG	5324.37	2285.12	-1.22034	2.75501e-27	3.72564e-27
HPF1	288.462	1014.31	1.81405	4.58452e-39	3.2357e-38
HMGN2	3191.56	11373	1.83327	2.61285e-35	8.02767e-35
PZP	4.44386	7.18966	0.694108	4.7875e-27	6.40414e-27
PCDHGA1	34.1723	191.138	2.48371	1.03737e-44	7.23618e-43
MFSD4A	125.561	951.914	2.92244	2.08243e-48	9.00749e-46
CHCHD10	550.715	1782.67	1.69466	3.93518e-34	1.00648e-33
CNOT8	817.235	3273.3	2.00192	2.08106e-38	1.22976e-37
GP1BA	3751.5	42.5259	-6.46298	2.30821e-29	3.53748e-29
ADCY7	42.8773	144.603	1.75382	4.27394e-33	9.61306e-33
CNTNAP1	157.504	492.836	1.64572	2.44997e-31	4.4482e-31
ZCCHC14	471.373	1607.91	1.77024	5.444e-37	2.30431e-36
EPN1	3368.02	11064.1	1.71591	1.34581e-34	3.68358e-34
MTNR1A	1505.7	5.47414	-8.10359	2.47295e-23	2.9784e-23
GNAQ	1919.1	6032.47	1.65232	1.42767e-32	3.00782e-32
POLR2J3	59.6684	134.216	1.16951	2.95429e-30	4.85399e-30
FEN1	306.919	1203.95	1.97184	2.42015e-37	1.10544e-36
S100A13	375.598	949.121	1.3374	2.56723e-26	3.33993e-26
DHX29	755.475	2852.51	1.91677	4.52511e-36	1.59194e-35
RIPOR2	184.608	532.974	1.5296	2.69934e-33	6.19569e-33
PABPC1	29085.3	97950.6	1.75177	4.07661e-39	2.92379e-38
SLC36A2	20.5091	2.82759	-2.85862	3.75353e-26	4.85272e-26
E2F4	713.107	2703.72	1.92276	1.74401e-42	4.09348e-41
PON2	682.316	2541.85	1.89737	5.7276e-37	2.40976e-36
LYPLA2	1307.28	5058.21	1.95205	1.99717e-39	1.55453e-38
TSPAN14	2034.92	8483.13	2.05963	9.17489e-43	2.44041e-41
ZNF804A	18.6997	51.5172	1.46204	3.66277e-32	7.30491e-32
MDC1	10860.4	1692.72	-2.68166	9.80841e-24	1.18979e-23
PRAMEF20	1.25326	0.198276	-2.66011	1.12142e-15	1.23637e-15
KRTAP4-6	1356.04	0.0344828	-15.2632	4.88027e-32	9.58588e-32
AL391650.1	3.62141	13	1.84389	7.15994e-35	2.04359e-34
AL136295.3	711.026	4.00862	-7.47065	2.78471e-27	3.76356e-27
NFRKB	1280.64	2352.22	0.877156	8.18805e-31	1.41534e-30
BCL7C	721.804	2217.66	1.61936	8.14389e-30	1.29158e-29
SPPL3	1160.86	3721.17	1.68056	1.09557e-34	3.03635e-34
TAS2R7	53.5718	0.00862069	-12.6014	2.55927e-32	5.18908e-32
DGAT2	136.969	442	1.6902	9.73493e-36	3.22022e-35
ZNF316	767.773	2756.97	1.84433	1.98402e-39	1.54694e-38
PHC2	1559.23	5979.21	1.93912	4.82864e-45	3.96932e-43
ZNF608	234.235	1120.35	2.25793	8.15782e-39	5.39902e-38
PRR20D	631.055	0	#NAME?	2.01093e-32	4.13538e-32
PHGDH	3071.38	8067.72	1.39327	7.6712e-30	1.22023e-29
CCDC169-SOHLH2	92.9634	6.25862	-3.89275	1.77523e-24	2.18827e-24
SNX11	384.624	1280.97	1.73572	5.51651e-36	1.91366e-35
LYPLA1	1657.03	5632.79	1.76525	6.78252e-36	2.30493e-35
FCRL2	6.67102	21.9655	1.71926	1.48464e-29	2.30742e-29
KCNQ1	393.016	1699.13	2.11214	3.5741e-39	2.60452e-38
ELF3	2059.9	8272.97	2.00583	6.50468e-36	2.22167e-35
PRSS37	0.819843	1.86207	1.18349	1.27013e-24	1.57098e-24
OR5B2	6222.54	2.37069	-11.358	8.93782e-34	2.1839e-33
PRKAA1	1403.69	5784.37	2.04294	7.96103e-37	3.24021e-36
HAUS8	1270.06	256.741	-2.30651	1.10512e-21	1.29393e-21
CHMP5	1350.47	4811.32	1.83297	3.14667e-38	1.77093e-37
TAF15	2531.61	9181.56	1.85868	6.97586e-41	8.54106e-40
IRF5	127.496	401.276	1.65414	7.01249e-35	2.00434e-34
CXorf36	2384.77	754	-1.66121	7.35953e-31	1.2776e-30
ARIH2	1105.88	3888.86	1.81415	3.83227e-35	1.14376e-34
ATRIP	2.27154	8.63793	1.92701	2.73917e-38	1.57178e-37
FBXO8	460.849	1377.77	1.57997	1.27407e-32	2.7065e-32
SIL1	1982.21	6504.76	1.71439	4.29418e-35	1.27015e-34
NPDC1	8780.24	20484.8	1.22222	5.68569e-28	7.9756e-28
PLD6	444.859	937.172	1.07497	5.48933e-29	8.197e-29
ELL3	6626.09	135.672	-5.60996	3.22912e-22	3.81179e-22
MTA3	759.689	2764.04	1.8633	1.52695e-39	1.23126e-38
S100A4	633.984	1271.33	1.00382	7.80275e-29	1.15359e-28
CCP110	2909.62	1279.36	-1.18541	2.96344e-21	3.44864e-21
KHDC1	45.2637	139.638	1.62526	2.57708e-29	3.9336e-29
CELF6	212.99	1.44828	-7.2003	1.99808e-30	3.32897e-30
TRABD	871.081	3034.46	1.80056	6.34896e-37	2.64121e-36
SPRR2A	339.005	0.448276	-9.5627	1.06244e-30	1.81866e-30
THAP12	835.258	2773.47	1.7314	5.66608e-32	1.10422e-31
CCL18	879.859	206.733	-2.08951	7.96307e-29	1.17662e-28
SEH1L	616.219	2438.88	1.9847	3.52782e-42	7.19558e-41
TAAR2	11.3185	0.00862069	-10.3586	6.68656e-33	1.46726e-32
RHCG	18.6867	63.0086	1.75354	6.15301e-18	6.90821e-18
LSM12	165.799	456.957	1.46262	1.25391e-33	3.01002e-33
ACBD4	3369.32	1126.1	-1.58112	6.75189e-25	8.41185e-25
ACVR1B	927.961	3884.44	2.06557	2.27986e-41	3.31346e-40
TRIM65	367.958	1435.54	1.96398	1.37191e-41	2.18053e-40
NID1	822.661	2340.51	1.50845	1.04544e-27	1.44606e-27
ST6GAL2	33.1958	151.293	2.18827	8.47709e-40	7.40756e-39
SLC35A1	426.277	1447.06	1.76326	1.87033e-34	5.01451e-34
PC	757.397	2246.47	1.56854	5.38993e-32	1.05357e-31
CNMD	8.01828	40.0086	2.31895	2.60061e-32	5.26468e-32
OTUD7A	48.3185	173.81	1.84687	3.57706e-38	1.98276e-37
RASAL3	99.2559	313.724	1.66027	3.58119e-32	7.15412e-32
MAP2K5	393.452	1341.25	1.76932	5.02005e-37	2.13882e-36
ZCCHC24	855.888	2530.56	1.56396	1.61569e-32	3.38238e-32
MPZ	509.352	88.9569	-2.51749	2.57546e-33	5.92933e-33
SF3A2	1192.3	4126.19	1.79106	5.74175e-35	1.66603e-34
PLEK2	139.386	476.448	1.77323	5.56788e-36	1.93001e-35
TNFAIP2	801.653	2870.15	1.84008	7.63221e-31	1.32291e-30
WTH3DI	14.9974	58.3793	1.96075	9.82614e-38	4.92174e-37
DSG2	2079.1	8769.34	2.07651	1.88498e-38	1.1272e-37
CAMK2N1	1068.02	4300.85	2.00969	6.78323e-38	3.51386e-37
VAMP1	125.603	374.224	1.57503	1.01213e-28	1.485e-28
WDR20	355.789	1335.82	1.90863	2.11018e-42	4.75629e-41
ARFIP2	2531.29	9596.69	1.92266	1.13662e-37	5.61724e-37
SHROOM2	653.681	2403.78	1.87865	3.5035e-40	3.45351e-39
FANCG	221.71	769.491	1.79523	7.1971e-35	2.05162e-34
PFDN6	575.091	1996	1.79525	3.02908e-33	6.9228e-33
SLITRK2	1320.15	47.3621	-4.80082	5.18314e-29	7.75763e-29
GAR1	4001.31	1050.06	-1.93	0.000492953	0.000504392
PTPN14	724.117	2421.7	1.74172	3.74158e-32	7.45566e-32
2023-09-03	126.397	770.905	2.60859	9.33581e-48	3.14081e-45
MAATS1	131.822	454.362	1.78525	2.81309e-36	1.02881e-35
SMIM20	425.399	1504.71	1.82259	7.93198e-35	2.247e-34
PRRT3	247.507	1119.77	2.17766	5.36622e-43	1.55006e-41
TMED8	3612.33	2045.07	-0.82078	2.02596e-14	2.21188e-14
CRIP1	24.8616	72.5259	1.54458	3.32541e-21	3.86716e-21
BBS10	286.762	1095.8	1.93406	1.3675e-35	4.40563e-35
PPP1R3D	283.734	984.69	1.79513	2.43107e-33	5.61684e-33
FOXI2	2.71279	7.41379	1.45043	2.06986e-25	2.61533e-25
GRXCR2	1.36031	3.87069	1.50865	6.18094e-25	7.70793e-25
MYO1B	1094.96	4428.41	2.01591	7.74904e-37	3.16566e-36
EDDM13	6.60836	16.181	1.29194	2.33028e-38	1.36123e-37
ZSWIM5	224.065	837.405	1.90201	3.8482e-35	1.14795e-34
ERC1	2048.02	3169	0.629797	2.02862e-13	2.20177e-13
ATOH7	27.2115	8.43966	-1.68896	2.56631e-06	2.66412e-06
PGAP1	231.295	775.776	1.74591	1.98012e-30	3.29995e-30
BPIFA3	13.8668	0.0862069	-7.32962	2.6798e-26	3.4834e-26
LZTS2	1484.32	4886.51	1.719	6.27661e-35	1.80795e-34
BRCA2	1561.34	108.284	-3.84988	3.11167e-26	4.03698e-26
ZNF678	223.274	889.422	1.99405	4.08862e-38	2.22947e-37
COQ10B	464.916	1553.41	1.7404	8.65617e-33	1.87389e-32
ADCY2	10339.6	777.509	-3.73318	2.28445e-32	4.66467e-32
PTPRN2	3386.05	11765.8	1.79693	1.24061e-32	2.63851e-32
OTUD4	523.736	1988.69	1.92491	8.57347e-37	3.45813e-36
SLFN12L	210.634	22.3534	-3.23617	2.11077e-20	2.42959e-20
MFHAS1	530.18	2041.24	1.94489	4.49239e-41	5.88841e-40
GGNBP2	1260.32	3256.87	1.3697	3.50746e-35	1.05462e-34
CPN1	73.9217	2.03448	-5.18326	2.2288e-30	3.70082e-30
OASL	1351.17	132.543	-3.34968	1.30248e-27	1.79381e-27
DTWD2	178.916	818.638	2.19394	1.12527e-38	7.16839e-38
NECAB1	72.7363	199.155	1.45315	3.4216e-27	4.60378e-27
F2	1.76762	8.5431	2.27295	1.54646e-13	1.67919e-13
LENEP	4.62141	8.91379	0.947706	2.01244e-08	2.1161e-08
AC012651.1	1055.83	50.7241	-4.37955	2.57018e-27	3.48192e-27
ATP6V0A4	9.92167	20.0431	1.01445	1.71038e-29	2.64626e-29
RGS16	129.332	322.483	1.31815	1.45451e-23	1.75938e-23
ZFAND2B	993.076	1505.73	0.60049	1.36952e-15	1.50898e-15
TPP1	2645.6	9772.66	1.88515	6.22947e-36	2.13772e-35
P2RY13	36.953	131.224	1.82827	8.5166e-31	1.46976e-30
ATPAF2	332.781	1107.58	1.73476	1.62614e-36	6.1998e-36
GKN2	93.3029	0.724138	-7.00951	7.61946e-30	1.21232e-29
RLF	341.52	1278.37	1.90427	1.02156e-35	3.36633e-35
STIP1	2457.25	9494.7	1.95008	1.81674e-36	6.87313e-36
CNTN4	114.512	594.81	2.37693	1.82203e-39	1.43492e-38
HADH	1178.09	4113.44	1.8039	6.97505e-34	1.72802e-33
ZNF844	467.7	1735.53	1.89172	2.34362e-35	7.25571e-35
CLK3	1322.99	3563.59	1.42952	5.38365e-36	1.87079e-35
OR4K5	2.12272	0.00862069	-7.94389	8.09493e-24	9.8342e-24
CACNB4	87.0496	287.026	1.72127	2.82466e-32	5.69984e-32
ERAS	1.57963	3.68103	1.22052	4.61317e-14	5.02533e-14
C1D	336.154	823.707	1.29301	1.43953e-34	3.9279e-34
KLHL30	1830.72	35.8621	-5.67381	2.39466e-34	6.31039e-34
PCCB	1005.1	3866.04	1.94352	3.72614e-39	2.70123e-38
DGAT1	716.901	2300.09	1.68185	3.434e-33	7.80014e-33
TRIM7	48.893	130.414	1.4154	9.29897e-27	1.22897e-26
MEI1	17.4987	66	1.91522	7.59626e-32	1.45679e-31
EDEM2	1018.55	2243.94	1.13952	9.35534e-33	2.01827e-32
ZGPAT	1140.87	375.069	-1.60491	3.19791e-23	3.84439e-23
TMEM183A	590.413	2245.99	1.92756	2.24902e-44	1.3206e-42
CASP6	240.227	910.198	1.92178	8.23801e-40	7.22995e-39
AL662899.3	77.4648	3.53448	-4.45397	5.92977e-26	7.61692e-26
C19orf47	2610.16	760.905	-1.77835	1.33397e-26	1.75381e-26
SIGMAR1	1358.9	4363.21	1.68295	2.20476e-34	5.83707e-34
NIPBL	1103.95	4248.78	1.94438	8.06713e-41	9.67363e-40
TRMT1	597.337	2056.64	1.78367	7.52259e-34	1.85356e-33
ZFC3H1	573.052	1955.15	1.77054	5.20819e-36	1.81259e-35
DTX3	618.441	2370.03	1.9382	4.48107e-42	8.80083e-41
LGALS1	2311.38	5323.78	1.2037	1.38546e-25	1.75963e-25
UBN1	1011.57	3815.27	1.91519	1.63365e-38	9.95255e-38
PDCL3	462.185	1734.11	1.90765	9.42559e-39	6.13744e-38
PPIAL4G	37.1593	0.948276	-5.29227	9.54781e-25	1.18448e-24
ATP8B3	12.2872	34.0431	1.47021	2.25409e-29	3.45657e-29
ZNF671	110.836	401.121	1.85562	1.32649e-36	5.14372e-36
GCA	461.379	1382.6	1.58336	2.06307e-37	9.5772e-37
ANGPTL5	12.1384	2.16379	-2.48794	7.23815e-27	9.60944e-27
NOTCH3	1588.85	4782.99	1.58993	1.34515e-29	2.09673e-29
FCGR1B	4.37598	11.1034	1.34333	1.32344e-27	1.82227e-27
NFIL3	1015.49	2658.72	1.38855	2.21842e-26	2.8938e-26
GK2	2.25326	0.0689655	-5.03	2.75978e-25	3.4757e-25
PRKD3	459.854	1782.74	1.95485	3.33231e-39	2.44302e-38
USP30	344.658	1200.56	1.80047	2.93694e-38	1.66996e-37
ERO1B	465.138	1987.26	2.09505	3.61533e-43	1.12465e-41
MESDC2	1330.4	4983.8	1.90539	2.43703e-42	5.28955e-41
AQP11	199.538	617.621	1.63006	9.08103e-31	1.56271e-30
MAF	1080.42	2992.69	1.46985	2.2659e-29	3.4738e-29
GPATCH1	193.355	729.095	1.91485	6.45693e-38	3.36016e-37
QDPR	982.755	4576.49	2.21934	1.26725e-39	1.05019e-38
GID4	325.58	1076.25	1.72493	2.33761e-33	5.41607e-33
DDX3Y	897.935	3210.31	1.83803	4.7843e-39	3.35844e-38
MOCOS	3049.51	376.586	-3.01753	7.69512e-24	9.35161e-24
RNF115	10932.9	3050.27	-1.84167	7.16685e-26	9.17872e-26
CALCA	49.9217	93.4138	0.903969	1.86412e-12	2.01041e-12
PCDH18	305.52	909.009	1.57303	2.19384e-32	4.48672e-32
IRF7	557.914	1894.11	1.76341	1.01741e-35	3.3551e-35
IZUMO1	378.945	14.181	-4.73995	1.54779e-27	2.12457e-27
RPL32	17974.8	65095.6	1.85659	4.40185e-39	3.11889e-38
TM6SF1	2691.86	70.7155	-5.25043	5.30308e-32	1.03771e-31
DNAJB7	2.61358	7.76724	1.57138	6.76731e-33	1.48355e-32
REPS1	757.081	2502.01	1.72457	3.31351e-35	1.00077e-34
XPO6	2294.32	7601.03	1.72813	6.14511e-35	1.77288e-34
DLX5	46.3681	158.733	1.77539	3.4161e-33	7.76432e-33
SURF2	312.253	1224.37	1.97125	3.97974e-37	1.73381e-36
WBP1L	1373.63	4816.19	1.8099	1.33686e-34	3.66094e-34
HIST1H3C	1.43081	5.66379	1.98494	1.03268e-16	1.14801e-16
DLK1	9.91384	29.3621	1.56644	8.3104e-10	8.81298e-10
OR5V1	274.159	0.0862069	-11.6349	3.57426e-32	7.14183e-32
RFC3	220.841	728.724	1.72237	1.17297e-37	5.77802e-37
BLID	4.78068	0.0603448	-6.30784	3.80744e-32	7.57942e-32
ZP3	161.775	582.664	1.84867	1.06821e-34	2.96367e-34
ATP6V0D1	1867.62	6323.48	1.75952	2.34082e-32	4.77495e-32
ARFGEF1	2930.57	4466.82	0.608067	1.48428e-15	1.63454e-15
PEX19	1351.93	4949.35	1.87222	1.84628e-39	1.45012e-38
PHLDA3	694.52	1742.76	1.32729	3.2955e-25	4.14149e-25
VEZT	932.901	3545.88	1.92635	2.19505e-40	2.28787e-39
SLC22A5	24289.4	2537.92	-3.25861	2.27731e-25	2.87444e-25
STAG1	404.238	1508.04	1.8994	2.57227e-39	1.94386e-38
IL24	20.4125	62.1983	1.60742	5.87522e-31	1.02867e-30
TMEM139	16.188	46.2759	1.51534	6.19402e-33	1.36413e-32
SSX2IP	359.851	1240.73	1.78572	9.78795e-33	2.10759e-32
RGCC	10461.6	914.379	-3.51616	1.4668e-31	2.72552e-31
C6	10.376	22.3534	1.10725	6.2529e-26	8.02689e-26
CXCR2	8.87728	31.0086	1.80448	5.73961e-31	1.00639e-30
MKX	2615.14	768.586	-1.76661	8.19116e-27	1.08469e-26
BCL9	1146.82	4767.94	2.05573	9.47516e-42	1.60275e-40
OR7C1	740.342	7.01724	-6.72114	9.83164e-29	1.44356e-28
TMEM88	67.5979	190.922	1.49794	2.68377e-28	3.83786e-28
DGCR14	313.619	1044.47	1.73568	1.71242e-32	3.57048e-32
FNDC4	210.117	556.052	1.40402	4.7291e-29	7.09736e-29
IFT22	555.564	1843.94	1.73077	6.12188e-37	2.55435e-36
AHCYL2	1144.87	1930.59	0.753866	2.05869e-18	2.32112e-18
GPR75-ASB3	0.898172	3.06897	1.77269	4.78171e-32	9.40857e-32
PCBD1	1744.84	6213.97	1.83242	9.85792e-35	2.7514e-34
ARHGEF12	2999.6	11658.2	1.95851	4.05763e-35	1.20624e-34
CRTAC1	46.7258	97.5172	1.06144	3.68397e-30	6.00616e-30
SNRPA1	362.684	1378.28	1.92609	5.15357e-44	2.48496e-42
PRELID1	650.796	2339.95	1.8462	2.49068e-35	7.68089e-35
SNUPN	272.997	1001.52	1.87523	5.28285e-37	2.24394e-36
TBC1D22A	4916.27	1396.41	-1.81585	6.66101e-27	8.85615e-27
BAG4	675.232	1169.02	0.79184	9.71246e-20	1.11007e-19
CELF3	6.08877	9.32759	0.615352	1.05937e-08	1.11568e-08
RPS27L	6724.88	4082.38	-0.720098	3.94723e-17	4.40231e-17
METTL17	374.248	1379.99	1.88259	1.45496e-36	5.58938e-36
MXD4	2760.96	9724.68	1.81648	3.70789e-34	9.51969e-34
ZNF415	162.619	557.233	1.77679	4.40411e-38	2.37911e-37
THSD7A	354.436	1727.28	2.28491	2.32359e-34	6.13198e-34
THNSL1	171.018	658.991	1.94611	3.23392e-40	3.21745e-39
F10	147.368	343.086	1.21915	1.75583e-27	2.40233e-27
TRAF7	1295.27	5549.34	2.09907	4.82734e-46	6.96019e-44
MATN3	44.3473	134.509	1.60078	3.33041e-30	5.44439e-30
MRPL39	265.269	938.509	1.82291	1.32745e-36	5.14633e-36
HTD2	1.07833	3.62069	1.74747	3.45962e-33	7.8544e-33
PSG8	43.624	0.275862	-7.30503	2.04888e-31	3.75071e-31
PRDM11	204.94	712.457	1.7976	3.22014e-37	1.42997e-36
LARS	3502.48	8803.79	1.32975	2.11633e-36	7.90285e-36
GEM	367.183	949.793	1.37111	1.94911e-28	2.80961e-28
CKMT1A	45.8982	174.155	1.92386	7.96186e-37	3.24021e-36
CRELD1	1276.49	4875.23	1.93328	2.3795e-38	1.38553e-37
ZNFX1	938.629	3274.42	1.80261	6.62586e-35	1.90311e-34
ATF6	1283.48	4115.11	1.68087	1.35584e-35	4.37435e-35
RITA1	476.345	1761.31	1.88657	1.75095e-36	6.64498e-36
EPB41L2	497.117	1398.59	1.49231	3.91146e-31	6.95911e-31
IFNL2	552.008	0.62069	-9.7966	1.45661e-28	2.11563e-28
SDHAF2	303.295	1008.25	1.73306	1.18438e-32	2.52306e-32
AC079447.1	6.65274	24.0517	1.85412	1.95003e-39	1.52437e-38
KLHL24	893.128	3494.39	1.9681	8.81933e-36	2.94091e-35
RAB41	10.1932	30.8448	1.59742	1.55352e-29	2.41158e-29
CXCL8	131.585	413.845	1.6531	1.45345e-23	1.75821e-23
NDUFA5	1371.12	5186.62	1.91944	3.22051e-43	1.02469e-41
TOMM20L	5.10966	17.0431	1.73789	5.61801e-34	1.41029e-33
ZNF813	404.269	1671.28	2.04757	2.92901e-37	1.31159e-36
C2CD4B	34.3969	81.9828	1.25304	3.52219e-18	3.96258e-18
MCM5	483.097	1713.39	1.82647	4.71881e-35	1.38784e-34
UTP23	297.504	1147.14	1.94706	1.80306e-36	6.82277e-36
CLEC18B	8.953	26.069	1.54189	4.56214e-28	6.43731e-28
NAP1L6	29.8042	108.078	1.85848	3.65276e-28	5.17949e-28
SPINK1	385.258	1229.09	1.67369	2.53708e-26	3.3019e-26
ZKSCAN3	126.316	456.784	1.85448	2.17896e-39	1.68376e-38
RIC1	301.551	1007.96	1.74096	2.20772e-31	4.02567e-31
PUF60	2512.26	9009.26	1.84242	8.28612e-35	2.34039e-34
GLG1	4844.92	12970.9	1.42073	1.78884e-33	4.21448e-33
USP17L5	4696.4	0	#NAME?	2.01112e-32	4.13538e-32
NELL2	1733.55	615.853	-1.49307	1.39759e-24	1.72662e-24
TMTC1	346.491	1104.81	1.67291	7.8883e-30	1.2527e-29
EGFLAM	156.008	406.112	1.38026	3.02377e-30	4.96142e-30
NCAPD2	699.46	2763.84	1.98236	7.54739e-40	6.6852e-39
KCNB1	2407.93	298.241	-3.01324	8.08731e-35	2.28779e-34
CBSL	25.7206	95.6897	1.89544	2.53801e-34	6.6659e-34
EDRF1	480.185	1787.15	1.89599	5.39286e-39	3.73085e-38
PLEKHM1	433.507	1332.95	1.6205	1.40308e-29	2.18403e-29
WDR4	134.974	527.595	1.96675	1.14622e-37	5.65852e-37
MANEAL	348.154	1413.36	2.02133	1.23767e-41	1.99156e-40
ETFDH	389.812	1404.05	1.84875	1.0611e-34	2.94575e-34
THRA	1025.33	3357.16	1.71116	2.50643e-31	4.5466e-31
FGFBP2	474.58	7.44828	-5.9936	1.06117e-31	2.00544e-31
FAM72B	3.60836	14.5345	2.01007	5.08842e-39	3.54046e-38
WFDC10B	5.52742	1.31897	-2.0672	6.288e-14	6.84487e-14
RSPO4	4.86684	9.06897	0.897952	1.93015e-28	2.78339e-28
CCL15	252.206	2.59483	-6.60282	3.3573e-31	6.02094e-31
HP	814.958	60.9741	-3.74046	3.05888e-28	4.35507e-28
LRRC37A3	97.4935	277.905	1.51122	2.04778e-26	2.67524e-26
PINK1	1363.22	2046.83	0.586369	4.91585e-15	5.39224e-15
ZNF462	796.214	2624.34	1.72072	3.12935e-36	1.13407e-35
RORC	1145.47	4815.91	2.07187	1.28367e-38	8.05822e-38
BIRC5	1337.96	450.233	-1.5713	1.95453e-16	2.16736e-16
SPATA45	1721.18	3.59483	-8.90326	1.18009e-26	1.55319e-26
CTSW	54.4308	134.043	1.3002	4.38247e-25	5.48813e-25
APOA1	297.206	21.4655	-3.79137	1.1618e-29	1.82153e-29
ATXN3	453.462	1747.08	1.94589	4.14145e-44	2.09015e-42
SPTLC3	173.07	466.733	1.43124	1.80502e-27	2.46796e-27
SLC34A3	566.619	29.3793	-4.26951	1.31748e-29	2.0557e-29
CD59	4073.69	12713.6	1.64196	9.08986e-29	1.338e-28
XPA	483.564	983.621	1.0244	8.80221e-31	1.51635e-30
AC011604.2	9.98956	5.76724	-0.792539	6.05112e-09	6.38241e-09
CD248	297.653	784.974	1.39901	3.90059e-27	5.23857e-27
STC2	187.58	738.44	1.97698	2.55772e-31	4.63583e-31
ZNF585A	140.379	389.414	1.47198	2.71202e-33	6.22323e-33
CCDC187	3.77023	10.431	1.46816	2.05637e-26	2.68609e-26
ROR2	623.133	1059.81	0.766194	5.87584e-14	6.39736e-14
POLR3K	279.849	1038.33	1.89154	1.40491e-35	4.51414e-35
BCL2	448.17	1145.14	1.3534	1.86697e-25	2.36241e-25
EFHC2	37.4543	107.06	1.51522	1.51458e-30	2.55291e-30
ZRANB1	303.836	1103.18	1.86031	3.66949e-34	9.42643e-34
EPCAM	3972.02	20381.8	2.35934	7.55725e-44	3.35994e-42
HCRT	368.645	0.422414	-9.76936	6.60048e-30	1.05472e-29
MRPL15	589.561	1942.2	1.71998	3.66229e-32	7.30488e-32
PET117	81.2376	295.862	1.86471	3.44037e-37	1.51923e-36
ZMYND19	412.287	1440.84	1.80519	1.28274e-32	2.72333e-32
TOGARAM2	11.9243	25.4397	1.09318	3.70677e-25	4.65126e-25
SH3BP1	149.091	422.767	1.50367	2.05924e-27	2.80542e-27
CD58	100.896	357.267	1.82414	9.45795e-36	3.13659e-35
CRYBA2	24.1279	88.4397	1.87399	8.82968e-30	1.39814e-29
UFL1	798.11	3326.3	2.05926	1.25408e-36	4.8817e-36
RAB23	403.483	1614.65	2.00064	3.21966e-35	9.74047e-35
P2RY8	87.0914	273.267	1.64971	1.50329e-31	2.79017e-31
TBK1	486.875	1622.71	1.73678	1.40797e-32	2.96873e-32
TRAP1	1164.29	3906.96	1.74659	1.71065e-39	1.35591e-38
VCX3B	0.422977	1.12931	1.41679	9.27975e-14	1.00919e-13
PHF23	905.514	2963.24	1.71037	1.00466e-34	2.79934e-34
ANAPC11	1348.75	4318.35	1.67886	1.52441e-34	4.14766e-34
STARD3NL	1437.48	4482.2	1.64066	6.33512e-28	8.86331e-28
AC005833.3	745.272	0.931034	-9.64472	1.50937e-28	2.19068e-28
TECTA	311.713	88.8966	-1.81002	3.92647e-23	4.71244e-23
CTNNBIP1	1178.63	4106.48	1.80079	1.12079e-33	2.70908e-33
AKT3	1461.55	4735.35	1.69597	2.38486e-32	4.86041e-32
TMEM249	2.43081	5.32759	1.13205	2.57145e-16	2.84868e-16
IPO13	913.577	3154.45	1.78779	6.40956e-38	3.33741e-37
MIP	2.66841	13.0086	2.28542	2.84933e-42	6.03308e-41
FRYL	809.987	3342.55	2.04498	3.65138e-41	4.96889e-40
MRM3	269.786	906.586	1.74863	3.64114e-36	1.30445e-35
ADAM20	40.658	4.0431	-3.33	2.90949e-06	3.01935e-06
PGD	1404.78	6021.06	2.09968	2.20927e-43	7.60147e-42
CGB3	517.608	0.189655	-11.4143	6.93319e-31	1.20601e-30
ATG16L2	190.517	654.474	1.78042	1.92109e-35	6.04128e-35
TIGD4	200.864	36.7155	-2.45176	8.21587e-11	8.77368e-11
MBD3	1742.43	5396.2	1.63085	1.23566e-32	2.6286e-32
CYP8B1	1.51175	13.3448	3.14199	1.56804e-31	2.90384e-31
C3orf33	1098.37	476.474	-1.2049	9.49586e-23	1.13204e-22
FTO	681.713	2651.97	1.95983	4.27671e-41	5.65877e-40
APH1A	3117.29	11258.6	1.85266	1.8715e-42	4.33116e-41
PAGE1	69.7859	0.275862	-7.98284	5.91303e-32	1.14976e-31
U2SURP	1315.05	4907.86	1.89998	7.29738e-38	3.74813e-37
ELP4	309.862	631.129	1.02631	1.90273e-33	4.46428e-33
DNAJC30	378.352	1307.75	1.78928	1.31981e-34	3.61754e-34
AXIN2	342.59	1209.05	1.81932	3.63363e-38	2.00666e-37
PCDHA8	2.90862	14.7586	2.34315	1.28069e-22	1.52246e-22
TGDS	140.804	615.586	2.12827	1.15392e-41	1.8929e-40
NUDT19	582.272	2209.94	1.92424	1.61266e-36	6.1523e-36
HPGD	1551.71	2619.64	0.755508	2.61277e-22	3.09025e-22
TFB1M	106.24	405.241	1.93145	4.8316e-42	9.35775e-41
ITGA3	1062.04	3806.2	1.84151	9.41228e-34	2.29459e-33
APOC3	223.488	10.3362	-4.43442	9.20063e-27	1.21624e-26
WSB1	34984.1	4630.18	-2.91756	1.57872e-23	1.90785e-23
TTLL7	365.903	1215.89	1.73248	2.67249e-35	8.19013e-35
SPRYD3	1679.46	5628.7	1.74481	7.60283e-36	2.56349e-35
NFIB	2352.51	9424.06	2.00215	2.72346e-42	5.79357e-41
MYH11	66753.4	141028	1.07907	5.31839e-19	6.03644e-19
NMUR1	717.82	74.7241	-3.26398	3.84358e-28	5.44497e-28
RAB2A	2894.49	10201.8	1.81744	3.99021e-38	2.18213e-37
ADGRG6	178.608	560.966	1.65111	1.34937e-35	4.35882e-35
PEMT	498.992	1698.21	1.76692	5.40476e-34	1.35938e-33
SMN1	1126.04	263.905	-2.09317	5.81977e-20	6.67136e-20
PCBP2	4179.43	16940.8	2.01912	1.37615e-48	6.41038e-46
MACC1	78.1358	271.845	1.79873	3.81154e-31	6.79331e-31
KLHL12	1027.1	3420.5	1.73562	6.82975e-39	4.61936e-38
TMEM80	562.611	1949.08	1.79258	1.7015e-32	3.55056e-32
LRP3	2167.4	4701.32	1.1171	3.07264e-30	5.03933e-30
CHTF18	225.88	878.81	1.96	1.33445e-38	8.33381e-38
TIGAR	108.95	391.491	1.84531	1.97857e-35	6.20696e-35
UBAC2	1158.15	4389.63	1.92228	1.98726e-37	9.27498e-37
DCLRE1A	375.979	1334.88	1.82798	3.26334e-34	8.43677e-34
KIF26A	767.559	120.733	-2.66846	3.24137e-29	4.91988e-29
NAALAD2	34.8303	93.0431	1.41756	8.32611e-28	1.15731e-27
UNCX	1386.63	0.965517	-10.488	8.1552e-32	1.56052e-31
SYTL2	823.023	2153.47	1.38766	1.61172e-28	2.33493e-28
TACR1	68.7467	131.328	0.933807	9.31976e-27	1.23154e-26
SLAIN2	1381.08	5079.56	1.87891	2.18635e-34	5.79253e-34
C10orf88	140.423	533.259	1.92506	2.36893e-42	5.17263e-41
ACCS	333.193	1185.72	1.83133	3.97e-36	1.41389e-35
FIBIN	269.217	706.931	1.3928	7.23266e-30	1.15239e-29
HAUS4	287.601	958.207	1.73627	9.549e-35	2.67298e-34
ACTR6	360.559	1329.6	1.88269	2.21816e-36	8.25256e-36
ARL6IP6	209.003	619.767	1.56821	1.96508e-33	4.60405e-33
GATD1	1494.69	5434.36	1.86226	1.05641e-39	8.95142e-39
YPEL1	101.303	381.112	1.91154	1.84926e-36	6.98305e-36
NAA15	1139.94	2527.9	1.14898	3.58117e-31	6.40472e-31
RHBDD3	903.125	2454.48	1.44242	2.11845e-33	4.93979e-33
COL17A1	433.681	1182.82	1.44752	3.11836e-32	6.26811e-32
ZDHHC22	5.72846	9.81034	0.776157	1.15574e-23	1.40041e-23
FAM126B	281.997	1146.14	2.02303	2.58951e-37	1.17467e-36
ANGPT1	236.018	592.957	1.32903	3.15227e-27	4.24927e-27
TMEM198	112.01	435.612	1.95941	3.72889e-41	5.05543e-40
PARP9	1124.88	3834.47	1.76925	1.2262e-37	6.01739e-37
OR13J1	1.18016	2.39655	1.02198	1.75189e-16	1.94397e-16
GTPBP3	3459.13	1168.22	-1.5661	9.68054e-20	1.10656e-19
FRAT2	347.292	1305.57	1.91046	1.03544e-39	8.81479e-39
ARPC4-TTLL3	14954.5	16.7845	-9.79923	1.49397e-26	1.96147e-26
NKX2-8	2.0705	7.7069	1.89617	1.4573e-31	2.71009e-31
DCAF6	2036.6	7383.77	1.85819	1.25703e-37	6.14875e-37
SUOX	1128.22	3670.33	1.70186	9.12094e-33	1.9691e-32
RAB20	386.739	1345.95	1.79919	3.67296e-37	1.61214e-36
ABCG2	200.313	498.828	1.31628	2.08318e-25	2.63161e-25
REL	114.684	398.017	1.79517	1.61825e-32	3.38734e-32
TMEFF1	0.872063	3.25	1.89794	1.19932e-24	1.48471e-24
TCTN2	922.598	1874.88	1.02302	7.8268e-23	9.34166e-23
GALNT10	1114.31	3692.96	1.72863	3.64348e-36	1.30503e-35
ARNTL	147.46	333.483	1.17729	8.66016e-29	1.27713e-28
ZNF114	3.91384	11.4828	1.55281	1.35572e-31	2.5305e-31
AMPD3	335.791	2269.62	2.75682	6.47337e-45	4.91956e-43
HIC1	1672.12	470.724	-1.82873	2.93805e-31	5.28943e-31
TBC1D23	463.658	1731.28	1.9007	1.47708e-40	1.62434e-39
TRPC1	94.0705	266.991	1.50498	1.17792e-29	1.84508e-29
TERF2	514.627	1948.01	1.9204	1.84254e-41	2.77327e-40
OR52I2	1700.47	0.956897	-10.7953	5.80972e-31	1.01789e-30
TMCO3	1245.58	4462.88	1.84115	3.19032e-37	1.41708e-36
AIFM1	877.977	3498.87	1.99464	1.46206e-41	2.28779e-40
ADAM32	2337.21	84.1897	-4.795	7.85972e-30	1.24869e-29
VMAC	185.073	676.776	1.87058	5.04234e-36	1.76027e-35
ENDOU	4.96606	14.2586	1.52166	1.3138e-28	1.91295e-28
LGALS9	260.292	769.871	1.56448	2.57266e-29	3.92752e-29
RHPN2	2067.16	10066.1	2.28378	1.58654e-45	1.77917e-43
PLCZ1	3.14621	0.387931	-3.01974	5.17178e-19	5.87077e-19
SRRT	1946.05	7288.36	1.90505	1.55425e-42	3.72506e-41
SLC24A1	2704.86	853.138	-1.6647	2.79678e-22	3.30552e-22
ADRA2B	14.7833	36.3276	1.2971	3.36832e-30	5.5039e-30
GPRC5B	307.82	875.483	1.50799	9.17751e-28	1.27322e-27
OBSL1	1879.86	6833.09	1.86191	4.82653e-34	1.22139e-33
MAS1	3.76501	8.42241	1.16158	1.307e-16	1.45171e-16
WWP1	1672.22	5617.84	1.74825	5.17697e-36	1.80276e-35
SIK3	3462.6	1948.66	-0.829376	7.79212e-18	8.74201e-18
TAAR5	111.467	0.0431034	-11.3365	3.5494e-32	7.09763e-32
CTAG1B	23.9138	0.00862069	-11.4378	3.86827e-32	7.69461e-32
ITK	50.7389	138.267	1.4463	5.47942e-31	9.62156e-31
GPR157	210.762	782.259	1.89203	7.41401e-39	4.9628e-38
GCNT1	1401.2	7118.93	2.345	2.49353e-41	3.58102e-40
CCDC113	149.611	648.905	2.11679	1.14783e-43	4.71425e-42
COL18A1	1823.74	5433.49	1.57498	1.80719e-31	3.32421e-31
RNF141	1152.55	4717.01	2.03305	1.43602e-44	9.38426e-43
MPV17	675.047	2400.16	1.83007	2.08457e-34	5.53904e-34
ASAP3	1032.86	3652.69	1.82232	4.01424e-34	1.02584e-33
DNAJC21	911.734	3620.15	1.98936	8.60605e-40	7.50942e-39
LMO7	1516.47	4150.76	1.45266	1.2005e-28	1.75218e-28
PKP3	2299.96	4953.72	1.10691	8.16019e-33	1.77222e-32
SARAF	10007.2	22996.1	1.20036	3.48856e-30	5.69421e-30
MAP2K6	152.313	806.474	2.40459	3.67136e-41	4.99233e-40
MYADM	2788.99	7256.41	1.37951	6.6464e-27	8.83738e-27
PDHX	6386.12	2024.49	-1.65738	4.26164e-23	5.11133e-23
YWHAQ	5285.56	20790.4	1.97579	4.16639e-42	8.34518e-41
NEK7	754.319	2680.35	1.82918	4.07396e-37	1.7685e-36
HYI	192.786	684.534	1.82812	3.47568e-39	2.53829e-38
CPQ	832.008	2311.32	1.47405	3.99735e-32	7.9262e-32
BOC	656.53	1653.58	1.33266	1.36463e-27	1.87755e-27
FUOM	173.423	301.259	0.796707	2.52369e-17	2.82019e-17
HNRNPA1	9107.86	36222.6	1.99171	1.59171e-44	1.01107e-42
CCSER2	725.433	2331.24	1.68418	1.81333e-30	3.03368e-30
ANGPTL1	75.047	178.957	1.25375	8.89408e-29	1.31035e-28
SRD5A3	365.527	1414.51	1.95225	4.45401e-40	4.24433e-39
MTRNR2L13	1522.57	0.439655	-11.7578	1.67513e-30	2.81206e-30
PGAP3	1107.46	3794.44	1.77663	2.4649e-32	5.01509e-32
ATP11B	2783.52	9829.72	1.82024	1.14805e-39	9.65514e-39
ATP5EP2	6.19321	17.9224	1.53301	3.3169e-32	6.65028e-32
R3HDM2	985.773	3570.38	1.85675	1.12936e-35	3.69612e-35
RNASE9	72.8433	0.0344828	-11.0447	7.51879e-32	1.44239e-31
TNPO1	4910.13	7595.93	0.629466	3.2996e-15	3.62461e-15
TSC1	646.943	2271.56	1.81197	1.71463e-38	1.0404e-37
KCTD11	361.755	1103.91	1.60954	9.41164e-32	1.78944e-31
S100A3	7783.25	22.7931	-8.41563	2.33123e-30	3.86295e-30
SCARA5	33.7415	68.0431	1.01192	1.15387e-16	1.28203e-16
TNFRSF10C	184.279	51.6897	-1.83395	5.40311e-21	6.26569e-21
AF241726.2	3.5953	0.00862069	-8.70409	9.16941e-25	1.13847e-24
SLC16A4	63.0731	182.233	1.53069	1.31283e-28	1.91169e-28
QKI	852.198	2701.44	1.66447	1.97114e-30	3.2856e-30
A1BG	2.81462	9.41379	1.74184	8.17006e-28	1.13614e-27
FAR1	910.58	3452.83	1.92292	2.97469e-40	2.98896e-39
TERB2	6.40731	2.57759	-1.3137	8.04221e-11	8.58872e-11
TCP10L	16.0183	41.8103	1.38414	1.97895e-27	2.69948e-27
MVP	1961.73	5170.14	1.39808	1.62006e-31	2.99467e-31
DMWD	473.225	1595.09	1.75304	2.06685e-32	4.24133e-32
ELF2	652.574	2349.77	1.8483	3.31557e-39	2.43468e-38
ADAM18	4.53525	2.93103	-0.629772	5.62713e-09	5.93728e-09
RFNG	2190.6	3463.26	0.660805	1.00878e-18	1.14077e-18
MYCN	52.2115	6.89655	-2.92042	3.45535e-28	4.9057e-28
RAB40AL	0.650131	1.87931	1.5314	2.47869e-20	2.8511e-20
TNIK	135.164	450.431	1.73659	7.51775e-30	1.19677e-29
ATP5G3	2062.01	8119.59	1.97736	7.98212e-44	3.49424e-42
HSF5	338.734	3.71552	-6.51044	2.91716e-30	4.79602e-30
UBTF	2841.44	9521.59	1.74458	1.2172e-32	2.58993e-32
C3	2756.91	8959.09	1.7003	1.36356e-27	1.87623e-27
ACSL5	986.922	4793.24	2.27999	1.5139e-39	1.22235e-38
MEI4	0.791123	2.01724	1.35041	1.49789e-16	1.66273e-16
SLC12A4	818.48	2534.54	1.63071	1.14598e-32	2.44614e-32
SHPRH	222.909	800.103	1.84373	1.49929e-33	3.56653e-33
SERINC2	3160.52	10949.9	1.79269	1.44605e-31	2.69108e-31
BPIFB2	118.41	1032.82	3.12473	3.89098e-41	5.23222e-40
TMEM213	5.34204	9.75862	0.869287	2.47551e-14	2.70073e-14
PPP1R15B	1380.67	5007.14	1.85862	5.12913e-35	1.49862e-34
BICRAL	683.768	2453.15	1.84306	2.93425e-38	1.66896e-37
PCYT1B	442.371	64.75	-2.7723	2.46234e-30	4.06999e-30
NHSL1	149.446	422.198	1.49829	9.49479e-35	2.65863e-34
ZRANB2	1058.72	4071.45	1.94322	2.66037e-36	9.77766e-36
ECE2	288.822	557.371	0.948454	1.72842e-22	2.05042e-22
MTMR10	528.366	1874.57	1.82695	2.15283e-39	1.66569e-38
ALKBH5	4470.5	6798.61	0.604805	7.3038e-24	8.88081e-24
RALGPS1	287.569	1087.68	1.91927	2.13773e-42	4.80052e-41
ZFP90	790.266	1518.76	0.942482	5.30547e-25	6.62618e-25
2023-03-02	524.422	1607.93	1.6164	2.98534e-28	4.25236e-28
SPATA7	147.708	559.388	1.92111	1.10738e-41	1.83557e-40
ELOVL6	195.35	1031.31	2.40035	2.7524e-46	4.50476e-44
SNAI3	22.7572	59.8276	1.39449	1.15514e-28	1.6876e-28
GMPPB	1146.32	4109.43	1.84193	1.86328e-37	8.74454e-37
EGFL7	660.037	1655.03	1.32624	7.58396e-28	1.05674e-27
KCTD2	5833.57	2823.02	-1.04714	4.82691e-14	5.25722e-14
SEMA6D	95.3446	218.017	1.19322	1.64849e-19	1.88117e-19
TMEM119	356.603	1052.22	1.56104	5.38746e-31	9.46649e-31
PTGES3L	25.5405	69.4224	1.44262	3.71148e-28	5.26071e-28
BAHCC1	481.133	1640.78	1.76987	4.48834e-33	1.00716e-32
SAMD1	484.953	1870.91	1.94782	3.13834e-38	1.76843e-37
ZCCHC4	131.256	471.629	1.84527	7.07667e-39	4.75979e-38
GP9	0.48564	1.71552	1.82069	3.96842e-19	4.51068e-19
DCUN1D4	434.081	1415.84	1.70562	4.03174e-30	6.5432e-30
C4A	327.097	1308.09	1.99968	1.38927e-37	6.73218e-37
RADIL	3441.12	151.345	-4.50697	5.66822e-26	7.28662e-26
GFM1	767.525	3030.02	1.98104	3.00436e-40	3.01381e-39
PMF1	463.415	1620.46	1.80602	6.22854e-34	1.5541e-33
LILRB2	2317.39	138.241	-4.06724	5.21597e-32	1.0221e-31
AVIL	53.577	165.466	1.62684	8.61492e-33	1.8654e-32
C10orf105	1.46214	5.37069	1.87702	4.25487e-18	4.78271e-18
ERCC6L	23.5144	83.7931	1.83329	9.83331e-34	2.3905e-33
SPC25	22.2115	82.7759	1.8979	5.83197e-35	1.68924e-34
CSNK1A1L	200.543	1.14655	-7.45047	1.90281e-29	2.93575e-29
NUCKS1	5687.81	19786.5	1.79857	2.08155e-33	4.85999e-33
GTF2A1	799.762	2974.99	1.89524	2.43066e-34	6.39782e-34
TCEANC2	159.436	579.207	1.8611	1.14338e-39	9.62103e-39
TRIM55	908.773	3.0431	-8.22223	9.79573e-31	1.68156e-30
TERF2IP	1500.2	5030.47	1.74554	7.70994e-36	2.59719e-35
WRN	15538.6	769.353	-4.33606	1.74432e-25	2.2086e-25
DCAF12	2410.49	3943.26	0.71006	5.51622e-24	6.72706e-24
ZBTB9	3840.89	2.23276	-10.7484	5.00161e-28	7.04047e-28
GDPD5	228.896	879.707	1.94233	8.4674e-40	7.40266e-39
RAB11FIP1	546.185	2353.04	2.10707	2.60781e-41	3.7304e-40
RILPL1	223.692	749.483	1.74438	2.60064e-35	7.99631e-35
PLIN4	467.345	1077.37	1.20496	1.28452e-24	1.58855e-24
CASS4	23.7128	72.7586	1.61745	5.82029e-30	9.32591e-30
SCRT2	5.10705	0.655172	-2.96254	6.12988e-21	7.1044e-21
MTHFD1L	194.817	833.716	2.09743	1.49142e-43	5.70388e-42
IL11	15.1044	40.1466	1.4103	7.57809e-33	1.65172e-32
OTUD1	253.384	856.81	1.75765	4.46393e-39	3.15795e-38
KLHDC3	1914.37	6273.34	1.71236	9.20327e-36	3.05995e-35
SIX1	1396.05	3048.39	1.12669	6.37095e-33	1.40088e-32
MYBPC3	925.185	5.31897	-7.44245	2.05131e-33	4.79246e-33
GPR174	5.81462	17.1552	1.56089	3.60239e-19	4.09643e-19
FKBP3	1087.79	3740.98	1.78202	6.97207e-34	1.72752e-33
PM20D1	37.201	5.47414	-2.76464	3.11753e-08	3.27357e-08
FAM178B	13.1436	25.2328	0.940937	2.31984e-30	3.84566e-30
SKA2	368.164	1262.36	1.7777	7.84735e-37	3.19934e-36
OR51I1	6344.1	0.206897	-14.9042	5.40631e-31	9.49869e-31
HAPLN3	100.548	308.138	1.61569	2.17348e-25	2.74416e-25
MSH4	28.2428	7.36207	-1.9397	1.21033e-19	1.38229e-19
TOX3	166.023	914.302	2.46128	3.96725e-46	5.90763e-44
SNAI1	49.718	116.397	1.22721	7.2506e-25	9.02574e-25
DHRS11	4150.06	873.388	-2.24844	1.20803e-21	1.41343e-21
RRN3	866.475	3387.93	1.96717	6.11725e-37	2.55359e-36
BMX	19.7258	138.905	2.81594	8.18707e-36	2.74621e-35
MDP1	39.5013	136.207	1.78583	3.58017e-37	1.57294e-36
PPARGC1B	93.329	342.207	1.87447	2.30516e-33	5.34566e-33
TAAR1	0.634465	2.62931	2.05107	3.29163e-21	3.82811e-21
MED12L	41.6762	158.741	1.92938	1.67465e-34	4.52662e-34
TSPAN10	82.0966	219.371	1.41798	8.41223e-28	1.16883e-27
CSN2	3.22454	0.0862069	-5.22515	1.36159e-28	1.98094e-28
ABHD16A	118.399	466.897	1.97944	1.85747e-41	2.78421e-40
LAPTM4B	633.747	2365.57	1.90021	7.36447e-37	3.0283e-36
TGFBR3	605.836	1654.29	1.44922	5.93168e-27	7.90731e-27
CGGBP1	1445.31	5476.56	1.9219	6.7026e-37	2.78005e-36
SLC4A1	107.013	4.7931	-4.48068	5.52146e-28	7.74761e-28
E4F1	699.875	2265.18	1.69446	5.08622e-31	8.95363e-31
POP4	460.063	1587.98	1.78729	4.27137e-38	2.31291e-37
MAGEE2	2.28982	9.73276	2.08762	7.74844e-33	1.68663e-32
ZKSCAN7	55.3551	196.905	1.83071	8.49045e-39	5.59268e-38
ZNF830	308.478	1154.75	1.90434	1.31891e-39	1.08665e-38
C9orf57	39.6292	0.344828	-6.84455	1.1656e-29	1.82673e-29
RMI2	1443.06	268.543	-2.42591	1.71251e-23	2.06793e-23
FASTK	1622.72	5262.34	1.69729	9.76247e-35	2.72728e-34
RAET1G	398.504	26.5862	-3.90584	5.95628e-30	9.53877e-30
TLR8	366.248	59.181	-2.62961	4.50127e-28	6.35389e-28
PDCD10	476.577	1741.16	1.86926	2.06102e-41	3.04659e-40
CHAC1	394.23	193.431	-1.02722	5.17978e-15	5.68072e-15
TTC21A	88.7572	284.078	1.67835	2.37011e-31	4.31052e-31
FAM181B	17.47	51.1379	1.54952	3.44197e-29	5.21781e-29
AURKB	39.4151	131.103	1.73388	5.01879e-36	1.75272e-35
SWSAP1	97.0496	362.698	1.90198	1.13755e-35	3.72089e-35
EDN3	50.2715	87.5948	0.801104	1.31822e-21	1.54097e-21
PRTFDC1	57.7337	150.655	1.38377	1.44455e-26	1.89756e-26
TCEAL4	2556.38	8386.72	1.71401	4.14221e-36	1.46918e-35
HMGCR	1014.22	4282.64	2.07813	1.68264e-38	1.02339e-37
GALNT13	38.0339	102.147	1.42528	1.65082e-32	3.44796e-32
ZNF75A	417.977	1565.41	1.90504	4.03762e-38	2.20539e-37
TRIM39-RPP21	301.689	0.982759	-8.26201	9.72456e-29	1.42853e-28
BLOC1S2	976.473	1595.39	0.708256	3.23327e-25	4.06385e-25
CACNA1A	43.2219	27.2672	-0.664595	1.15406e-14	1.26224e-14
SLC10A5	246.342	76.8534	-1.68048	3.89728e-25	4.88727e-25
HLA-DPB1	2300.4	7104.14	1.62678	1.46719e-27	2.01591e-27
DAPK1	847.326	3037.09	1.8417	3.55828e-34	9.15969e-34
STAU2	1187.32	2355.11	0.988092	3.57471e-28	5.0712e-28
SHQ1	270.311	894.836	1.727	2.22785e-30	3.69957e-30
PIKFYVE	843.708	3827.78	2.18169	1.86304e-41	2.78796e-40
NR4A2	763.862	2177.41	1.51123	1.78629e-29	2.75995e-29
ING5	578.269	2125.45	1.87795	3.22846e-40	3.21378e-39
TRIM74	2.62924	9.92241	1.91604	5.06508e-32	9.93923e-32
IL17A	605.546	4.72414	-7.00204	7.36927e-30	1.17375e-29
USP46	406.285	1395.25	1.77996	5.45159e-35	1.58742e-34
PTPRCAP	499.749	0	#NAME?	2.01095e-32	4.13538e-32
UQCRFS1	925.692	3512.89	1.92405	2.61494e-38	1.50811e-37
AGFG2	1001.57	3493.06	1.80223	5.74743e-39	3.94758e-38
SRXN1	27.9896	105.569	1.91523	8.10429e-40	7.12636e-39
EVI5L	538.992	1955.75	1.85939	2.40043e-34	6.32375e-34
EIF3I	4059.11	16174.4	1.99448	2.51764e-44	1.42486e-42
HDHD2	527.149	1986.69	1.91408	3.06705e-35	9.30512e-35
COPZ1	3237.61	11655.9	1.84807	1.29757e-38	8.13974e-38
CENPM	73.2611	237.966	1.69963	3.29513e-33	7.49877e-33
GRIK2	35.4386	85.1034	1.26389	1.17547e-29	1.84156e-29
CDH12	0.926893	4.82759	2.38083	4.38032e-19	4.97793e-19
LINC01207	288.642	2250.82	2.9631	1.81136e-45	1.8804e-43
C20orf24	409.065	806.81	0.979899	4.79342e-31	8.45457e-31
VRK2	204.238	766.25	1.90757	9.728e-37	3.87393e-36
LY6H	6.62924	42.5776	2.68318	1.90986e-38	1.14133e-37
MLEC	6316.34	25047.7	1.98752	6.06027e-38	3.1774e-37
C1orf123	589.796	2069.66	1.81111	2.41992e-35	7.48429e-35
MRPL58	360.285	1417.58	1.97622	4.99818e-42	9.5581e-41
CCDC184	30.6893	93.9828	1.61466	5.98221e-30	9.57861e-30
COA6	310.54	1116.17	1.84571	9.23137e-38	4.6542e-37
CDK17	1286.27	2368.97	0.881059	2.41616e-21	2.81663e-21
VAMP8	1599.27	4964.18	1.63414	2.29172e-30	3.80147e-30
CSF3R	605.269	206.836	-1.54909	7.393e-29	1.09479e-28
AKAP5	42.2245	183.897	2.12274	1.61975e-37	7.71932e-37
TMEM233	1584.11	36.2069	-5.45127	8.88514e-36	2.96136e-35
SH3GLB2	2375.51	8383.27	1.81928	6.83106e-32	1.31713e-31
LIN37	265.188	171.698	-0.62714	9.91589e-17	1.10253e-16
PNKP	802.695	3009.92	1.9068	3.91506e-36	1.39515e-35
CHURC1	1075.15	2390.19	1.15258	1.40287e-29	2.18389e-29
MAPK6	768.102	3737.28	2.28262	6.47031e-46	8.65907e-44
MYL6B	763.995	1719.06	1.16999	2.45818e-27	3.33367e-27
HECW2	64.1514	233.707	1.86515	5.4749e-31	9.61455e-31
FAM26F	37.8433	123.198	1.70287	3.44935e-33	7.83305e-33
RBBP4	2839.97	10347.9	1.86538	1.91344e-40	2.02454e-39
PLOD3	996.721	4074.72	2.03144	6.30938e-40	5.74261e-39
BCAP31	4944.55	16215.3	1.71345	3.3891e-31	6.07556e-31
TOR1AIP1	1399.73	4415.14	1.65731	6.04074e-33	1.33198e-32
TCAF2	62.2689	172.543	1.47037	3.58245e-25	4.49681e-25
HEMGN	6.02872	0.887931	-2.76333	2.90087e-25	3.65035e-25
TXNRD1	1183.93	4921.58	2.05553	6.28876e-39	4.28859e-38
RSPH9	21.0574	63.1121	1.58359	2.25874e-33	5.24538e-33
PGLYRP1	1.19321	2.43966	1.03183	1.35878e-16	1.50885e-16
FXR2	868.856	2778.16	1.67694	1.22347e-32	2.60297e-32
ASB14	17.6319	50.2845	1.51193	3.07813e-32	6.19137e-32
EGR4	15.6292	34.8276	1.15598	5.52084e-28	7.74734e-28
CYB5B	1249.08	3753.95	1.58754	2.3679e-32	4.82802e-32
CHID1	2175.92	7744.27	1.8315	3.89089e-35	1.15974e-34
CDV3	1659.42	5700.83	1.7805	3.90619e-35	1.16391e-34
DNAJB2	2758.68	9148.3	1.72953	1.12458e-36	4.41831e-36
PPP1CC	2125.31	8150.93	1.93929	7.31048e-44	3.29552e-42
BCL7A	385.36	1532.16	1.99128	2.29401e-37	1.05313e-36
AJAP1	40.0287	108.069	1.43284	1.35229e-31	2.52436e-31
SLC39A8	570.58	1793.08	1.65194	3.15308e-31	5.66419e-31
AP000781.2	0.678851	1.67241	1.30076	1.06694e-12	1.15259e-12
EIF2B3	5386.68	1478.63	-1.86514	2.34911e-21	2.73864e-21
HTR1F	2.27676	7.09483	1.63978	7.23564e-27	9.6068e-27
NUB1	1833.68	4660.61	1.34578	3.13453e-33	7.1573e-33
VSTM5	1161.87	94.7328	-3.61644	3.75059e-18	4.21796e-18
TLR10	14.705	51.819	1.81718	5.82982e-33	1.28939e-32
IRS4	5.33943	15.5948	1.54631	1.38188e-12	1.49139e-12
LAP3	1129.07	4246.34	1.91109	8.13286e-40	7.14803e-39
EPB42	1407.25	4.40517	-8.31947	1.6008e-29	2.48286e-29
TMEM63C	50.7285	181.879	1.84211	3.65877e-17	4.08185e-17
LMAN2L	542.238	2029.84	1.90437	1.20096e-36	4.68797e-36
EVPLL	2.24543	3.7069	0.72322	1.24516e-11	1.33566e-11
IL5	0.989556	3.07759	1.63695	4.52579e-26	5.83618e-26
NLRP1	356.245	925.672	1.37763	7.35095e-26	9.41119e-26
CEACAM3	1.50914	5.17241	1.77711	9.88469e-23	1.17777e-22
OR4N5	817.744	0.344828	-11.2116	1.39693e-32	2.94717e-32
PBRM1	1042.62	4200.9	2.01048	1.73408e-37	8.20392e-37
WDR62	52.2742	158.81	1.60314	3.99228e-31	7.09873e-31
CTAGE6	29.3786	0.267241	-6.78048	1.8121e-30	3.03191e-30
AKR1C2	29.3107	98.6466	1.75084	3.12801e-31	5.62083e-31
PREX1	510.191	1881.67	1.88291	5.39105e-36	1.873e-35
TRIM72	43.752	12.7155	-1.78276	3.03994e-15	3.34018e-15
UBC	14735.1	28631.5	0.958344	2.92217e-21	3.40106e-21
GUCA1B	9.83029	37.6466	1.93721	2.18494e-37	1.00823e-36
TMEM204	621.781	1584.35	1.34942	1.71898e-23	2.07555e-23
MAP2K1	1808.2	4566	1.33638	3.12849e-35	9.48361e-35
NAA30	478.59	1789.65	1.90281	4.82035e-36	1.68959e-35
GUCA1A	503.18	1.23276	-8.67304	2.40129e-29	3.67424e-29
PRAMEF11	23.8695	0.0344828	-9.43507	1.8073e-31	3.32421e-31
SEZ6L	197.18	114.466	-0.784601	1.2584e-15	1.38714e-15
TXNDC2	103.36	1.12931	-6.5161	5.16722e-24	6.30824e-24
DARS	1191.25	4703.33	1.98121	4.94936e-44	2.41059e-42
CD99	5727.81	15528.2	1.43883	1.08083e-30	1.84909e-30
PTCHD3	1563.05	6.4569	-7.91931	1.06682e-30	1.82599e-30
MISP3	230.572	579.353	1.32923	3.41319e-24	4.18376e-24
OR2K2	4831.16	0.241379	-14.2888	9.03133e-30	1.42895e-29
SEC31B	203.561	448.586	1.13992	1.11458e-19	1.27349e-19
P2RX2	39.1958	77.6897	0.987023	1.12618e-24	1.3953e-24
ABCG5	28.6266	7.40517	-1.95075	2.37838e-19	2.70981e-19
CRIP2	2226.53	4417.86	0.988553	1.10531e-14	1.20907e-14
ESF1	285.303	1031.67	1.85442	1.10845e-35	3.63095e-35
TMEM123	4417.45	21618.9	2.29101	5.36179e-49	3.04399e-46
SPDL1	99.4648	408.25	2.0372	6.40697e-40	5.81396e-39
ANKRD11	1290.26	4687.01	1.86101	1.81341e-39	1.42987e-38
CRY2	1600.94	3614.58	1.17491	2.0991e-31	3.83645e-31
RGMB	415.193	1808.62	2.12304	9.68945e-41	1.13347e-39
AAAS	700.076	2669.55	1.93101	4.84791e-38	2.5934e-37
DUSP13	3039.74	6.31897	-8.91005	1.56436e-32	3.28172e-32
BCAR3	255.099	784.879	1.62141	2.48787e-28	3.56529e-28
GOLIM4	918.117	2769.17	1.5927	9.3107e-35	2.61111e-34
RNF182	7.7389	20.2328	1.38649	8.69805e-27	1.15039e-26
GMIP	245.53	948.552	1.94983	1.23524e-40	1.39329e-39
SEMA6B	3299.49	367.293	-3.16724	2.47603e-35	7.63961e-35
PRCD	10.0966	26.0172	1.3656	2.08142e-28	2.99581e-28
ZNF436	460.595	1657.92	1.8478	1.92546e-33	4.51529e-33
TTC30B	250.548	561.853	1.16511	3.53007e-33	8.00333e-33
FAM84B	1166.32	4267.84	1.87154	2.08555e-34	5.54082e-34
RPL12	17554.4	62946.6	1.84229	6.67739e-33	1.46543e-32
CTDSPL	1293.51	5031.24	1.95963	6.01287e-37	2.51637e-36
NT5C1A	225.073	1.55172	-7.18038	6.82103e-33	1.49424e-32
RNF38	774.535	2714.65	1.80936	2.85582e-35	8.70645e-35
FAM200B	456.569	1205.49	1.40072	2.82093e-30	4.64286e-30
UPP1	133.658	333.267	1.31813	2.65658e-25	3.34782e-25
GALK2	320.102	1186.41	1.88999	8.79784e-35	2.4753e-34
MYEF2	585.645	1907.53	1.70361	1.30958e-41	2.09428e-40
GPR84	483.997	16.1552	-4.90493	3.46306e-28	4.91587e-28
SLC10A7	298.125	2011.59	2.75434	1.07204e-49	1.08199e-46
SKA1	22.3473	85.4828	1.93554	8.59621e-39	5.65005e-38
GPR15	25.4674	4.53448	-2.48964	6.28989e-24	7.66131e-24
BEST1	41.4543	126.164	1.6057	3.50852e-34	9.03847e-34
FNDC9	0.697128	1.14655	0.717806	1.94369e-16	2.15547e-16
SEC23IP	1152.74	4779.82	2.05188	1.84815e-42	4.29352e-41
CHN2	384.619	1677.38	2.12471	2.12705e-39	1.64645e-38
LYG2	106.538	6.94828	-3.93857	1.29859e-31	2.4291e-31
NRG4	94.9112	294.129	1.6318	1.81272e-31	3.33368e-31
RRAS2	353.841	1357.35	1.93962	4.8778e-45	3.97734e-43
PCED1B	62.7546	165.259	1.39693	6.09946e-26	7.83267e-26
ANKRD7	1.67885	6.21552	1.8884	7.49454e-17	8.34017e-17
PPP1R32	32.0731	110	1.77807	2.54183e-36	9.36471e-36
INTS1	2442.81	8714.69	1.83491	2.42761e-35	7.50423e-35
UNC5B	525.872	1352.98	1.36336	5.85461e-30	9.38008e-30
ZRSR1	1.55875	3.01724	0.952844	3.573e-13	3.87134e-13
EFCAB12	201.219	619.069	1.62133	2.36027e-30	3.90839e-30
GNB2	7518.42	26491.9	1.81705	3.20792e-33	7.3122e-33
SLC43A3	123.303	339.733	1.46219	7.74126e-28	1.07791e-27
COL4A3BP	955.36	3771.04	1.98085	5.26363e-37	2.23683e-36
TMEM102	1611.51	248.121	-2.6993	1.43488e-28	2.08493e-28
COPB1	2930.87	12207.9	2.05841	1.82671e-39	1.43724e-38
KIF3C	5457.14	576.586	-3.24254	1.23229e-29	1.92792e-29
NGB	41.2663	1.02586	-5.33006	5.10128e-30	8.20495e-30
MTHFD2L	397.11	1738.71	2.13041	4.88765e-40	4.60311e-39
RAB33B	235.854	805.853	1.77262	3.09089e-36	1.12215e-35
ZNF510	234.943	906.483	1.94797	7.49599e-36	2.52887e-35
LRAT	27.9687	170.75	2.61	1.27096e-39	1.05239e-38
PHEX	21.3055	48.3879	1.18342	8.86625e-29	1.30656e-28
TDRD12	12.6945	27.9741	1.13989	1.06605e-32	2.28411e-32
RFC1	1080.5	3897.27	1.85076	1.29302e-38	8.11412e-38
WDR5B	633.671	967.466	0.610476	8.25178e-19	9.34252e-19
ZNF418	88.8355	378.319	2.09039	1.32687e-43	5.2176e-42
CD300LG	2131.92	20.5086	-6.69978	1.37305e-35	4.42195e-35
HNRNPK	9171.14	34561.1	1.91398	2.89842e-38	1.6522e-37
MED27	289.201	992.672	1.77924	1.10302e-37	5.46605e-37
TMEM210	1045.1	77.6034	-3.75138	1.27322e-25	1.61922e-25
BORCS8	227.849	792.267	1.79791	1.00773e-37	5.03781e-37
FAM167A	63.5039	120.379	0.92267	1.0161e-28	1.49072e-28
USP6NL	372.039	1491.97	2.00369	2.06803e-41	3.05447e-40
SYTL5	42.8877	87.2241	1.02416	4.50233e-28	6.3549e-28
MCTP2	598.269	2694.11	2.17094	7.50166e-45	5.58536e-43
SPTY2D1	678.115	2594.59	1.93591	7.16414e-36	2.42322e-35
FERMT3	179.013	528.362	1.56146	1.62123e-26	2.12503e-26
HUS1	304.883	1115.23	1.87102	2.7378e-36	1.00318e-35
CARMIL3	12.2141	50.9914	2.06171	1.15588e-39	9.71267e-39
CA4	41.752	99.9655	1.25959	4.2316e-21	4.91405e-21
LRRC24	18.0287	2.43103	-2.89065	3.05865e-23	3.6782e-23
ST3GAL2	310.822	1035.45	1.73609	6.88287e-37	2.85091e-36
CCDC58	1585.3	636.5	-1.31652	6.96916e-20	7.98138e-20
ZNF385D	96.8381	185.233	0.935692	5.178e-20	5.94131e-20
TRAF3IP2	442.705	1391.62	1.65235	3.37544e-32	6.76017e-32
ZNF337	101.616	161.638	0.669636	2.41867e-12	2.60678e-12
RPL23	15205.1	55702.9	1.8732	1.38537e-34	3.78694e-34
VSIG4	87.8956	296.138	1.75241	6.34895e-34	1.58219e-33
R3HCC1L	278.399	800.181	1.52317	2.87898e-32	5.80623e-32
PDZD11	627.243	2177.56	1.79562	1.00531e-37	5.02849e-37
OR2G2	20.6919	0.00862069	-11.229	1.92608e-34	5.15106e-34
MDH1B	1534.61	157.44	-3.285	1.84984e-27	2.52715e-27
ZBTB4	2478.91	7736.27	1.64193	2.66323e-30	4.39245e-30
DDX52	421.167	1653.97	1.97346	1.61881e-42	3.84341e-41
BCKDHA	95.4856	380.009	1.99268	4.98389e-41	6.4078e-40
KIF13B	2789.51	6955.63	1.31817	8.26915e-33	1.79567e-32
PXDN	1749.48	9227.85	2.39907	4.74176e-47	1.1641e-44
APBA2	207.039	995.56	2.26561	7.58284e-44	3.35994e-42
CDKL3	1760.38	52.7155	-5.06152	6.87279e-29	1.01966e-28
UBA6	690.59	2518.97	1.86693	2.57672e-39	1.94641e-38
AC010326.2	1.53003	3.90517	1.35183	4.20515e-20	4.8284e-20
UACA	829.697	2814.73	1.76234	6.2774e-32	1.21566e-31
CPN2	176.93	1.5	-6.88207	1.58409e-27	2.17325e-27
C1orf112	69.3368	231.948	1.74211	3.15886e-35	9.56611e-35
NDUFS6	1167.39	3819.87	1.71024	3.03973e-36	1.10512e-35
ZIC3	8.38903	51.0948	2.6066	0.00119372	0.00121895
MPDZ	735.358	2679.02	1.86519	7.38221e-34	1.82144e-33
HAGH	798.24	2729.94	1.77397	1.7727e-32	3.68939e-32
ELOA	1051.1	3853.66	1.87433	1.75173e-39	1.38605e-38
MS4A8	438.055	1390.67	1.6666	8.58034e-33	1.85836e-32
HOXB13	9607.78	39175.1	2.02766	1.82579e-44	1.12058e-42
KIDINS220	1376.76	5221.47	1.92318	6.75341e-36	2.29669e-35
HRAS	726.324	2154.91	1.56895	2.33659e-28	3.35193e-28
UBA52	8360.2	29131.1	1.80095	1.36513e-38	8.50199e-38
NOLC1	1980.88	8120.16	2.03537	1.45784e-44	9.47e-43
UNC45A	2124.92	7244.42	1.76946	9.43275e-35	2.64248e-34
TMCO1	1794.14	6198.41	1.78861	1.48596e-33	3.53713e-33
NLRC5	354.862	1038.66	1.5494	6.131e-30	9.81338e-30
COX7A1	277.632	475.052	0.774912	4.3302e-26	5.58712e-26
C8orf34	94.0339	318.836	1.76156	1.02668e-35	3.38138e-35
CECR2	184.473	586.155	1.66788	7.95451e-33	1.72962e-32
SLC25A38	1013.46	3519.12	1.79592	2.53011e-36	9.32723e-36
UBE3A	1739.62	5171.86	1.57191	8.47083e-36	2.83406e-35
HDAC10	157.467	542.681	1.78505	1.34986e-35	4.35962e-35
TP53AIP1	96.5666	37.8793	-1.35011	4.08137e-06	4.23041e-06
SRSF8	1571.29	5549.15	1.82032	4.15053e-36	1.47131e-35
RBM14-RBM4	22.4308	84.25	1.9092	1.17083e-41	1.90595e-40
SLC7A7	92.6031	289.543	1.64465	1.02329e-29	1.61191e-29
CCT4	2447.85	9591.78	1.97028	1.54694e-39	1.24406e-38
MT3	592.316	43.2586	-3.77531	7.06664e-22	8.30077e-22
AC117457.1	6.08355	0.0431034	-7.14097	1.73582e-31	3.19856e-31
EPOP	1310.46	465.94	-1.49186	1.24861e-18	1.41066e-18
COMMD3	381.003	1279.16	1.74733	3.41217e-36	1.22848e-35
RUFY4	2173.91	50.3276	-5.4328	1.67902e-28	2.4303e-28
MCAM	1515.49	3983.03	1.39409	2.09027e-27	2.84599e-27
MT-ND2	64023.4	184647	1.5281	1.98741e-26	2.59732e-26
POU5F1B	56.0862	200.672	1.83913	2.0575e-37	9.56462e-37
HDAC8	332.332	1204.84	1.85815	1.55011e-41	2.40486e-40
HHAT	176.762	766.836	2.11711	1.56324e-39	1.25595e-38
OR10AD1	0.472585	1.25862	1.4132	4.34776e-16	4.808e-16
ABCD4	486.473	1794.95	1.88351	5.29267e-37	2.24759e-36
GRN	5966.89	19322.4	1.69522	3.79834e-31	6.77111e-31
TCEAL1	521.366	1796.75	1.78502	1.96994e-33	4.61482e-33
SERF1A	5604.42	8.35345	-9.38998	5.26864e-26	6.77967e-26
ZBTB41	413.35	1694.72	2.03562	1.52728e-41	2.37553e-40
CNOT1	2175.55	9373.3	2.10718	8.47706e-42	1.46113e-40
UNK	514.663	1824.91	1.82613	2.93632e-39	2.18123e-38
RAPGEF3	328.898	1254.68	1.93161	1.9789e-35	6.20696e-35
GRIK5	127.632	327.845	1.36102	1.62195e-26	2.12582e-26
GRAP	1106.85	24.8879	-5.47487	9.81136e-30	1.54792e-29
S1PR3	508.789	1185.24	1.22004	4.83872e-25	6.05198e-25
KRTAP4-2	104.689	0	#NAME?	8.44411e-33	1.83147e-32
PIGF	185.418	689.543	1.89486	1.08338e-41	1.80236e-40
LEXM	1.50131	5.5431	1.88448	4.0534e-35	1.2056e-34
PPCDC	254.005	847.043	1.73758	1.73711e-36	6.60071e-36
MMEL1	101.159	392.664	1.95667	6.78379e-31	1.18104e-30
MECR	5325.54	1116.07	-2.2545	4.12164e-21	4.78698e-21
DUS1L	2958.38	10980.4	1.89206	6.02081e-34	1.50516e-33
FAM213B	493.29	2628.02	2.41347	3.75618e-43	1.16647e-41
CENPS	58.1567	183.569	1.65831	1.13011e-34	3.12587e-34
MICALL1	611.514	2006.69	1.71436	2.03917e-31	3.73368e-31
DCN	4036.76	9725.7	1.26861	2.84773e-28	4.0624e-28
SMIM7	1216.37	4256.25	1.807	1.18862e-38	7.53177e-38
CREB5	45.8277	116.621	1.34753	1.71311e-27	2.34511e-27
LEMD2	975.35	2863.65	1.55386	2.53695e-32	5.14787e-32
FAM69C	8.30287	15.3793	0.889308	2.02019e-17	2.25879e-17
COQ6	230.815	924.276	2.00159	9.56319e-45	6.83994e-43
TMEM35A	186.107	499.612	1.42468	3.97408e-28	5.62808e-28
TRIP10	655.091	2040.93	1.63946	2.11889e-29	3.25584e-29
AASDH	225.713	831	1.88036	2.52262e-40	2.58625e-39
CD200R1	11	34.1379	1.63387	8.22566e-31	1.42144e-30
ZNF133	253.687	903.56	1.83257	5.94944e-35	1.7208e-34
LRTM2	1.89556	9.56034	2.33444	7.40362e-38	3.79412e-37
PSMC3	1784.43	6162.03	1.78794	4.74508e-35	1.39443e-34
WDR11	2216.87	3460.16	0.642318	1.07822e-21	1.26252e-21
ETFRF1	350.264	1251.6	1.83726	8.03227e-34	1.97086e-33
XPOT	1783.8	6238.51	1.80625	5.03212e-35	1.4733e-34
ZNF283	1480.23	389.879	-1.92472	1.13703e-21	1.33112e-21
MS4A6A	274.486	913.414	1.73454	1.98914e-31	3.64465e-31
COL15A1	1387.57	4251.72	1.61549	2.87143e-31	5.17359e-31
KCNH1	109.679	17.2586	-2.6679	5.5411e-27	7.39532e-27
C11orf91	0.626632	1.44828	1.20865	2.14281e-10	2.28119e-10
CCDC47	4565.17	9942.26	1.1229	1.83459e-32	3.80994e-32
KIF25	6.6188	44.0948	2.73597	7.50447e-43	2.05632e-41
C11orf68	918.89	3049.78	1.73074	6.19054e-33	1.36353e-32
SENP1	238.627	938.216	1.97516	2.71633e-37	1.22633e-36
SERPINH1	1493.83	5582.19	1.90181	7.29685e-41	8.86702e-40
NRN1	162.023	833.259	2.36256	1.29069e-32	2.73893e-32
MGAT5	923.355	3734.5	2.01596	2.37658e-36	8.80411e-36
LIN7A	4894.4	442.034	-3.4689	4.43756e-24	5.42292e-24
BPI	9.57963	24.6034	1.36082	1.21936e-31	2.2875e-31
FAM228A	4.34465	11.5862	1.4151	3.44982e-30	5.632e-30
UBE2L5P	2.34987	7.48276	1.67099	3.9271e-34	1.00456e-33
FBXO39	2.02611	5.0431	1.3156	9.1028e-26	1.16196e-25
VPS16	656.762	2187.92	1.73612	7.73016e-32	1.48106e-31
ABL1	2388.39	7440.76	1.63941	3.1341e-33	7.1573e-33
TYRP1	17.141	50.1379	1.54845	1.81761e-30	3.03966e-30
OR14K1	0.960836	3.18966	1.73104	8.2786e-20	9.47146e-20
ZFYVE16	856.204	3447.19	2.00939	8.8716e-42	1.51761e-40
POU2F1	900.812	1985.76	1.14039	4.06098e-30	6.58595e-30
PPM1J	93.1697	204.56	1.13459	2.69209e-25	3.39162e-25
CEP250	770.24	2569.94	1.73835	9.59184e-33	2.06635e-32
CASP8	304.446	1195.22	1.97301	2.0767e-40	2.17825e-39
MGST2	2137.82	5142.53	1.26634	4.97625e-36	1.7392e-35
SYT14	774.595	46.0776	-4.07131	1.2824e-29	2.00356e-29
ELOB	2796.66	8632.59	1.62609	2.37724e-30	3.93542e-30
PDHA1	838.039	3275.26	1.96652	1.25351e-38	7.88793e-38
TNFAIP6	8.49608	22.5776	1.41002	2.75146e-26	3.57425e-26
ENOSF1	898.501	3542.4	1.97913	3.41066e-36	1.22842e-35
LIMS1	1802.22	3845.63	1.09344	5.3133e-24	6.48266e-24
GDPD3	29.8146	92.3621	1.63128	7.09013e-29	1.05097e-28
COX8A	2494.63	8070.03	1.69374	6.62516e-34	1.64583e-33
PSRC1	2039.87	224.784	-3.18187	3.46108e-26	4.48324e-26
IGF2	423.355	906.569	1.09855	2.107e-24	2.59265e-24
PPM1L	302.791	1120.75	1.88807	1.80722e-33	4.25522e-33
OSTF1	4206.77	1787.44	-1.23482	4.06586e-26	5.25053e-26
RTFDC1	1512.35	5327.33	1.81662	5.51434e-35	1.60518e-34
TIMM50	1216.62	3093.21	1.34623	1.96911e-34	5.2607e-34
SESTD1	371.601	1311.57	1.81947	3.37471e-37	1.49387e-36
C16orf45	14093.4	1009.61	-3.80315	2.62733e-30	4.33521e-30
CCR1	921.044	157.5	-2.54792	1.16171e-29	1.82153e-29
VTN	14.1802	105.121	2.8901	1.10284e-36	4.34227e-36
LDHAL6A	1.76501	5.47414	1.63295	1.36307e-32	2.88007e-32
GNL2	944.796	3660.17	1.95384	5.09141e-37	2.16719e-36
ELK1	603.399	2277.63	1.91635	1.96896e-42	4.51643e-41
HAP1	13.718	44.8448	1.70887	1.36569e-36	5.28446e-36
CATSPERD	1.83551	3.87931	1.07962	1.02369e-20	1.18356e-20
POM121C	1346.63	2669.35	0.987138	6.181e-35	1.7821e-34
NUDT9	1204.6	5731.72	2.25042	2.92204e-42	6.17264e-41
IFI44L	190.12	578.534	1.60549	2.3884e-30	3.95282e-30
ZNF215	25	63.3966	1.34248	1.92247e-28	2.77319e-28
RBX1	1169.29	3027.03	1.37227	5.01056e-35	1.46723e-34
RTN4RL2	61.0496	216.112	1.82373	6.54403e-39	4.44099e-38
GCH1	153.154	729.931	2.25278	7.90226e-47	1.72964e-44
TRPC7	1299.67	25	-5.70007	1.9889e-19	2.26776e-19
AL365205.1	153.48	707.241	2.20415	1.88913e-39	1.4825e-38
BLCAP	1626.53	5481.89	1.75288	8.6519e-33	1.87319e-32
PPP1R11	1287.76	4660.73	1.85569	1.47355e-40	1.62144e-39
DDI1	3076.58	0.12931	-14.5382	3.498e-31	6.26213e-31
DEPDC1B	34.2219	115.19	1.75102	2.36437e-40	2.44749e-39
PSMD11	1449.68	5425.94	1.90414	1.07699e-39	9.09608e-39
SFXN4	611.473	2180.6	1.83437	3.41338e-34	8.8046e-34
LSM6	186.379	668.802	1.84334	4.59665e-37	1.97137e-36
MYBPC1	4880.85	10321.2	1.0804	1.688e-27	2.31161e-27
SASH1	1149.75	4016.73	1.8047	7.60639e-37	3.11509e-36
SUSD6	1372.03	5553.26	2.01702	1.74887e-38	1.05871e-37
CLEC10A	58.9817	216.431	1.87557	1.55886e-34	4.23442e-34
NVL	6078.89	1962.72	-1.63096	1.90268e-10	2.02674e-10
TUBB3	14.6815	77.2586	2.3957	2.96262e-36	1.07859e-35
SYNPO2	6966.56	18572.2	1.41462	1.02904e-28	1.50872e-28
THAP3	252.739	865.457	1.77581	5.68504e-38	2.99884e-37
WNT9A	779.251	315.647	-1.30378	8.56932e-20	9.80037e-20
CAMK1G	30.517	73.4741	1.26762	5.97391e-31	1.04535e-30
KRTAP19-5	78.1723	0.0775862	-9.97664	2.53634e-32	5.14719e-32
CNTN3	2068.82	876.31	-1.2393	9.65415e-18	1.08203e-17
ZNF623	3379.66	2096.71	-0.688751	4.03674e-11	4.31538e-11
DPCR1	59.0496	2.08621	-4.82297	3.13619e-30	5.14263e-30
DROSHA	1228.74	3222.9	1.39118	8.31616e-36	2.78591e-35
COL25A1	961.849	48.5862	-4.30719	1.57778e-37	7.55098e-37
FAM162A	1863.64	5695.38	1.61167	1.04457e-29	1.64457e-29
SERP2	50.7911	121.526	1.25862	3.64032e-28	5.16226e-28
BTN3A2	459.838	1566.91	1.76873	1.02005e-29	1.60723e-29
GAREM2	74.376	215.897	1.53743	2.36865e-32	4.82901e-32
SPOCK2	414.627	2791.77	2.75129	1.9596e-36	7.36758e-36
MEST	368.791	1441.56	1.96676	1.09243e-37	5.4195e-37
TTC38	1258.99	4664.21	1.88936	3.22909e-38	1.81342e-37
SLC35E3	344.58	1248.82	1.85766	1.53831e-40	1.67846e-39
BRD8	873.83	3267.53	1.90277	1.53097e-36	5.85785e-36
SWI5	533.924	1631.66	1.61163	4.60601e-33	1.03115e-32
PQLC2L	1172.24	12.2241	-6.58339	1.20782e-29	1.89061e-29
METTL18	142.3	428.931	1.59181	3.12582e-36	1.13324e-35
SUMF2	2818.59	9736.45	1.78842	2.03402e-33	4.75511e-33
ZNF682	972.726	354.759	-1.4552	6.51884e-23	7.79336e-23
GOLGA8H	5.72585	10.4569	0.868893	9.38622e-18	1.05213e-17
EVA1A	10.9138	36.0431	1.72356	1.71159e-29	2.64792e-29
TTC9C	222.619	860.741	1.951	1.19778e-43	4.80436e-42
SHF	104.227	299.138	1.52108	2.34217e-29	3.58711e-29
PTGS2	6869.41	3035.23	-1.17838	2.07914e-18	2.34403e-18
SLC39A13	4286.56	2650.59	-0.693503	2.19053e-05	2.26084e-05
CDCA5	86.1775	350.517	2.0241	3.24466e-39	2.38734e-38
SETD1B	958.755	3365.24	1.81148	1.20857e-35	3.94114e-35
ANKRD18A	7576.69	124.966	-5.92197	7.16616e-23	8.56216e-23
SCAMP5	429.376	1855.09	2.11118	5.02597e-39	3.50103e-38
APOBEC3A	4.1671	11.4397	1.45693	4.599e-23	5.51377e-23
DLG5	1226.43	4209.31	1.77911	4.72159e-38	2.53254e-37
PAAF1	468.718	1686.16	1.84695	9.39218e-40	8.09045e-39
PAFAH1B1	1718.07	5790.75	1.75297	2.82264e-31	5.09274e-31
ANGPTL6	4.09399	15.3017	1.90211	3.16435e-37	1.4068e-36
SLC9C2	20.906	0.853448	-4.61447	7.4173e-31	1.28726e-30
ISY1-RAB43	0.563969	1.60345	1.50749	5.74519e-19	6.51882e-19
PDLIM4	543.728	1094.72	1.0096	2.20775e-23	2.66128e-23
PLXND1	774.117	2333.73	1.59201	2.27777e-29	3.49111e-29
RNASEK-C17orf49	5414.77	26.5345	-7.67289	1.67844e-27	2.2987e-27
ACER2	104.235	369.707	1.82654	2.94419e-35	8.9608e-35
ALDH1L1	296.094	1784.46	2.59136	2.84673e-45	2.61194e-43
TSPEAR	1.08877	3.83621	1.81698	9.95756e-28	1.37891e-27
KIF12	292.82	1119.66	1.93497	3.26197e-34	8.43442e-34
THAP1	136.527	494.647	1.85721	1.12619e-40	1.28622e-39
IL19	1815.3	0.482759	-11.8766	9.38522e-33	2.02424e-32
SYK	286.117	975.931	1.77017	6.4944e-33	1.42716e-32
ORC6	31.6867	118.845	1.90713	2.71229e-35	8.3023e-35
SRSF5	3944.62	14802.5	1.90789	8.56394e-41	1.01753e-39
PNLIPRP3	6453.97	0.887931	-12.8275	1.67309e-33	3.95666e-33
DPP7	3465.63	12286.7	1.82591	1.16733e-38	7.40461e-38
EDEM1	1034.5	4105.82	1.98874	1.0901e-38	6.97566e-38
SLC9A1	11316.7	2940.9	-1.94412	4.23194e-25	5.30291e-25
IKBKE	106.522	300.5	1.49621	5.57124e-26	7.16399e-26
APMAP	2630.81	10321.5	1.97208	7.84321e-43	2.12668e-41
ZNF776	352.548	1427.34	2.01744	2.865e-43	9.40027e-42
PHF20L1	688.172	2281.09	1.72888	2.62779e-34	6.88677e-34
HYAL2	813.358	2744.01	1.75432	1.70428e-31	3.14395e-31
CARTPT	47.5431	102.991	1.11522	1.58118e-27	2.16958e-27
STX5	1305.87	4478.26	1.77792	1.8342e-34	4.92373e-34
GCHFR	46.3655	125.017	1.431	9.52971e-30	1.50579e-29
DPAGT1	958.802	3799.35	1.98645	2.08153e-38	1.22976e-37
WASF2	2592.43	9635.72	1.89409	3.81052e-35	1.13821e-34
ZNF24	2194.99	8053.28	1.87536	2.07378e-37	9.61818e-37
BCL10	291.548	1015.51	1.8004	2.7859e-34	7.27175e-34
ANKRD10	1359.5	5024.47	1.88589	1.05296e-38	6.7738e-38
KNOP1	260.854	977.155	1.90535	6.66592e-38	3.46395e-37
DNMBP	670.138	2699.74	2.01029	3.30485e-40	3.28263e-39
RAP1GDS1	466.052	1726.91	1.88963	3.00746e-39	2.22643e-38
UHRF1	54.0418	194.56	1.84807	8.18404e-35	2.31336e-34
ABCA10	18.2063	52.0862	1.51647	1.27236e-29	1.98855e-29
ERBIN	1526.4	6112.43	2.00161	5.24202e-42	9.95559e-41
ELAVL4	5.63708	13.9397	1.30618	2.4009e-38	1.39575e-37
USP14	1730.11	5526.69	1.67555	1.40807e-34	3.84609e-34
DGKK	168.227	9.37069	-4.16611	1.77734e-27	2.43066e-27
TTF1	270.198	1005.09	1.89524	1.28352e-37	6.26315e-37
CDH13	230.405	786.75	1.77174	2.03828e-35	6.37011e-35
C20orf96	238.373	828.414	1.79713	2.89268e-37	1.29724e-36
IQCF6	88.2193	0.646552	-7.09219	2.1929e-30	3.64354e-30
ADAMDEC1	27.2115	135.991	2.32123	4.21511e-36	1.49114e-35
KLHL21	1038.57	3346.26	1.68794	2.23475e-34	5.91128e-34
GPT2	2754.07	8573.12	1.63825	4.79041e-29	7.18599e-29
CUTA	2722.61	9379.85	1.78458	3.22646e-38	1.81302e-37
STK31	412.966	21.8362	-4.24123	8.61302e-27	1.13923e-26
INO80C	182.77	642.302	1.81322	8.41626e-37	3.40227e-36
C17orf67	27.6397	91.9052	1.7334	5.95001e-33	1.31373e-32
PRSS46	3.84856	1.63793	-1.23245	5.21935e-09	5.50863e-09
STK32B	14.5744	32.1552	1.14161	8.60203e-24	1.04447e-23
BBOF1	143.877	500.629	1.7989	2.55419e-38	1.4773e-37
FAM89A	2899.26	224.009	-3.69406	1.21206e-34	3.33931e-34
PGBD1	79.141	259.112	1.71108	8.97548e-35	2.52255e-34
RNFT2	29.1932	100.328	1.78101	6.21029e-33	1.36738e-32
UBE2B	962.452	3429.41	1.83318	8.97273e-40	7.77935e-39
STON1	681.272	2983.54	2.13072	4.24356e-39	3.02681e-38
HVCN1	70.0522	195.957	1.48403	6.30481e-29	9.37311e-29
CAMK2B	420.326	1472.49	1.80868	3.91923e-32	7.77724e-32
ATP5L2	23.9608	1.60345	-3.90143	8.72067e-26	1.11389e-25
SPANXN3	2.25587	0.0258621	-6.44671	7.41569e-26	9.49339e-26
LAMP5	125.736	463.914	1.88346	6.28274e-33	1.38216e-32
ANKRD6	130.3	644.388	2.30609	1.89076e-46	3.57806e-44
MGLL	1087.54	4410.72	2.01995	7.35245e-36	2.48275e-35
DRAM1	270.23	965.681	1.83736	2.51651e-31	4.56354e-31
DMC1	6.22977	16.2672	1.38472	1.01459e-29	1.59889e-29
NFATC1	310.415	935.267	1.59118	1.44928e-27	1.99161e-27
TPCN1	757.436	2390.64	1.6582	1.54868e-30	2.60798e-30
DPH7	373.817	1405.26	1.91043	1.25539e-37	6.14238e-37
SLC5A8	28.329	90.2586	1.67179	2.09544e-30	3.4867e-30
HIST4H4	120.525	383.198	1.66876	2.76506e-30	4.55543e-30
ZBTB21	364.347	1247.31	1.77543	4.09156e-35	1.21476e-34
PKP2	475.031	1489.43	1.64867	1.55724e-32	3.26942e-32
ABHD17A	655.298	2178.94	1.7334	1.90025e-30	3.17326e-30
TMEM244	1.41514	0.801724	-0.819771	3.87901e-12	4.17279e-12
TUNAR	4.39426	131.224	4.90027	7.3114e-39	4.90134e-38
C7orf50	1331	3895.07	1.54914	1.07128e-31	2.02369e-31
PIK3CB	1044.77	3575.72	1.77505	9.69824e-31	1.66608e-30
EEF1A1	87903.6	360256	2.03503	2.51075e-39	1.90212e-38
C16orf62	741.663	2803.1	1.91819	5.93114e-37	2.48561e-36
RAB5A	1092.71	4039.66	1.88632	1.22008e-35	3.97512e-35
NUP210L	7.3812	13.3448	0.854353	4.37585e-08	4.59038e-08
EXOC8	265.718	972.078	1.87118	1.40177e-37	6.78188e-37
ZHX2	988.256	3611.14	1.8695	2.20923e-39	1.7028e-38
FAM209B	1.96345	5.76724	1.55449	5.73317e-30	9.18875e-30
IPO7	2460.25	8996.95	1.87063	6.53701e-36	2.23145e-35
BLOC1S3	5420.83	968.69	-2.48441	4.47004e-23	5.35986e-23
AC009163.4	2.30809	0.637931	-1.85523	8.17555e-08	8.56004e-08
THEG	8.26632	40.2414	2.28336	3.13097e-43	1.00916e-41
ZNF398	392.726	1371.02	1.80365	4.21751e-38	2.28851e-37
ABCC3	214.175	743.466	1.79548	1.77654e-33	4.18714e-33
GPM6B	448.809	865.586	0.947575	8.03427e-20	9.19482e-20
CCDC96	63.2272	176.862	1.48401	1.8314e-31	3.36683e-31
ZNF234	135.799	494.836	1.86548	3.34091e-37	1.47927e-36
SLC1A1	378.167	1042.84	1.46343	2.3757e-31	4.32026e-31
AC010547.4	4.77546	0.181034	-4.7213	2.66395e-28	3.8098e-28
DPP3	851.836	3369.65	1.98395	7.04742e-42	1.25643e-40
PKNOX2	248.595	672.44	1.43561	2.60291e-30	4.2957e-30
EPPIN-WFDC6	1128.84	0.224138	-12.2982	1.89893e-32	3.93811e-32
ATP13A3	1506.23	5565.45	1.88555	1.96509e-33	4.60405e-33
RHAG	1936.85	10.0948	-7.58395	2.82791e-31	5.10124e-31
KDM4F	2.82507	0.0258621	-6.7713	2.91719e-23	3.50878e-23
RNF225	5.67885	26.4483	2.2195	5.7384e-39	3.94287e-38
BORCS5	132.384	430.034	1.69973	8.38269e-31	1.44788e-30
SLC16A12	8.56919	26.0345	1.60319	5.39514e-27	7.20317e-27
RNF31	288.53	1170.31	2.0201	2.03266e-42	4.62169e-41
SLC2A1	1210.72	3120.87	1.36609	7.24245e-33	1.5816e-32
SLC50A1	1105.08	3898.22	1.81867	1.13729e-38	7.23429e-38
ISCU	1365.79	4217.24	1.62657	2.14736e-31	3.91992e-31
PTPN4	295.969	1105.41	1.90107	2.01211e-34	5.36375e-34
MRPS2	1003.68	3460.99	1.78588	5.18809e-33	1.15547e-32
RPH3AL	204.488	723.578	1.82313	5.57734e-33	1.23686e-32
SPAG16	360.329	1416.58	1.97502	2.70239e-37	1.22065e-36
HDGF	3125.22	12180.6	1.96255	9.19913e-42	1.56334e-40
PTPRE	220.898	384.276	0.798761	2.33942e-17	2.61459e-17
CKB	11870.4	36976.8	1.63925	1.36293e-31	2.54325e-31
B3GAT2	11.2037	39.2672	1.80936	1.13978e-34	3.1507e-34
MTFR1	409.548	1422.65	1.79647	4.10617e-33	9.25174e-33
HCAR2	1507.05	87.6293	-4.10417	6.39336e-33	1.40547e-32
PCDHGA4	738.345	158.94	-2.21582	6.69971e-24	8.15284e-24
RASGRP4	25.5509	52.1552	1.02944	1.20784e-21	1.4133e-21
SFTPD	38.0705	115.371	1.59953	1.41986e-33	3.3869e-33
LYPD2	253.864	0.422414	-9.23118	1.27474e-29	1.99194e-29
FAM199X	885.23	3543.2	2.00093	7.35029e-38	3.77105e-37
MAPK1IP1L	1420.49	5100.04	1.84412	4.30844e-38	2.3309e-37
GRK4	79.0313	250.914	1.6667	5.67002e-35	1.64759e-34
RNF220	1093.47	3752.84	1.77907	1.46309e-34	3.9892e-34
ZSCAN18	750.005	2469.93	1.7195	3.31985e-31	5.95731e-31
ZFAND2A	221.843	723.224	1.7049	4.72501e-31	8.33633e-31
THOC2	1030.53	4362.02	2.08161	1.03346e-38	6.66249e-38
COMMD9	421.201	1454.39	1.78783	4.34658e-36	1.53299e-35
AC008764.1	481.749	0.12931	-11.8632	2.87012e-31	5.17173e-31
APOL4	671.436	2346.06	1.80492	4.9696e-25	6.21396e-25
SOX9	1797.46	8452.22	2.23337	2.81336e-43	9.27592e-42
SAGE1	1187.66	1.14655	-10.0166	8.61048e-31	1.48511e-30
MAGEE1	1635.14	550.026	-1.57184	1.17709e-23	1.42609e-23
ETS1	838.047	2656.66	1.66451	4.26198e-32	8.42701e-32
CTDP1	524.243	1620.86	1.62845	5.49726e-32	1.07285e-31
CDK1	130.734	548.052	2.06768	6.95015e-33	1.52051e-32
NLRP7	11.3107	3.90517	-1.53423	6.51297e-19	7.38446e-19
NR3C1	6865.68	2638.29	-1.3798	8.38644e-24	1.01863e-23
MINPP1	439.791	1746.48	1.98956	1.4459e-35	4.63273e-35
TOE1	184.235	633.716	1.78229	4.27083e-38	2.31291e-37
ELOVL2	701.794	1892.22	1.43096	4.24889e-29	6.40047e-29
FAM162B	26.0183	63.0776	1.2776	9.29221e-25	1.15332e-24
CLEC3B	136.149	254.647	0.903312	2.76078e-25	3.47671e-25
ALMS1	402.235	1608.66	1.99975	2.72088e-41	3.86779e-40
TP53RK	463.423	1607.11	1.79407	1.09563e-35	3.59154e-35
KCNN4	785.428	7107.78	3.17785	3.62458e-44	1.88136e-42
ISOC2	866.392	3140.59	1.85795	1.52575e-37	7.33096e-37
KCNA3	170.742	26.2586	-2.70095	1.17701e-28	1.71859e-28
RNF44	817.183	3441	2.0741	8.82442e-44	3.79889e-42
TGM3	312.903	802.172	1.3582	1.04296e-30	1.78666e-30
PPP1R3C	258.864	528.56	1.02987	4.6722e-22	5.50168e-22
CD82	1081.98	3209.72	1.56877	2.20586e-27	2.99886e-27
VPS18	726.245	2409.59	1.73026	5.61262e-37	2.36694e-36
GFRAL	206.64	0.172414	-10.227	2.13059e-30	3.54194e-30
RIC3	220.577	719.293	1.7053	7.03629e-31	1.22312e-30
PGLYRP4	1.40731	2.90517	1.04568	6.91734e-05	7.11392e-05
DCAF8	1790.1	4058.94	1.18106	4.40899e-35	1.30241e-34
UBE2D1	301.775	1038.7	1.78323	4.24755e-37	1.83552e-36
BRWD1	940.183	3280.44	1.80288	5.77962e-36	1.99427e-35
EIF2AK2	1226.37	5014.33	2.03166	3.08357e-38	1.74027e-37
TMEM33	1448.46	5445.5	1.91054	5.5325e-40	5.11496e-39
FAM46B	163.935	364.733	1.15372	1.29462e-29	2.02143e-29
PRLHR	467.642	6.27586	-6.21945	2.85615e-34	7.4423e-34
DCP1B	317.131	1148.76	1.85693	1.4504e-41	2.2715e-40
GRK3	662.363	2932.89	2.14663	8.6564e-46	1.05308e-43
FAM98B	642.164	2664.27	2.05272	1.48932e-40	1.63483e-39
CENPT	462.405	1547.93	1.74311	1.30948e-31	2.44873e-31
L2HGDH	200.642	748.121	1.89865	7.25029e-35	2.06548e-34
PEG10	136.736	312.905	1.19433	3.14443e-30	5.15475e-30
HNRNPLL	568.567	2185.16	1.94233	2.29765e-43	7.8314e-42
NGEF	43.8068	161.759	1.88462	1.5718e-38	9.61767e-38
CT45A1	225.997	0.767241	-8.20241	1.25633e-30	2.13585e-30
TRMT12	293.104	1038.62	1.82518	3.4962e-36	1.25599e-35
ARL11	5665.92	39.3534	-7.16968	4.18768e-31	7.428e-31
CNTRL	238.277	836.509	1.81174	1.03902e-32	2.23067e-32
TRIM46	2367.94	168.638	-3.81163	6.3073e-23	7.54344e-23
TMPRSS11B	2239.95	31.3707	-6.1579	7.77154e-30	1.23511e-29
TMPRSS6	6.08616	14.1293	1.21509	6.08775e-32	1.18184e-31
RGS7BP	86.7859	183.31	1.07876	1.8066e-14	1.97309e-14
ZFAND5	2412.18	9371.97	1.95801	4.44314e-37	1.9114e-36
HSBP1L1	235.402	744.224	1.66061	6.72467e-30	1.07371e-29
SIAH3	12457.5	8.4569	-10.5246	1.21704e-25	1.54843e-25
BUB1	121.031	259.983	1.10304	6.00862e-17	6.69356e-17
SLC22A4	104.475	359.974	1.78473	4.16378e-32	8.24092e-32
MMP17	26.5666	62.8879	1.24317	1.57403e-28	2.28178e-28
INPP5D	272.943	759.698	1.47683	4.64713e-29	6.97722e-29
MAP3K7CL	79.1932	218.052	1.46122	5.19532e-32	1.01827e-31
ERCC4	188.076	713.655	1.92391	4.13173e-39	2.95517e-38
TBC1D31	1500.84	409.543	-1.87368	5.77626e-22	6.79207e-22
NEUROG1	3.77023	0.00862069	-8.77264	1.25986e-30	2.14139e-30
AARS	6021.69	10693.7	0.828525	8.96899e-24	1.0888e-23
ISG20L2	697.326	2674.58	1.93941	3.08955e-37	1.3767e-36
IQCH	39.4439	144.957	1.87775	7.08846e-35	2.02414e-34
MFSD4B	76.8877	305.181	1.98884	1.02453e-40	1.19235e-39
FFAR4	14.0496	44.8621	1.67497	5.82951e-35	1.68924e-34
EDAR	38.9112	67.7931	0.800952	1.91771e-07	2.0042e-07
ESYT2	1672.26	6050.58	1.85528	9.50139e-40	8.17677e-39
HORMAD1	0.75718	1.65517	1.12827	1.66963e-12	1.8012e-12
DFFB	98.3211	399.112	2.02122	4.79412e-42	9.32492e-41
TFPI2	99.5379	335.966	1.755	5.76284e-29	8.58988e-29
KRT3	824.796	0.301724	-11.4166	7.43762e-30	1.18411e-29
SLC25A29	1032.94	3784.37	1.8733	1.56193e-32	3.27737e-32
C8orf48	2.08355	5.27586	1.34036	1.05643e-25	1.34597e-25
UMOD	2227.8	17.3621	-7.00354	6.48334e-23	7.75193e-23
CLOCK	748.708	2722.57	1.86249	3.65582e-34	9.39396e-34
GRAMD1C	227.501	418.164	0.878193	3.94528e-17	4.40068e-17
AKIRIN2	427.439	1269.47	1.57044	3.64114e-36	1.30445e-35
FGR	87.7546	261.724	1.5765	3.75353e-29	5.67479e-29
KCNB2	618.057	2.72414	-7.8258	7.9869e-31	1.38228e-30
GARS	1417.31	5225.85	1.88251	5.82321e-35	1.68805e-34
EEF1AKMT2	238.06	857.31	1.84849	2.39359e-36	8.8617e-36
ZNF354A	6560.56	515.233	-3.67052	3.00554e-22	3.5497e-22
AL357673.1	0.51436	1.43966	1.48487	1.30771e-17	1.46396e-17
SEMA5A	229.211	682.776	1.57473	7.7135e-34	1.89725e-33
AMT	244.859	807.948	1.72231	3.16992e-33	7.23103e-33
C6orf141	9.96867	17.569	0.817557	1.37648e-29	2.14409e-29
RBM19	3613.1	1827.35	-0.983481	8.227e-22	9.65254e-22
BORCS8-MEF2B	4371.81	37.9483	-6.84805	1.17453e-25	1.49517e-25
PLEKHF2	291.094	1114.31	1.93659	1.04399e-35	3.43217e-35
OR5F1	1125.41	0	#NAME?	3.52894e-33	8.00196e-33
LMBRD2	1206.25	1813.5	0.588253	1.44811e-12	1.5626e-12
SOWAHB	6927.14	464.845	-3.89744	3.42137e-22	4.03664e-22
RPUSD3	370.363	1229.99	1.73164	5.68524e-36	1.96731e-35
CAPNS1	7063.54	23910	1.75915	1.47116e-35	4.70621e-35
SYNJ1	162.554	579.638	1.83424	2.7288e-36	1.00089e-35
BLVRA	698.444	2032.49	1.54103	2.63062e-27	3.56114e-27
PDE3A	423.781	1068.98	1.33485	3.5781e-26	4.63119e-26
SIRT4	26.6684	81.1293	1.60509	5.65259e-31	9.91701e-31
GABRA2	10.2924	60.9569	2.56621	4.19853e-18	4.71968e-18
SF3B4	1181.55	4257.57	1.84934	9.52257e-38	4.7842e-37
MLLT6	2856.59	10890.6	1.93072	1.75072e-36	6.64498e-36
GPR39	4519.96	47.4569	-6.57355	1.63593e-23	1.97645e-23
PIAS4	494.086	1792.27	1.85895	5.60016e-39	3.8581e-38
OR5B17	2620.13	0	#NAME?	2.01111e-32	4.13538e-32
TMEM91	85.5979	233.207	1.44596	9.14959e-30	1.44728e-29
ZSCAN21	113.864	398.56	1.80748	5.19625e-38	2.76347e-37
MRPS26	1197.51	4474.96	1.90184	1.05887e-34	2.94047e-34
MECOM	195.739	625.879	1.67695	1.03926e-32	2.23092e-32
ANKRD13A	6160.16	2734.41	-1.17174	2.34465e-19	2.67155e-19
FBXO30	276.308	895.983	1.69719	7.52944e-34	1.85499e-33
MTG2	7800.6	1930.99	-2.01424	6.31258e-24	7.68843e-24
RNF180	191.329	655.612	1.77679	1.55794e-32	3.27015e-32
PAFAH1B3	510.567	1813.33	1.82847	9.9504e-37	3.95902e-36
COL6A2	7520.39	18776.7	1.32007	1.28408e-25	1.63292e-25
C11orf80	1041.99	1678.33	0.687684	9.38032e-18	1.05154e-17
DLK2	10487.8	389.75	-4.75002	3.7386e-28	5.29832e-28
LMOD3	73.8251	21.7328	-1.76424	5.24041e-07	5.46419e-07
MRPL46	162.042	552.543	1.76972	3.64106e-35	1.09226e-34
PID1	349.454	897.379	1.36061	1.92033e-27	2.62108e-27
TCP1	3050.35	12366.6	2.0194	3.99618e-41	5.33421e-40
C11orf24	868.888	2237.53	1.36467	1.90834e-31	3.50226e-31
GCFC2	680.658	1794.93	1.39893	8.27216e-32	1.5819e-31
AP002495.1	2.00522	4.7069	1.23101	3.60364e-19	4.09759e-19
MAN1C1	1132.16	3397.97	1.58559	2.05565e-32	4.21977e-32
PLOD2	415.376	1411.91	1.76515	2.40617e-32	4.90001e-32
SHCBP1L	19.9843	0.37069	-5.75251	1.37097e-28	1.99362e-28
ADORA2B	28.9373	88.1121	1.60641	3.22192e-29	4.89117e-29
LMO2	237.36	477.241	1.00764	1.94003e-21	2.26347e-21
PDE6A	1522.28	46.3621	-5.03714	1.82597e-19	2.0829e-19
IARS	1790.11	7202.01	2.00835	7.42054e-43	2.04566e-41
CTSG	22.7023	48.1552	1.08485	5.56861e-24	6.79005e-24
FAM122C	44.1044	160.448	1.86311	2.39336e-38	1.39226e-37
TMEM27	31.5222	112.147	1.83095	7.94348e-38	4.05022e-37
ZNF500	294.399	1146.19	1.961	2.9973e-44	1.65507e-42
OBP2A	1.45692	3.08621	1.08291	5.10114e-15	5.59481e-15
TMEM98	1854.73	6264.37	1.75596	4.00202e-36	1.42419e-35
AL139260.3	2.2846	7.74138	1.76065	3.66932e-36	1.31325e-35
ANAPC5	2426.51	8181.12	1.75342	1.26058e-33	3.02523e-33
HOOK2	829.454	3484.91	2.07088	6.92272e-44	3.15993e-42
TOR2A	333.305	1206.2	1.85555	2.01927e-35	6.31721e-35
DDX21	1295.62	5765.22	2.15373	2.50861e-37	1.14135e-36
KCTD20	1162.02	4355.49	1.9062	1.78935e-34	4.81018e-34
TBC1D16	2360.87	8236.22	1.80266	6.20908e-34	1.55009e-33
NEURL2	18.6188	42.8707	1.20323	7.33409e-30	1.16825e-29
ZNF575	37.1384	110.198	1.56912	9.19578e-32	1.75074e-31
LGALS9B	1.90601	6.48276	1.76606	3.232e-20	3.71478e-20
CIR1	627.522	2360.28	1.91122	4.54961e-38	2.44752e-37
SBNO2	1223.24	3908.93	1.67606	7.95086e-30	1.2624e-29
SSBP1	1622.28	3117.53	0.942379	2.75314e-28	3.93179e-28
ZNF536	30.5144	67.0086	1.13486	1.06231e-27	1.46905e-27
SENP5	467.175	1593.41	1.77008	2.77879e-36	1.01758e-35
GHR	584.99	4002.09	2.77427	1.69163e-45	1.82928e-43
GALR1	11.8172	29.0259	1.29645	1.7015e-27	2.32958e-27
CASTOR2	27.4465	79.5517	1.53527	1.35296e-35	4.36809e-35
NOG	9.36292	22.4741	1.26323	6.91169e-26	8.8563e-26
COQ9	836.778	3088.62	1.88405	7.73522e-41	9.33106e-40
MSLNL	0.746736	1.83621	1.29806	4.97789e-13	5.38935e-13
LACTBL1	2804.78	0.594828	-12.2031	2.10341e-31	3.84394e-31
SYNE4	571.695	2362.52	2.04701	4.71863e-38	2.5317e-37
KCNG2	5.32898	2.56897	-1.05267	0.000871875	0.000890953
CASP5	0.657963	2.15517	1.71172	9.21094e-18	1.03268e-17
LPAR6	578.399	2277.82	1.97751	4.30737e-42	8.57087e-41
IMPACT	795.903	3011.72	1.91992	1.87915e-36	7.08563e-36
CNNM4	399.151	1525.95	1.9347	4.39356e-37	1.89186e-36
RIPPLY3	38.8825	132.276	1.76636	9.95923e-37	3.96167e-36
UBASH3A	99.1749	52.1638	-0.926927	0.017536	0.0177796
GNG3	4.60836	11.7759	1.35351	7.25165e-37	2.98664e-36
ACAN	51.765	135.379	1.38696	8.19129e-25	1.018e-24
UBE4B	1274.2	4173.32	1.7116	1.19008e-34	3.28175e-34
KLHDC1	59.6031	179.733	1.59239	1.25162e-27	1.7248e-27
GOLGA7	760.478	2617.08	1.78298	3.1222e-38	1.76097e-37
TRIM50	0.963446	3.02586	1.65107	4.53264e-26	5.84459e-26
KIAA0355	694.305	2597.39	1.90342	1.18992e-39	9.96644e-39
DSG4	1.82245	6.46552	1.82688	3.10737e-09	3.28341e-09
SPARC	12017.1	26256.3	1.12758	2.14909e-22	2.54514e-22
CCNYL1	222.402	788.129	1.82526	1.50054e-38	9.22204e-38
RHEB	1057.62	3107.3	1.55485	1.50578e-30	2.53879e-30
SRGN	691.963	2014.89	1.54193	2.96891e-29	4.52106e-29
SIGLEC14	757.405	57.75	-3.71317	6.83274e-31	1.18944e-30
PAPOLA	5512.42	10406.3	0.916704	6.43204e-32	1.24415e-31
CHST14	547.394	2094.23	1.93577	8.22637e-41	9.83774e-40
SPRED3	26.6997	93.7241	1.8116	2.55281e-35	7.85784e-35
CIART	74.3681	271.422	1.86778	1.79369e-37	8.45509e-37
PRDM5	77.2298	260.638	1.75482	7.68737e-36	2.59007e-35
NIPSNAP2	1514.98	5565.24	1.87714	8.35108e-40	7.31505e-39
LRRC72	112.504	0.0775862	-10.5019	6.80178e-32	1.31176e-31
TPM1	11686.8	25133.9	1.10475	5.05362e-28	7.11147e-28
CHMP1B	927.491	3358.89	1.85658	2.79133e-39	2.08341e-38
OR10J1	9087.63	0.0258621	-18.4227	6.07468e-32	1.17942e-31
FOXH1	3.43603	10.2328	1.57438	7.95844e-33	1.73027e-32
TNIP2	604.018	2020.46	1.74202	3.5984e-33	8.1491e-33
TEX26	1.81984	4.76724	1.38934	6.64317e-22	7.80636e-22
TRMT6	328.063	906.767	1.46676	1.29072e-34	3.54261e-34
KCTD14	76.6527	147.552	0.944811	3.66009e-23	4.39564e-23
COL4A2	7831.58	16628.2	1.08626	5.27427e-20	6.05101e-20
SAMD3	161.345	28.1207	-2.52044	2.16276e-25	2.731e-25
DNAL1	430.483	1476.34	1.77799	1.75867e-36	6.66871e-36
CSNK1E	2138.86	8546.57	1.9985	1.91002e-45	1.94052e-43
FZR1	1031.57	3473.87	1.7517	1.08095e-32	2.31357e-32
P2RY12	11.0574	36.5	1.72288	1.01129e-33	2.45388e-33
CBX1	1022.54	3876.96	1.92276	8.05316e-39	5.34338e-38
VSIG10	474.342	1897.19	1.99986	6.7067e-38	3.48059e-37
TMEM106B	1173.64	4629.89	1.97998	1.98753e-37	9.27498e-37
ACMSD	2.40992	8.60345	1.83593	4.87791e-39	3.41491e-38
KMT2C	2220.78	5780.53	1.38014	1.7632e-32	3.67166e-32
FPGT	260.154	967.793	1.89533	2.72233e-37	1.22874e-36
PUS7	259.311	1079.33	2.05738	7.71872e-37	3.1554e-36
TRMT2A	682.248	2644.92	1.95486	3.11956e-41	4.33944e-40
DUOXA2	6.20366	23.8362	1.94196	2.95439e-27	3.98785e-27
RSF1	904.919	3597.95	1.99131	1.87411e-37	8.78632e-37
KRTAP13-1	8.11227	0.405172	-4.3235	2.97778e-25	3.74557e-25
KATNAL1	167.893	505.914	1.59135	3.98462e-30	6.47078e-30
SMS	9250.43	20799.8	1.16898	1.03809e-26	1.36887e-26
NR5A1	137.141	0.87931	-7.28507	3.2088e-32	6.44135e-32
BVES	197.655	604.672	1.61317	2.87012e-29	4.37466e-29
TEKT1	5403.59	21.6638	-7.96249	8.84367e-32	1.68604e-31
EPHB2	129.619	385.44	1.57223	3.19553e-33	7.2858e-33
CSTA	96.5013	301.586	1.64395	1.0035e-29	1.58211e-29
CTSO	1142.79	4981.3	2.12397	5.03466e-44	2.44558e-42
C9orf78	1254.97	4450.4	1.82629	7.20728e-40	6.41522e-39
OLAH	2132.17	3.10345	-9.42423	5.775e-29	8.60731e-29
SKP2	155.93	645.75	2.05008	5.68017e-41	7.12868e-40
UBR1	598.05	2260.72	1.91845	2.73754e-34	7.15168e-34
AMER3	5.01828	11.931	1.24946	4.37169e-32	8.63642e-32
CD302	205.125	880.862	2.10241	1.60103e-40	1.73336e-39
SNTN	10.9191	32.1466	1.55782	3.79095e-35	1.13255e-34
AZGP1	23666.2	52352.9	1.14544	2.4773e-25	3.12405e-25
BCL11B	1582.3	136.741	-3.5325	5.62698e-29	8.39426e-29
CD109	243.924	751.595	1.62352	6.66728e-34	1.65561e-33
HECTD2	278.279	938	1.75305	5.20982e-34	1.31326e-33
CXorf21	12.4282	41.0172	1.72261	1.06338e-31	2.0094e-31
MYL1	3175.28	111.147	-4.83635	4.56321e-35	1.34506e-34
ILF2	3223.99	9303.01	1.52885	1.51093e-38	9.27334e-38
PCLO	316.95	1197.25	1.9174	8.14066e-39	5.38963e-38
PROK1	81.5196	181.784	1.15701	1.12782e-28	1.64835e-28
GNG2	166.261	450.534	1.43819	4.7394e-27	6.34166e-27
SLX1B	5.94517	1.63793	-1.85984	9.75728e-14	1.06074e-13
FAM186A	11.6031	31.431	1.43768	6.59837e-30	1.05447e-29
TRPV5	3.11749	10.0517	1.68898	3.27049e-32	6.55939e-32
OR4D11	829.833	0.0258621	-14.9697	1.31921e-32	2.79194e-32
ATP6V1C2	66.1097	158.388	1.26053	4.83906e-28	6.81587e-28
DDAH1	2720.52	9434.77	1.79411	2.1077e-36	7.87386e-36
ADARB2	62.5875	567.991	3.18192	3.01758e-41	4.22071e-40
EDN1	14169.3	466.526	-4.92467	1.6827e-30	2.82372e-30
GNB1L	103.995	297.914	1.51838	9.24625e-29	1.36036e-28
FZD3	395.183	1313.72	1.73306	7.35917e-35	2.09552e-34
ZNF552	361.003	1265.99	1.81019	1.40464e-38	8.7176e-38
KNCN	1112.58	1.06034	-10.0352	2.54441e-32	5.16127e-32
DOCK10	124.645	382.267	1.61676	3.68596e-31	6.58047e-31
PFKL	3189.16	11840.2	1.89244	1.40523e-36	5.41555e-36
UGT2B17	5.7154	18.5345	1.69728	1.3036e-24	1.61193e-24
CD3E	165.582	484.595	1.54923	2.49845e-32	5.07768e-32
DSEL	194.055	630.138	1.6992	5.60473e-33	1.24278e-32
FITM1	26.1332	47.7155	0.868577	2.66984e-27	3.61315e-27
KIAA1644	123.956	354.293	1.51512	6.7465e-31	1.17511e-30
SMURF1	636.59	2014.65	1.66209	1.53577e-33	3.649e-33
ARHGEF11	934.817	3491.42	1.90106	4.5942e-37	1.97079e-36
NFE2L2	1482.63	5031.07	1.76271	7.31201e-37	3.00945e-36
TMEM17	2242.47	246.629	-3.18467	4.55368e-26	5.87048e-26
CDC42BPB	2261.43	7961.77	1.81585	2.54597e-34	6.68391e-34
ME2	674.055	2244.79	1.73564	4.9266e-36	1.7235e-35
TREX1	10.671	0	#NAME?	2.56631e-31	4.65013e-31
STXBP6	639.52	1422.51	1.15338	8.68529e-23	1.03615e-22
UBE2Q2	20205.4	3660.93	-2.46446	4.80822e-21	5.57903e-21
DLEU1	1147.73	232.397	-2.30412	1.63226e-21	1.90598e-21
GOLGA2	2206.68	8480.88	1.94233	4.80203e-42	9.33033e-41
SLC34A2	1497.39	338.759	-2.14412	9.73036e-24	1.18044e-23
KRTAP20-3	4.10444	0	#NAME?	6.47918e-30	1.0357e-29
OR56A4	523.791	0	#NAME?	9.4027e-34	2.29256e-33
RLBP1	1544.72	1.18966	-10.3426	1.2468e-30	2.12065e-30
SLC39A5	3.41775	12.2586	1.84268	1.36117e-34	3.72303e-34
SENP8	74.8903	271.647	1.85888	2.25095e-37	1.03527e-36
NPIPB13	5.02611	7.9569	0.662764	4.6598e-28	6.5695e-28
ZNF99	2.02611	3.15517	0.639007	3.32515e-11	3.55697e-11
PA2G4	4254.03	7603.74	0.837881	2.20574e-32	4.51054e-32
OST4	2134.25	7799.89	1.86972	4.17604e-40	4.02687e-39
TAX1BP3	3936.66	916.284	-2.1031	5.77862e-28	8.1022e-28
SELENOS	1359.53	4535.03	1.73801	2.81535e-31	5.08061e-31
MRAP2	87.8042	283.44	1.69068	9.03528e-34	2.20594e-33
PDGFRL	84.5013	283.198	1.74477	8.03463e-38	4.0921e-37
WDR31	1066.83	442.388	-1.26994	3.75627e-25	4.71272e-25
APBB2	2407.19	1563.17	-0.622873	3.39817e-09	3.58984e-09
AMBP	7.53525	34.4224	2.19162	1.23901e-30	2.10799e-30
NME4	4002.54	16564.5	2.04911	3.60845e-38	1.99526e-37
ARNTL2	832.757	171.069	-2.28332	1.50243e-12	1.62101e-12
MPL	6.31593	22.6466	1.84223	9.00035e-39	5.88586e-38
RMDN1	617.627	1993.3	1.69035	1.19383e-32	2.5423e-32
KLF11	287.775	1118.38	1.95839	1.58851e-36	6.06526e-36
KIT	138.287	374.319	1.4366	4.73135e-31	8.34672e-31
CCDC178	27.2663	73	1.42078	9.29089e-29	1.36659e-28
PCK1	132.141	15.1724	-3.12256	9.085e-27	1.2013e-26
TMEM238	269.266	545.457	1.01843	7.82441e-19	8.86142e-19
MYOZ2	57.6214	29.2759	-0.976893	8.53707e-10	9.05177e-10
TXNDC17	788.005	2579.73	1.71094	4.02334e-31	7.15046e-31
CBFA2T2	1428.82	5735.92	2.0052	7.5851e-39	5.0624e-38
C19orf53	1450.98	4276.39	1.55937	3.28708e-30	5.37792e-30
C5AR1	130.149	355.974	1.45161	3.52617e-28	5.0035e-28
IGFL2	1.54569	5.06897	1.71344	3.50853e-30	5.72527e-30
NUBPL	220.956	822.103	1.89556	1.58912e-41	2.44687e-40
CGN	1193.09	4891.94	2.0357	1.70868e-37	8.09639e-37
PDE4B	992.786	2720.38	1.45425	9.03417e-29	1.33001e-28
ZBTB22	582.394	2101.2	1.85114	1.27195e-40	1.42815e-39
TRPV2	120.775	339.457	1.4909	3.04141e-30	4.98946e-30
AL645922.1	214.501	1.07759	-7.63704	7.94649e-32	1.52138e-31
FCMR	89.6893	271.19	1.59629	7.70072e-34	1.89437e-33
GRAP2	366.64	121.733	-1.59065	4.89002e-21	5.67249e-21
TMEM99	367.428	990.595	1.43083	1.31194e-25	1.66777e-25
PCNX3	1211.03	4571.97	1.91658	1.62679e-37	7.75081e-37
RB1	693.752	2676.27	1.94773	5.43534e-38	2.88135e-37
STOML3	324.554	7.01724	-5.53141	1.68853e-26	2.21133e-26
TUBB8	98.7885	9.12931	-3.43577	1.63305e-24	2.01518e-24
FXYD5	463.433	1309.61	1.49871	4.00312e-27	5.37467e-27
FAU	6780.77	22929.6	1.75769	5.24071e-33	1.16662e-32
TMEM251	449.728	1534.35	1.7705	1.91835e-36	7.22293e-36
FGF19	4694.7	7.32759	-9.32348	7.32913e-29	1.0856e-28
TRAF2	403.53	1466.51	1.86164	5.82637e-36	2.00888e-35
TNK2	1556.94	5576.28	1.84059	2.84835e-33	6.52288e-33
DDAH2	1613.53	5959.85	1.88506	2.9368e-39	2.18123e-38
GPAA1	2503.95	8738.95	1.80326	2.30983e-33	5.35579e-33
LSM5	543.65	1878.43	1.78878	4.13806e-36	1.468e-35
C7orf61	5.09922	15.1379	1.56982	7.13802e-29	1.05789e-28
CHRNA2	4272.69	7088.03	0.730239	1.80136e-07	1.88282e-07
CEP72	57.1097	208.026	1.86496	1.21274e-39	1.01296e-38
CPA6	47.3133	146.147	1.6271	1.68558e-34	4.55278e-34
SLC24A4	9.47781	19.6552	1.05228	1.65987e-27	2.27394e-27
PRMT8	4095.25	1.97414	-11.0185	5.70988e-31	1.00146e-30
KLHL38	6.46214	10.4828	0.697934	3.63946e-24	4.45659e-24
ABI2	1119.89	4289.66	1.9375	1.68819e-40	1.81368e-39
SLC7A6OS	64.5065	245.569	1.92861	1.10802e-40	1.26919e-39
TSPY10	277.705	0.0172414	-13.9754	3.89325e-32	7.73331e-32
AP3M2	371.376	1353.47	1.86571	3.74074e-39	2.7062e-38
HEXDC	701.535	2336.22	1.73559	4.35098e-36	1.53425e-35
SLC36A1	1050.27	3731.82	1.82912	9.98113e-31	1.71241e-30
UBR3	1092.79	4324.87	1.98464	9.10193e-36	3.02847e-35
SAV1	1144.23	3872.12	1.75875	2.32967e-33	5.39973e-33
VPS29	852.091	3117.54	1.87133	4.16707e-43	1.25753e-41
NR1I3	6.37076	23.6552	1.89262	1.44049e-38	8.90116e-38
RALY	2678.21	9056.92	1.75775	2.28242e-35	7.08074e-35
PMEPA1	13798.9	54652.2	1.98573	1.12823e-36	4.43074e-36
SFTPA2	1374.04	4815.84	1.80936	6.36676e-31	1.11141e-30
TSTD1	1616.43	5234.05	1.69511	4.31167e-33	9.69191e-33
ZNF853	244.107	631.216	1.37062	4.45833e-26	5.75123e-26
FAM53C	1079.51	4020	1.89682	6.98347e-41	8.54335e-40
ARSF	1.20627	3.53448	1.55095	9.32113e-25	1.15675e-24
IL13	1.80418	3.64655	1.01519	6.441e-15	7.05837e-15
NRXN2	124.648	319.871	1.35963	9.71579e-27	1.28285e-26
HTN1	1.77546	0.353448	-2.32862	1.44877e-09	1.53379e-09
KANK4	35.188	93.6293	1.41188	3.61899e-29	5.47748e-29
TPSG1	10.5875	29.0603	1.45669	5.0126e-32	9.83837e-32
OR5D18	467.689	0	#NAME?	2.01089e-32	4.13538e-32
MRAS	295.517	962.56	1.70364	2.18946e-31	3.99356e-31
SF3B6	862.838	3336.16	1.95103	1.45868e-39	1.18461e-38
FAM174A	3431.89	1518.32	-1.17653	0.0156177	0.015841
FBRS	1471.49	5632.08	1.93639	1.02238e-43	4.29943e-42
TBC1D7	1562.11	914.25	-0.772835	2.84411e-07	2.96828e-07
BAHD1	693.462	1923.08	1.47153	1.00683e-29	1.58722e-29
SULT1C4	599.493	388.991	-0.624006	9.01668e-11	9.62376e-11
PRSS22	212.277	821.707	1.95268	5.01436e-39	3.49428e-38
SEC24D	1063.19	4791.25	2.17201	4.04522e-42	8.12038e-41
SUGP2	1012.7	4154.54	2.03649	1.01792e-37	5.08178e-37
LAMB3	830.859	2415.74	1.53979	7.82164e-29	1.15628e-28
TTC30A	252.538	926.009	1.87453	5.24932e-39	3.64264e-38
KRT2	6.36554	22.1379	1.79817	3.40947e-36	1.22823e-35
LMOD1	3421.07	8476.17	1.30897	3.01746e-30	4.95286e-30
C19orf38	22.6527	84.2241	1.89455	3.89978e-31	6.94037e-31
USP38	593.71	2246.79	1.92004	1.32426e-40	1.47958e-39
FKTN	387.102	1472.49	1.92747	8.49066e-38	4.30375e-37
LGALS8	932.642	3926.04	2.07368	2.27825e-42	5.02587e-41
IL3RA	144.564	416	1.52488	2.8785e-30	4.73375e-30
NHLRC2	1378.8	3689.78	1.42012	1.38914e-34	3.79667e-34
GABRB3	646.58	3057.41	2.24141	1.74962e-38	1.05881e-37
C14orf28	712.073	289.638	-1.29777	7.30044e-16	8.0595e-16
IRF6	2449.45	8804.53	1.84579	7.22321e-37	2.97695e-36
LDLRAP1	1197.63	4394.57	1.87553	2.43867e-39	1.85369e-38
YTHDC2	568.441	2236.01	1.97584	1.78373e-41	2.70719e-40
NAT14	1526.04	630.698	-1.27478	1.15572e-24	1.43141e-24
NOL10	4717	1950.34	-1.27414	1.95078e-15	2.14657e-15
NXPH4	341.577	662.871	0.956517	1.45571e-23	1.76071e-23
DLX1	521.115	2808.48	2.43012	6.3351e-46	8.58879e-44
STK10	266.319	843.25	1.66281	2.29003e-31	4.16946e-31
PNPLA7	1443.06	4782.66	1.72868	5.44822e-31	9.56954e-31
ESRP1	1994.84	6759.64	1.76067	2.09687e-33	4.8945e-33
NELFB	1513.24	5508.71	1.86407	3.99987e-37	1.74133e-36
NUP62CL	27.0888	72.5776	1.42183	5.18847e-32	1.01704e-31
DNAJC4	1000.14	3514.11	1.81295	6.65027e-34	1.65161e-33
LSM8	4583.41	1456.89	-1.65353	1.21235e-21	1.41839e-21
TRAPPC6A	721.723	2547.68	1.81967	1.9074e-37	8.93777e-37
NEURL4	432.175	1390.59	1.68601	3.35913e-30	5.48987e-30
PTAFR	91.4987	296.948	1.69839	2.74313e-31	4.95668e-31
AC006538.2	2.2846	0.12931	-4.14303	1.90651e-24	2.3485e-24
ACOXL	141.875	324.078	1.19172	2.4494e-22	2.89872e-22
LDAH	184.909	496.405	1.42471	8.45018e-27	1.11801e-26
NUDCD1	268.778	919.888	1.77504	4.74181e-33	1.06037e-32
IFITM1	975.692	2627.4	1.42914	1.30505e-24	1.61362e-24
PRR7	55.9765	227.388	2.02226	7.03701e-34	1.74218e-33
ZNF559-ZNF177	21.2089	58.6121	1.46653	1.69356e-30	2.84143e-30
TUBA4B	7.49086	14.8707	0.989268	7.29383e-19	8.26464e-19
FCHO2	553.736	1981.61	1.8394	3.56034e-33	8.06694e-33
PTGDS	2910.62	7971.84	1.45359	1.14781e-32	2.44975e-32
NUDT3	422.151	1151.29	1.44742	2.27843e-27	3.09521e-27
AS3MT	349.825	21.6552	-4.01385	3.58797e-24	4.39444e-24
RBM18	852.82	3205.02	1.91002	7.14375e-37	2.94755e-36
YPEL5	2117.68	6972.71	1.71923	7.39562e-34	1.82376e-33
AP3S1	617.825	2145.61	1.79612	1.36595e-35	4.40219e-35
ZNF221	14.0209	49.931	1.83236	8.61627e-37	3.47231e-36
KCNS2	92.8381	15.4224	-2.58969	1.42249e-29	2.21349e-29
SLC12A9	786.796	2851.77	1.85779	9.16956e-41	1.07961e-39
MSX1	78.2846	274.784	1.8115	1.18176e-36	4.61899e-36
NDUFV3	1077.52	3749.81	1.7991	4.19592e-36	1.48533e-35
GSX1	66.7285	0.12931	-9.01132	2.42988e-31	4.41217e-31
ZNF350	1023.08	4674.59	2.19192	9.79838e-41	1.14401e-39
RPP14	365.535	1154.64	1.65936	2.61808e-36	9.63198e-36
SGPP1	507.05	1734.44	1.77427	4.80768e-36	1.6858e-35
MARK3	1697.2	3221.67	0.92465	4.23267e-32	8.3727e-32
OR2A7	12.4804	37.0431	1.56954	2.06104e-30	3.43197e-30
IYD	32.9869	91.6552	1.47432	7.87637e-31	1.36393e-30
ZNF699	29.8355	112.845	1.91924	6.92712e-37	2.86728e-36
IGSF8	2883.44	6352.82	1.13961	7.55087e-31	1.30931e-30
KRT39	628.77	1.49138	-8.71974	1.40584e-32	2.96458e-32
TOMM34	652.407	2550.18	1.96675	1.84472e-38	1.10714e-37
CTSZ	2317.38	8025.62	1.79212	3.82252e-34	9.79184e-34
OR5AP2	6.73368	0.0517241	-7.02441	3.05811e-31	5.49956e-31
CSTB	2417.16	6353.09	1.39414	1.43089e-33	3.41235e-33
LATS2	547.428	1788.13	1.70771	2.05932e-35	6.42922e-35
DNASE1L1	12267.7	1368.16	-3.16456	3.4052e-23	4.0917e-23
BCAN	9.50653	27.9828	1.55755	9.61837e-26	1.2269e-25
SQSTM1	6811.6	13458.3	0.98243	7.05337e-30	1.12501e-29
YTHDF1	1033.89	3921.14	1.9232	4.31779e-37	1.86277e-36
PLK1	68.2193	280.517	2.03984	5.83348e-38	3.07179e-37
MEPCE	1223.75	4173.2	1.76984	2.40816e-36	8.91241e-36
CFAP36	860.739	2922.49	1.76355	2.47268e-36	9.12845e-36
PELP1	2351.18	4743.03	1.01242	1.52646e-28	2.21495e-28
ZNF519	54.9817	202.586	1.88151	1.07839e-38	6.91533e-38
DLL1	321.352	1043.38	1.69904	1.29351e-35	4.19405e-35
ASPHD1	107.128	506.362	2.24083	1.42381e-42	3.45345e-41
RIMS4	1422.1	105.034	-3.75909	1.76944e-30	2.96381e-30
DEFB110	2683.99	0.00862069	-18.2481	1.63167e-32	3.41268e-32
MPLKIP	524.454	1559.23	1.57195	2.05237e-38	1.2149e-37
VKORC1L1	1267.22	3961.79	1.64449	1.065e-33	2.57835e-33
CHD1L	1239.23	2634.03	1.08783	1.5868e-32	3.32709e-32
ZNF385A	840.877	2411.53	1.51998	1.21332e-28	1.77019e-28
PCDHAC1	6.1671	28.3103	2.19866	1.27277e-31	2.38302e-31
LILRA1	11.9426	32.9138	1.46258	4.18118e-27	5.60669e-27
ACP1	1268.4	4927.33	1.95779	1.67674e-44	1.04678e-42
ZNF41	190.159	707.353	1.89522	1.21056e-39	1.0116e-38
DBF4	140.11	551.69	1.9773	5.69178e-41	7.13614e-40
KLHL35	29.9452	198.776	2.73075	2.8666e-43	9.40027e-42
EXO5	497.313	300.81	-0.725301	0.0286387	0.0289946
THNSL2	841.107	2570.34	1.6116	9.56217e-33	2.06069e-32
OXSR1	869.363	3278.68	1.91509	1.27571e-40	1.43092e-39
BPHL	330.258	1094.56	1.72868	1.43203e-33	3.41458e-33
ITPKC	1015.45	3091.77	1.60631	1.41051e-31	2.62889e-31
ADAMTSL4	2107.62	237.759	-3.14805	1.36243e-31	2.54277e-31
ZNF467	170.183	833.828	2.29266	5.98313e-45	4.64086e-43
ZIC2	82.2115	289.879	1.81804	1.1525e-29	1.80792e-29
ZNF490	2509.62	77.6466	-5.01441	4.02959e-23	4.83556e-23
UQCC3	905.24	2607.83	1.52648	1.93648e-32	4.01048e-32
CDIPT	2900.11	6680.86	1.20393	7.55072e-31	1.30931e-30
ACSM2B	0.759791	3.51724	2.21077	1.04935e-20	1.21308e-20
TRIM71	1.45953	2.48276	0.76644	2.94473e-13	3.19232e-13
EXOSC6	594.157	2094.48	1.81768	2.94148e-36	1.07219e-35
PRPS1L1	3.31854	0.241379	-3.78117	4.94153e-28	6.95751e-28
CXorf38	3578.25	1065.2	-1.74813	6.52515e-12	7.01103e-12
AC138811.2	1.2376	4.9569	2.00189	1.39752e-38	8.67694e-38
GAA	3634.81	15641.7	2.10544	3.68743e-42	7.46817e-41
CCNK	127.977	483.534	1.91774	1.84423e-35	5.81392e-35
BNC1	7.00783	22.1466	1.66004	1.38515e-32	2.92435e-32
SLC18A1	8.52742	44.4052	2.38055	3.62577e-36	1.29971e-35
TECRL	136.838	4.5431	-4.91265	2.99455e-32	6.02792e-32
MMP14	7206.26	4361.47	-0.724436	1.67707e-07	1.75311e-07
OR7G1	33.329	0.0344828	-9.91669	4.86184e-32	9.55485e-32
MYO3B	2093.99	22.0345	-6.57035	5.35249e-33	1.19048e-32
BRF2	199.58	427.957	1.1005	2.58764e-29	3.94939e-29
HINT3	1103.39	3733.62	1.75863	1.44328e-33	3.44097e-33
SH3YL1	2226.44	5101.2	1.19609	1.25833e-29	1.96747e-29
PGM5	2448.57	5679.82	1.2139	3.31754e-26	4.30068e-26
OLIG3	2.05222	15.0259	2.87219	3.19457e-29	4.85047e-29
SHPK	91.8538	292.741	1.67222	3.77466e-32	7.51944e-32
B3GNT8	41.0809	104.397	1.34553	2.18198e-27	2.96684e-27
KRTAP4-8	64.0235	0.00862069	-12.8585	1.6363e-32	3.42196e-32
CCDC157	73.8721	202.328	1.45359	1.58085e-28	2.29131e-28
KLHL13	123.41	369.474	1.58201	1.10268e-30	1.8854e-30
RNF40	1193.95	4525.78	1.92242	1.58525e-38	9.69467e-38
ATP5J2	1817.92	6082.09	1.74228	3.14521e-36	1.13936e-35
DFFA	977.645	3175.03	1.69939	4.15145e-36	1.47131e-35
GLOD5	13.765	56.3966	2.0346	3.59698e-38	1.99045e-37
SELENOW	3970.2	10731.1	1.43451	4.77871e-27	6.39284e-27
TMEM170A	333.721	1294.2	1.95535	7.29003e-40	6.48394e-39
GJB7	6.54047	2.10345	-1.63664	3.62468e-17	4.04456e-17
P3H3	474.948	1471.15	1.6311	1.15182e-33	2.7789e-33
BMPR1A	803.389	2633.82	1.71299	3.42615e-32	6.86051e-32
TMEM41A	592.948	2017	1.76623	9.24501e-37	3.69943e-36
AGAP6	73.3133	288.638	1.97711	3.65646e-36	1.30916e-35
U2AF1L4	114.642	382.603	1.73871	7.18273e-32	1.38156e-31
CCDC28B	66.5248	238.733	1.84343	3.58834e-38	1.98687e-37
TH	2.50131	9.48276	1.92263	8.57934e-19	9.71156e-19
TWIST2	1586.9	225.81	-2.81302	7.52096e-32	1.44265e-31
GLYATL2	45.1253	95.1897	1.07687	7.59814e-19	8.60838e-19
AC008758.6	708.815	2.96552	-7.90098	1.26876e-27	1.7483e-27
PIWIL1	0.872063	13.3448	3.93571	2.99917e-31	5.39626e-31
NUP133	688.018	2709.36	1.97743	3.0589e-44	1.67774e-42
CDIP1	448.488	1540.81	1.78055	1.99396e-35	6.24878e-35
PMS2	173.593	664.328	1.93619	6.9769e-41	8.54106e-40
AC008073.3	0.827676	1.52586	0.882486	5.9656e-09	6.29295e-09
SNRPD2	2355.68	8483.08	1.84844	7.1715e-35	2.04561e-34
DPEP1	38.4282	68.7672	0.839556	1.40218e-16	1.55677e-16
OR1N1	3887.01	0.241379	-13.9751	1.65007e-31	3.04859e-31
MPEG1	331.313	1068.83	1.68976	4.61229e-31	8.14459e-31
NRK	82.2219	195.672	1.25085	7.40738e-28	1.03261e-27
GLT6D1	1118.43	0.0862069	-13.6633	1.05005e-32	2.25276e-32
IMP4	944.598	3411.4	1.85259	3.0344e-41	4.24046e-40
CYP2A6	2354.25	15.1552	-7.27931	6.96695e-31	1.21153e-30
GPD2	818.201	3385.1	2.04867	5.2105e-43	1.51941e-41
MTHFSD	279.131	927.931	1.73308	5.89761e-36	2.03151e-35
ENHO	61.4073	160.853	1.38926	4.66598e-31	8.23539e-31
PSMD7	1178.71	4327.08	1.87618	2.14583e-35	6.6775e-35
UPRT	265.898	1048.93	1.97997	1.52056e-37	7.30796e-37
CD300A	119.76	182.043	0.604136	3.96246e-07	4.13332e-07
PIGM	665.282	2444.79	1.87767	1.02514e-39	8.73945e-39
ZBTB7B	2331.55	7508.96	1.68732	7.05453e-37	2.91405e-36
TTL	377.235	1327.86	1.81557	5.40426e-37	2.29069e-36
CHCHD5	402.078	1250.03	1.63642	8.41937e-30	1.33445e-29
ITGAL	168.151	517.897	1.6229	4.07106e-33	9.17491e-33
CPM	684.305	2957.97	2.1119	3.86849e-35	1.15363e-34
BEX4	1164.17	3788.61	1.70236	3.87355e-35	1.15494e-34
PYCR3	630.736	1980.12	1.65048	2.87702e-30	4.73175e-30
KLF17	1306.88	3.99138	-8.35502	3.67829e-30	5.99744e-30
LRRC8A	1620.4	6044.64	1.89931	2.76505e-39	2.06889e-38
UGT2A2	2.1671	0.0172414	-6.97375	6.47048e-21	7.49629e-21
MAP4K2	305.46	1213.21	1.98977	5.21587e-39	3.6222e-38
TAGLN2	2569.21	7643.89	1.57298	8.33375e-29	1.23039e-28
IRGQ	705.131	2380.78	1.75547	1.42562e-32	3.00386e-32
MATN4	2.6188	17.5948	2.74817	1.77345e-34	4.77238e-34
BTF3	6092.78	26603.7	2.12645	1.78586e-45	1.87536e-43
ZBTB18	680.102	2327.68	1.77507	2.16549e-38	1.27398e-37
CABYR	17.1279	65.3276	1.93134	3.71824e-39	2.69658e-38
DYNAP	1.39687	0.0603448	-4.53282	8.19887e-20	9.38142e-20
AC008770.2	4.49086	0.724138	-2.63266	6.9674e-19	7.89624e-19
FLRT1	22.0235	62.6552	1.50839	7.58836e-34	1.86875e-33
EPHA10	182.496	768.147	2.07352	8.81999e-38	4.45462e-37
KIAA2022	160.603	494.095	1.62129	1.48852e-30	2.51133e-30
ICAM2	67.154	180.733	1.42831	1.83794e-27	2.5113e-27
2023-03-01	1172.86	3642.65	1.63496	4.39547e-31	7.77531e-31
KRT14	785.06	1537.23	0.969461	1.07114e-13	1.16405e-13
ZNF35	642.807	348.698	-0.882406	1.23661e-14	1.35236e-14
TPD52L3	4.04178	0.137931	-4.87297	1.18923e-25	1.51358e-25
LCN2	857.227	3195.28	1.89819	2.44375e-29	3.73795e-29
HHIP	233.099	822.922	1.81981	1.97651e-30	3.29424e-30
ABHD14A	526.146	1072.75	1.02778	1.23384e-22	1.46725e-22
CLN5	266.198	957.397	1.84661	8.3423e-36	2.79412e-35
RNF19B	448.574	1531.47	1.7715	5.10453e-33	1.13756e-32
DCLRE1C	116.308	407.578	1.80912	1.16951e-37	5.76255e-37
KBTBD8	163.668	75.4397	-1.11738	2.44238e-10	2.59934e-10
SLC26A9	3.71802	11.5	1.62903	3.03551e-25	3.8166e-25
CCDC73	5.25326	15.25	1.53752	6.41522e-29	9.53336e-29
ATP23	71.8016	281.233	1.96968	2.05241e-45	2.02642e-43
CHST12	457.783	1455.73	1.66901	2.36986e-30	3.92392e-30
CIRBP	8837.05	27589.6	1.64249	6.15381e-35	1.77511e-34
SPAG17	3267.68	18.5862	-7.45789	2.52086e-29	3.85265e-29
ASB11	575.185	17.1983	-5.06369	5.71205e-23	6.83648e-23
EIF3G	2749.31	9873.92	1.84455	1.17958e-39	9.88895e-39
COL9A1	86.53	198.621	1.19874	2.52161e-33	5.81272e-33
CCDC93	358.264	1319.58	1.88098	2.69887e-38	1.55258e-37
PPTC7	464.977	1599.16	1.78209	4.08355e-36	1.45047e-35
UBAP2	1518.7	2818.42	0.892054	4.12992e-26	5.3325e-26
SLC1A4	1841.87	3349.47	0.862764	1.4766e-23	1.78551e-23
NEFH	8183.54	24987.3	1.6104	1.91013e-29	2.94629e-29
SERTAD2	537.742	1943.57	1.85372	2.41933e-34	6.36985e-34
SYT15	8.27154	21.9655	1.40901	2.47049e-28	3.54094e-28
LIN54	3376.75	781.431	-2.11145	2.10748e-23	2.54194e-23
ZMAT2	1268.7	3860.23	1.60533	2.32157e-35	7.19235e-35
SMG9	690.125	2601.33	1.91432	5.59624e-38	2.95974e-37
DMRT2	1.7624	3.36207	0.931806	1.26021e-18	1.42368e-18
TGFBR3L	9.86423	26.3103	1.41535	9.98877e-30	1.57495e-29
CCDC57	831.172	2836.02	1.77065	5.68323e-33	1.25881e-32
CDCP2	19.5222	1.12069	-4.12266	2.08408e-28	2.99941e-28
SIGLEC9	16.2768	47.5086	1.54538	2.88885e-29	4.40172e-29
AZIN1	3086.02	10298.5	1.73861	2.62099e-34	6.87094e-34
UGDH	6214.09	10569.9	0.766346	1.47553e-15	1.625e-15
LEF1	234.59	786.31	1.74496	7.63163e-33	1.6626e-32
PRPF4	597.546	2173.91	1.86317	1.86467e-38	1.11763e-37
SNX17	2320.11	8228.35	1.82641	6.38707e-40	5.7988e-39
WFDC3	11.812	36.9655	1.64593	2.37237e-33	5.4889e-33
NOC4L	371.598	1261.93	1.76382	8.49039e-32	1.62175e-31
EVX1	448.428	298.069	-0.589231	1.66022e-05	1.71497e-05
NUDT4	2365.38	7207.97	1.60752	3.48248e-33	7.90433e-33
EMILIN1	1956.04	5181.54	1.40544	5.04806e-31	8.88817e-31
ZSCAN2	173.606	712.957	2.038	5.5666e-40	5.13342e-39
ORC4	686.204	2079.32	1.5994	4.53868e-38	2.44254e-37
SFRP5	16.0914	35.3793	1.13662	1.01916e-22	1.21427e-22
TMC3	8.58225	24.5948	1.51893	2.45598e-38	1.42458e-37
MXI1	939.366	3221.49	1.77797	3.2927e-35	9.9501e-35
SLC6A3	20.5509	31.8879	0.633808	3.89034e-17	4.33967e-17
LARP1	3366.37	13200.2	1.9713	8.58832e-43	2.30805e-41
ZBTB47	480.768	1451.45	1.59408	6.24044e-32	1.20902e-31
TBCE	404.627	1543.42	1.93147	3.42416e-38	1.90877e-37
CASTOR1	116.611	227.81	0.96613	1.53494e-23	1.85543e-23
HIST1H2BA	270.663	0.0344828	-12.9383	9.39456e-32	1.78657e-31
SLC22A13	0.610966	1.99138	1.7046	6.63847e-20	7.60603e-20
TBC1D3L	12.4178	44.3362	1.83608	2.36069e-24	2.90108e-24
RAB4B-EGLN2	1554.77	1.62069	-9.90587	9.66649e-32	1.83521e-31
TADA2B	878.723	3121.97	1.82897	2.61842e-40	2.67542e-39
ZIM2	92.3185	1.60345	-5.84737	8.45372e-28	1.17451e-27
MASP2	13.812	47.3879	1.7786	1.70984e-38	1.03784e-37
TMEM132A	802.413	3967.91	2.30596	1.45544e-40	1.60638e-39
STK39	1567.19	8728.11	2.47749	4.95183e-50	6.91999e-47
GNS	4499.32	10326.2	1.19852	1.7026e-32	3.55203e-32
EXT1	561.209	1724.73	1.61976	1.16188e-29	1.82153e-29
ANKRD53	19.107	37.6638	0.979073	1.08014e-22	1.28615e-22
LARP7	719.919	2730.59	1.92331	3.02536e-38	1.71273e-37
ESRP2	1360.04	5184.47	1.93055	1.53761e-35	4.90583e-35
HNF1B	5677.18	826.552	-2.78	7.30856e-20	8.36744e-20
ARFGAP1	3040.18	5353.35	0.816286	4.45327e-27	5.96626e-27
C1orf162	67.1828	186.957	1.47654	7.68151e-28	1.06992e-27
UBE2G1	998.963	3968.18	1.98997	1.16879e-41	1.90435e-40
C1orf94	265.992	1.56034	-7.41338	4.05468e-30	6.57749e-30
ZNF516	2498.46	1023.29	-1.28782	2.2686e-22	2.68615e-22
FBXO17	261.355	406.19	0.636142	5.27106e-09	5.56287e-09
PIDD1	1746.18	1142.09	-0.612531	6.41013e-15	7.02497e-15
PLEKHG1	132.997	350.052	1.39617	1.56787e-28	2.27305e-28
SAMHD1	821.138	2933.47	1.83691	9.15754e-32	1.74442e-31
MKL1	695.125	2394.92	1.78463	1.00373e-38	6.48692e-38
MAP1LC3C	0.613577	1.42241	1.21302	4.68286e-20	5.37521e-20
RPS9	17891.1	63211.7	1.82095	7.47882e-38	3.83158e-37
ZNF396	70.8903	227.319	1.68106	5.36141e-33	1.19232e-32
FAM209A	344.384	3.87069	-6.47528	1.43179e-28	2.08075e-28
SLIT3	405.935	1051.64	1.37332	4.76116e-30	7.67557e-30
ODF4	0.642298	1.81034	1.49495	1.57883e-05	1.63108e-05
ZBTB7A	941.272	3444.08	1.87143	1.02857e-36	4.0817e-36
MPV17L2	247.026	854.853	1.79101	2.20258e-37	1.01508e-36
C1orf127	31.3603	15.3448	-1.03119	2.2472e-09	2.37658e-09
TRPM7	695.781	2743.71	1.97942	1.07438e-36	4.24403e-36
GAL3ST4	92.6397	267.552	1.53012	8.90334e-31	1.53271e-30
NAT9	673.89	2492.64	1.88709	1.43994e-39	1.17149e-38
HES6	138.838	340.81	1.29557	2.3467e-28	3.36617e-28
OPN1MW2	2703.51	0	#NAME?	2.01111e-32	4.13538e-32
SH3GL3	5.19843	14.8448	1.51381	1.12064e-32	2.39457e-32
CPO	2473.03	22.9914	-6.74905	5.27528e-32	1.0326e-31
CXCR3	25.4674	71.0259	1.47969	1.97998e-33	4.63475e-33
FBXO36	121.339	418.491	1.78615	3.22734e-34	8.34963e-34
ADAMTS15	480.023	116.302	-2.04523	6.7145e-33	1.47322e-32
CTDNEP1	1408.58	4628.61	1.71634	1.65085e-33	3.90763e-33
SRRM2	9976.66	36365.2	1.86593	3.58236e-40	3.52168e-39
CXorf58	2.02872	3.73276	0.879672	2.92336e-13	3.16935e-13
DTNA	322.003	1059.19	1.71782	1.32033e-33	3.16193e-33
FOXQ1	101.42	209.483	1.04648	1.51755e-14	1.65841e-14
TIMM10B	676.269	2480.03	1.87469	8.5096e-41	1.0124e-39
LPIN1	405.627	1205.78	1.57175	1.17368e-30	1.99965e-30
DPYSL3	5191.09	9863.41	0.926047	5.13842e-21	5.95989e-21
CCL5	325.958	804.698	1.30376	3.41373e-27	4.59387e-27
RBM26	725.308	2883.72	1.99127	2.02833e-43	7.1274e-42
COPE	3080.71	10609.6	1.78403	1.84956e-32	3.83835e-32
PPP1R12A	1320.96	4502.26	1.76907	1.32822e-35	4.2966e-35
CD79B	12073.5	163.672	-6.20489	4.64041e-34	1.17626e-33
CSF2RB	101.903	345.526	1.76159	4.3576e-26	5.62208e-26
HNRNPF	4256.34	17649.2	2.05191	2.37076e-44	1.37165e-42
BPY2	34.7337	0	#NAME?	2.00528e-32	4.13538e-32
IGLL1	625.313	1.75862	-8.47399	2.40729e-30	3.98226e-30
CATSPERZ	2182.44	1.58621	-10.4261	8.89046e-26	1.1351e-25
ADM	204.606	769.672	1.9114	1.12295e-33	2.71376e-33
DNAH2	32.9295	152.181	2.20834	6.70751e-38	3.48059e-37
PLCXD3	48.3055	155.793	1.68937	7.95709e-32	1.52325e-31
PINLYP	36.4648	95.1897	1.3843	1.82736e-32	3.79662e-32
ZNF689	188.245	704.647	1.90428	7.10446e-37	2.93267e-36
FAM13A	507.399	2115.04	2.05949	3.33412e-38	1.86487e-37
DNM1	126.53	347.802	1.45879	4.05744e-30	6.58138e-30
HSPB9	16847.9	28.7155	-9.19652	1.65865e-26	2.17251e-26
LCN15	3.76501	15.1293	2.00662	6.42641e-24	7.82392e-24
ZSCAN29	295.846	1112.72	1.91118	1.60666e-39	1.28525e-38
PHIP	860.379	3620.78	2.07326	2.37514e-43	8.06525e-42
SCN3B	36.8251	91.2328	1.30886	1.1527e-33	2.78065e-33
FBXO5	7680.9	360.897	-4.41162	1.1771e-22	1.40042e-22
ACAT2	1321.75	2656.96	1.00732	1.34639e-27	1.85316e-27
PLS1	124.337	567.681	2.19083	1.56338e-41	2.41455e-40
TIGD7	486.07	279.448	-0.798584	1.26251e-16	1.40256e-16
SPATA5	149.269	520.164	1.80105	7.54432e-37	3.09176e-36
FLCN	542.324	1807.82	1.73702	9.37057e-34	2.28504e-33
RTN4	6584.25	14992.5	1.18715	4.57876e-32	9.03272e-32
STK4	523.052	1872.14	1.83966	1.85563e-33	4.36334e-33
HIST1H2BC	3398.95	1045.78	-1.7005	3.14007e-23	3.77561e-23
SPATA46	694.269	5.34483	-7.02121	1.59597e-28	2.31249e-28
CLINT1	2032.28	5327.48	1.39036	1.79547e-35	5.67077e-35
PLD3	3887.42	12539.5	1.68959	1.80211e-30	3.01603e-30
INTS13	317.274	1236.51	1.96247	8.38761e-38	4.25636e-37
CENPW	48.0052	154.914	1.6902	7.48692e-34	1.84552e-33
URAD	1.36554	0.198276	-2.78389	2.74579e-15	3.01825e-15
TMPPE	26.3734	103.362	1.97055	4.17285e-40	4.02687e-39
NFAM1	144.164	254.052	0.817406	7.194e-15	7.87879e-15
CAND1	2474.7	6973.77	1.49468	9.35666e-35	2.62278e-34
LMBRD1	1039.89	3163.01	1.60487	2.68824e-35	8.23562e-35
KIF3B	1338.83	4751.16	1.82731	1.29564e-33	3.10445e-33
CCDC88A	205.303	631.802	1.62172	5.93032e-33	1.3097e-32
SOCS1	1146.79	149.112	-2.94313	1.55031e-29	2.40681e-29
NBPF26	36.3003	130.741	1.84866	6.2723e-36	2.1512e-35
TERF1	9030.44	1699.24	-2.40991	4.40454e-24	5.38329e-24
SMPD2	3936.55	1199.69	-1.71427	2.47402e-22	2.92767e-22
SCNN1B	1592.33	266.983	-2.57632	1.84426e-26	2.41249e-26
JDP2	240.305	678.233	1.49691	2.09251e-28	3.01083e-28
OBSCN	488.655	1420.45	1.53946	2.09773e-37	9.72182e-37
CHTOP	1238.96	4370.41	1.81864	1.60779e-37	7.6764e-37
IPP	281.721	982.647	1.80241	7.7129e-35	2.18904e-34
SIGLEC15	8.14099	39.9224	2.29392	5.14274e-35	1.5023e-34
CEP85	129.225	560.112	2.11584	9.42649e-44	4.01998e-42
ZNF557	2231.6	532.836	-2.06631	1.82179e-21	2.12634e-21
TEK	169.82	495.414	1.54463	4.39358e-31	7.77273e-31
GGA2	1524.56	4962.84	1.70278	9.07443e-32	1.72931e-31
SOWAHA	55.3003	166.957	1.59412	7.27043e-32	1.3974e-31
ZNF852	856.76	157.802	-2.44078	5.1803e-18	5.81899e-18
CTCFL	3.49608	1.14655	-1.60844	2.96862e-09	3.13698e-09
C19orf70	853.044	2822.98	1.72653	1.745e-34	4.70277e-34
TBC1D20	1026.48	3396.51	1.72635	9.31453e-37	3.72479e-36
EFNA4	1685.06	939.56	-0.84274	9.8576e-19	1.11495e-18
RHBDD1	575.906	2115.69	1.87722	2.10074e-40	2.20093e-39
SLC44A2	5332.15	10586.8	0.989479	9.67354e-31	1.66199e-30
TPRG1	23.5039	67.7845	1.52805	8.88253e-28	1.23305e-27
CPT2	636.303	2349.71	1.8847	6.44961e-40	5.84681e-39
ZFP37	56.5561	218.017	1.94669	1.11495e-38	7.11712e-38
FBXO28	762.561	3077.14	2.01266	1.09981e-37	5.45164e-37
HTR6	1391.93	6.64655	-7.71026	6.85499e-26	8.78489e-26
AC113404.3	582.112	11.5	-5.66159	1.65853e-26	2.17251e-26
FAT1	3426.45	17620.4	2.36246	1.5638e-40	1.70219e-39
LIMS2	1159.07	2689.35	1.21429	1.69227e-25	2.1439e-25
HES2	88.6554	368.241	2.05437	4.03215e-37	1.7537e-36
CCDC127	464.728	1393.97	1.58473	1.95732e-31	3.58852e-31
S100A8	746.41	79.569	-3.22969	2.6982e-29	4.11641e-29
NPTXR	1295.39	4008.21	1.62957	5.78311e-32	1.1257e-31
GPR179	4.10183	11.5259	1.49054	3.58666e-24	4.39313e-24
CCAR1	993.867	3962.39	1.99525	5.24897e-39	3.64264e-38
INHBC	5.06005	10.5517	1.06025	9.61279e-28	1.33177e-27
CYLD	8227.11	2610.47	-1.65607	1.16564e-18	1.31726e-18
SORBS3	3634.55	6613.28	0.863589	4.35524e-24	5.32411e-24
SLC9B1	18.6136	43.1638	1.21347	4.16455e-24	5.09409e-24
EIF5A	6140.33	19850	1.69275	4.05615e-34	1.03596e-33
PPP1R14C	4566.63	36.1121	-6.9825	1.39765e-34	3.81821e-34
AC110611.1	8.08355	0.0775862	-6.70305	1.76822e-27	2.41855e-27
RAD51AP1	752.06	199.612	-1.91365	2.15427e-23	2.59751e-23
MINDY1	505.692	1751.03	1.79187	3.0796e-38	1.73857e-37
MMP21	2.57702	6.72414	1.38364	2.51877e-26	3.27854e-26
CHRFAM7A	3629.1	8.03448	-8.81919	8.28068e-32	1.58336e-31
ABCC1	1766.46	6510.57	1.88192	1.56983e-40	1.70773e-39
BNIP1	193.906	662.293	1.77211	2.36084e-35	7.3078e-35
FAM212A	41.0052	84.8621	1.04931	6.34611e-24	7.72823e-24
MYC	3986.56	7697.94	0.949328	1.09265e-14	1.19536e-14
FLNB	12002.9	43538.8	1.85892	6.07155e-34	1.51722e-33
EARS2	596.298	2310.08	1.95384	2.10157e-36	7.85307e-36
TRIM52	3907.53	828.543	-2.23761	8.44857e-24	1.02597e-23
RFX5	649.846	2434.77	1.90561	2.51459e-37	1.14378e-36
CEP57L1	71.8381	266.784	1.89285	2.49367e-39	1.89075e-38
HIST3H2BB	59.2637	234.75	1.9859	7.83727e-32	1.50142e-31
CLEC4E	970.896	39.5862	-4.61625	9.11964e-32	1.73738e-31
CTNNA1	5881.46	22138.4	1.91231	1.18152e-41	1.91992e-40
FAM83E	207.514	616.293	1.57041	8.0749e-29	1.19275e-28
WASHC2C	546.431	2310.01	2.07979	3.35127e-41	4.62986e-40
NOP9	744.128	2877.46	1.95117	1.77198e-42	4.13787e-41
DNMT3B	37.9164	133.371	1.81455	7.62295e-38	3.90211e-37
IQUB	28.7258	85.7759	1.57822	1.14976e-30	1.96109e-30
FADD	126.11	399.5	1.66352	1.22161e-34	3.3636e-34
FAM35A	646.676	2375.49	1.87711	6.84767e-33	1.49954e-32
NAF1	175.509	653.948	1.89763	6.49185e-35	1.8661e-34
SLX1A	16.6162	1.09483	-3.92381	1.89585e-28	2.73587e-28
C5orf67	1.24021	0.698276	-0.828714	0.00403403	0.00410567
FNBP1	1816.3	4497.03	1.30797	7.03787e-29	1.0433e-28
NUTM2A	9.72324	29.8017	1.61589	1.7196e-33	4.06293e-33
FAM229A	44.4413	144.879	1.70488	1.87601e-30	3.13364e-30
AMH	1229.68	98.8621	-3.63672	4.32898e-29	6.51678e-29
OAS3	610.47	2471.78	2.01756	4.05903e-32	8.04236e-32
RPS10-NUDT3	0.699739	2.96552	2.0834	1.18035e-25	1.50248e-25
LEMD1	1.96345	3.9569	1.01098	5.18169e-07	5.40327e-07
SPOUT1	784.089	2683.76	1.77517	1.00138e-32	2.1547e-32
TXN2	1537.61	5177.52	1.75157	2.20491e-37	1.01589e-36
GLIS2	279.841	779.302	1.47758	2.15463e-27	2.93076e-27
RPS6KB1	593.799	2539.87	2.09671	5.60134e-40	5.16284e-39
FREM1	302.332	152.819	-0.984308	9.41138e-09	9.91514e-09
DPF3	2090.06	14.5948	-7.16194	4.5377e-33	1.01635e-32
FAM161A	59.4047	239	2.00836	1.58381e-40	1.72088e-39
RDM1	4.13577	17.5345	2.08397	4.16011e-40	4.0179e-39
GGACT	131.702	423.216	1.68411	6.90987e-35	1.97594e-34
AKR7A3	13.5979	38.3707	1.49662	2.4342e-32	4.95597e-32
SLC1A6	2.17493	4.66379	1.10053	9.01852e-25	1.11981e-24
WDR70	405.52	1558.59	1.94239	4.31924e-40	4.15173e-39
DDB1	4927.12	19262.7	1.96699	2.04909e-42	4.65323e-41
SERPINE2	232.496	606.241	1.38269	2.67878e-32	5.41871e-32
PROC	33.1305	96.4397	1.54146	2.31065e-27	3.13781e-27
PDE4A	208.796	610.078	1.5469	1.90039e-29	2.93225e-29
ABCB7	559.546	1169.01	1.06296	3.24329e-31	5.82222e-31
CENPF	177.663	656.741	1.88618	3.54393e-40	3.48768e-39
POU2F2	185.311	330.353	0.834064	1.9413e-17	2.17072e-17
NANOGNB	5065.94	0.137931	-15.1646	1.07044e-30	1.83166e-30
SGK1	1690.42	4673.59	1.46715	2.88353e-28	4.11089e-28
YBX3	3078.22	10956.5	1.83162	4.56786e-41	5.9701e-40
CIT	75.9426	318.569	2.06863	1.20237e-40	1.3607e-39
ASCL3	2.04178	0.974138	-1.06763	1.47459e-05	1.52383e-05
RGL1	384.849	1083.47	1.49329	1.41165e-27	1.94092e-27
KDM4D	31.6397	94.4138	1.57726	1.27365e-33	3.05378e-33
PICK1	1099.18	3731.41	1.76329	6.79028e-32	1.30982e-31
TYK2	2442.79	4217.75	0.787943	1.6569e-28	2.39925e-28
ADCY5	542.574	1411.59	1.37942	6.71292e-28	9.37817e-28
VNN1	12.0157	51.7759	2.10736	4.64883e-33	1.04022e-32
ASCL2	38.3499	153.25	1.99859	7.24819e-35	2.06521e-34
DDX54	1403.82	5361.17	1.93319	8.98648e-37	3.60869e-36
SMARCD1	1311.92	3150.72	1.264	2.25988e-38	1.32522e-37
C1QTNF8	12.765	0.844828	-3.91739	9.84128e-28	1.36333e-27
FKBP10	1166.33	5073.34	2.12096	4.46044e-35	1.31675e-34
FZD8	215.624	1610.13	2.90059	6.87704e-46	8.92394e-44
RETREG2	2580.55	8823.5	1.77367	2.73224e-33	6.26804e-33
SURF4	5819.77	21196.9	1.86482	3.81357e-35	1.13874e-34
HEATR5A	361.178	1324.94	1.87515	1.88587e-35	5.93565e-35
TEP1	839.319	2201.46	1.39117	2.84332e-32	5.73681e-32
CTBP2	1705.13	6090.76	1.83674	3.4478e-39	2.52057e-38
NAPA	2354.27	8308.18	1.81925	8.61329e-35	2.42714e-34
NLGN2	531.546	1807.58	1.76579	1.07428e-36	4.24403e-36
MAGEH1	1090.15	2993.45	1.45728	2.95834e-28	4.21555e-28
IL17RD	307.977	1121.4	1.8644	6.56288e-34	1.63058e-33
SRCIN1	172.862	745.345	2.10829	3.99688e-40	3.87674e-39
PTPN20	50.5457	164.086	1.69879	2.92158e-09	3.08745e-09
DSCR3	656.535	2196.03	1.74195	1.0356e-32	2.22385e-32
RGS12	634.295	2212.98	1.80277	6.05834e-37	2.53206e-36
TSTA3	1841.69	7769.22	2.07674	1.97695e-40	2.08446e-39
TTLL5	394.128	1347.68	1.77374	1.73394e-36	6.59006e-36
GDF15	9459.39	21100.2	1.15743	1.458e-31	2.71083e-31
IRF9	80.6423	296.371	1.87779	3.79444e-33	8.56958e-33
ZNF563	1510.55	383.276	-1.97861	7.72567e-21	8.94362e-21
KRTAP5-5	1585.47	0.241379	-12.6813	2.7117e-28	3.87534e-28
DPYSL5	12.2454	39.5776	1.69244	4.29276e-29	6.46387e-29
CEP104	609.815	2249.05	1.88287	2.94501e-39	2.18554e-38
OSBPL11	403.269	792.776	0.975171	4.69491e-25	5.87454e-25
AMHR2	1233.57	24.9224	-5.62925	9.19251e-22	1.07749e-21
CPNE8	71.671	264.655	1.88465	9.00552e-37	3.61395e-36
SPOP	2257.16	5635.77	1.32011	8.58912e-37	3.46214e-36
RBM20	17.2376	57.3103	1.73324	1.40439e-32	2.96186e-32
ADPRH	518.768	1034.72	0.996086	5.83727e-25	7.28386e-25
CDC42SE2	1267.87	6296.83	2.31222	1.03623e-49	1.08199e-46
TARBP1	14831.9	2849.04	-2.38015	6.31368e-21	7.31556e-21
RNF183	3.29243	8.69828	1.40158	3.54635e-26	4.59075e-26
ACKR2	63.4621	161.69	1.34926	8.85521e-07	9.21853e-07
SLC7A13	3373.14	10.0948	-8.38433	7.10199e-41	8.665e-40
HTRA2	337.12	1275.07	1.91924	4.08881e-41	5.4411e-40
[truncated: 15,161 more rows]
