# Supplementary material for: Glycine Decarboxylase (GLDC) Plays a Crucial Role in Regulating Energy Metabolism, Invasion, Metastasis and Immune Escape for Prostate Cancer
Source: Int J Biol Sci. 2023 Sep 4;19(15):4726–43. doi: 10.7150/ijbs.85893 (PMC10539704; doi:10.7150/ijbs.85893)
Supplement: Supplementary file 5 — Supplementary table 8. [file ijbsv19p4726s5.xls]

## Sheet: tcga.uniCox
Supplementary Table 8：Biochemical recurrence-related genes were identified in the differential genes between GLDC-high group and GLDC-low group.
id	HR	HR.95L	HR.95H	pvalue
KHDC1	1.83385	1.08085	3.11145	0.0245626
ZNF585A	2.45263	1.08976	5.5199	0.0301851
ADAM20	0.593154	0.377824	0.931204	0.0232255
PLCZ1	0.644255	0.426125	0.974042	0.0370993
RFNG	7.58309	1.07313	53.5846	0.0422842
CHURC1	2.32254	1.06624	5.05908	0.0338859
CEACAM3	1.542	1.02157	2.32754	0.0392487
SEC31B	4.71713	1.09897	20.2474	0.0368944
MAN1C1	2.74562	1.08014	6.97911	0.0338435
PAPOLA	6.15669	1.01574	37.3174	0.0480467
PROK1	1.36496	1.01422	1.837	0.0400613
UGT2B17	1.39761	1.01852	1.91779	0.0381117
FAM174A	0.273362	0.101333	0.737441	0.0104225
NUDCD1	1.33229	1.01081	1.75602	0.0417234
GLYATL2	2.07619	1.09012	3.9542	0.0262516
DPEP1	1.53136	1.0347	2.26642	0.0331291
SLC1A4	2.80508	1.01253	7.77111	0.0472657
UGDH	3.39326	1.0293	11.1864	0.0447051
MYC	2.03858	1.01968	4.07561	0.0438952
FNBP1	2.05378	1.0567	3.99171	0.0337857
ASCL3	0.587559	0.358713	0.9624	0.0346703
TYK2	3.43844	1.20503	9.81127	0.0209662
TTC1	5.13879	1.09958	24.0158	0.037468
USP3	4.82723	1.212	19.2262	0.0255723
PHF14	22.4493	2.04511	246.427	0.0109196
AMOTL1	6.45069	1.25694	33.1052	0.0254821
RNF213	7.21809	1.21057	43.0383	0.0300276
KCNJ16	0.628247	0.436171	0.904908	0.0125365
UBXN1	8.29837	1.20839	56.9871	0.0313566
MORC2	8.40682	1.44802	48.8078	0.0176685
CA7	0.743002	0.562278	0.981815	0.0367052
TTLL9	0.546032	0.311782	0.956282	0.034318
ESYT1	7.13404	1.63106	31.2033	0.00906042
PGA5	0.558008	0.355527	0.875807	0.0111951
GPC2	5.0236	1.54737	16.3093	0.00721898
ARSD	10.2148	1.35324	77.1045	0.0242412
EPHB6	3.32545	1.24544	8.87932	0.0164857
ENPP6	1.84532	1.00734	3.38039	0.047297
BIRC2	6.61001	1.59124	27.4579	0.00934185
DPPA4	0.643051	0.430865	0.95973	0.0306836
TDRD1	2.20883	1.03275	4.72422	0.041048
CABP2	0.693326	0.509189	0.944052	0.0200438
SHOX	1.88957	1.16295	3.07019	0.0101839
GRPR	1.89512	1.04293	3.44364	0.0359141
HNRNPUL2	4.90685	1.50146	16.0359	0.00847196
FSIP2	2.47619	1.00638	6.09261	0.0484023
AMELX	0.64219	0.415975	0.991424	0.0456259
KCNU1	0.666771	0.451504	0.984672	0.0415881
SCAMP3	6.11419	1.43187	26.1081	0.0144992
ASAP1	1.38652	1.02416	1.87707	0.034477
PRB2	2.14104	1.30565	3.51096	0.00255436
BSN	4.286	1.28343	14.313	0.0180024
RNF135	8.0798	1.33868	48.7667	0.0227276
LIPJ	1.55748	1.02925	2.35682	0.0360483
PLEKHG7	1.53488	1.0341	2.27819	0.0334735
OR4C12	0.654802	0.429206	0.998973	0.0494455
ASF1B	1.63484	1.12815	2.36909	0.00940271
PIK3R2	1.30254	1.00005	1.69653	0.0499525
ZNF503	5.08603	1.45022	17.8372	0.011067
HMSD	1.5298	1.04298	2.24386	0.029609
ING4	13.3056	1.42696	124.067	0.0230814
FAM57B	2.37474	1.19581	4.71598	0.0134801
RABEP2	6.45421	1.03165	40.3789	0.0462319
PPM1E	2.283	1.15374	4.51757	0.0177569
PRPF40A	13.2627	1.74649	100.716	0.012453
POU3F3	0.75029	0.581345	0.968332	0.0273007
PHLDB2	3.09663	1.27997	7.49168	0.0121568
GATA6	0.291784	0.09479	0.898177	0.0317804
SLCO6A1	0.748858	0.568196	0.986964	0.0400615
PDX1	1.6308	1.12221	2.3699	0.010331
OR2T8	1.47105	1.01541	2.13115	0.0412668
SLC39A7	4.6885	1.13563	19.3566	0.0326979
LINS1	1.71934	1.01962	2.89925	0.0420697
CDK5RAP3	3.35713	1.14586	9.83569	0.0272289
LDHAL6B	1.71393	1.04391	2.81398	0.0331843
MCM6	5.24385	1.32352	20.7764	0.0183246
TPBG	5.43817	1.55298	19.0432	0.00808864
C17orf97	0.455371	0.214398	0.967184	0.0406796
AGXT	1.57821	1.07721	2.31221	0.0191975
PRSS2	1.55437	1.08371	2.22944	0.0165387
CCDC102B	0.252221	0.0775469	0.82035	0.022077
DERL1	3.55627	1.12149	11.277	0.0311857
RAB3B	2.10585	1.07943	4.10826	0.0289524
KRTAP24-1	0.725366	0.538425	0.977211	0.0347233
AIRE	1.42997	1.01588	2.01287	0.040339
SLITRK3	1.43688	1.01968	2.02478	0.0383279
SYT16	1.4777	1.04408	2.0914	0.0275685
CCDC50	9.36412	1.51709	57.7993	0.0160056
ZSWIM1	6.84514	1.69786	27.5971	0.00684765
CAMK2N2	1.5376	1.05337	2.24443	0.0257889
HBS1L	28.612	1.07407	762.188	0.0452168
ADCY8	0.789931	0.624435	0.99929	0.0493122
PODNL1	2.21543	1.15894	4.23503	0.0161216
RPS26	3.7161	1.08072	12.778	0.0372378
PARVA	4.46723	1.25618	15.8864	0.0207609
METTL13	2.41004	1.031	5.63367	0.0423131
THBS4	2.00745	1.14907	3.50706	0.0143613
NAV3	0.422903	0.183325	0.975575	0.0435969
CR2	1.3953	1.04236	1.86773	0.0251676
BCL9L	3.35961	1.00925	11.1835	0.0482719
CD300LF	2.52121	1.092	5.82099	0.0303023
NCR1	1.73859	1.14094	2.64931	0.0100686
DCD	0.66535	0.454004	0.975081	0.0366746
GNB3	2.05965	1.04851	4.0459	0.0359527
KRTAP10-5	0.68832	0.521064	0.909263	0.00854672
RMND1	3.58084	1.1884	10.7896	0.0234095
SLC25A28	2.13679	1.02975	4.43396	0.0414827
NEUROD1	0.638164	0.414543	0.982414	0.0412938
FPGS	5.30041	1.2012	23.3887	0.0276653
PRAME	1.37703	1.00396	1.88874	0.0472051
COL8A1	2.42324	1.01361	5.79323	0.0465506
PCDHA13	1.69241	1.18893	2.40908	0.00349381
PRPSAP2	8.56008	1.8211	40.2366	0.00654603
HFE2	0.690058	0.47676	0.998786	0.049252
VSTM2L	1.90359	1.07835	3.36038	0.0264113
TF	1.90872	1.01396	3.59306	0.0451865
F2RL3	1.33881	1.01904	1.75891	0.0361344
ZNF652	2.94686	1.07363	8.08847	0.035917
RPL17	5.26645	1.50451	18.4349	0.00935088
CALB1	1.55696	1.03742	2.33669	0.0325736
KIR3DL1	0.657362	0.468241	0.922868	0.015363
DOLK	4.09602	1.01973	16.4527	0.0468664
RFPL1	0.752708	0.570805	0.992579	0.044142
SRGAP3	1.26755	1.00326	1.60145	0.0468941
OR51T1	1.68028	1.09113	2.58753	0.0184791
PABPC1L2B	1.58456	1.04572	2.40106	0.0299451
SEC14L4	1.52166	1.04176	2.22263	0.0298855
FOXN2	1.87834	1.01256	3.48439	0.0455488
PPM1G	10.4995	1.23074	89.572	0.0315725
CLSTN2	2.6684	1.04342	6.82411	0.0404941
SULT1C2	1.9308	1.03517	3.60131	0.0385782
HPCAL4	0.603877	0.390999	0.932654	0.0229453
QARS	4.45057	1.02984	19.2337	0.045572
